# Supplementary material for: A Meta-Analysis of Retinoblastoma Copy Numbers Refines the List of Possible Driver Genes Involved in Tumor Progression
Source: PLoS One. 2016 Apr 26;11(4):e0153323. doi: 10.1371/journal.pone.0153323 (PMC4846005; doi:10.1371/journal.pone.0153323)
Supplement: S1 Table — For each study included in the meta-analysis it is described how SCNAs were determined and integrated in our meta-analysis. (XLSX) [file pone.0153323.s007.xlsx]

## Sheet: Sheet1
Author	Year	# tumor samples	platform	estimated resolution	reference source	Raw data available	How did we call gain and loss from this study?
Mairal	2000	24	CGH	cytoband	SpectrumRed normal male reference DNA	no	Copied from original article: ±0.2 thresholds on Tumor/Reference ratio
Chen	2001	50	CGH	cytoband	SpectrumRed normal male reference DNA	no	Copied from original article: ±0.2 thresholds on Tumor/Reference ratio
Herzog	2001	26	CGH	cytoband	SpectrumRed normal male reference DNA	no	Copied from original article: ±0.2 thresholds on Tumor/Reference ratio
Lillington	2003	49	CGH	cytoband	SpectrumRed normal male or female reference DNA	no	Copied from original article: ±0.25 thresholds on Tumor/Reference ratio
van der Wal	2003	13	CGH	cytoband	sex-matched Lymphocyte DNA from healthy donor	no	Copied from original article: Gains and losses were called when Tumor/Reference ratio 95% confidence interval did not include 1.0
Zielinski	2005	17	aCGH	500-1000 Kb (~ 3000 clones, 1 clone per segment)	sex-matched Lymphocyte DNA from healthy donor	no	Copied from original article: ±3 standard deviations of the mean of balanced clones
Gratias	2007	2	aCGH	400-600 Kb (34,246 clones, 5 clones per segment)	sex-matched Lymphocyte DNA from healthy donor	yes	±0.2 thresholds on copy number, segmented by circular binary segmentation. At least 5 probes required for 1 segment
Sampieri	2009	18	aCGH	100-150 Kb (99,000 probes, one probe per segment)	sex-matched Lymphocyte DNA from healthy donor	no	Copied from original article: Arbitrarily defined threshold based Tumor/Reference ratio devation from 1.0
Zhang	2012	45	Affymetrix SNP6.0	15-20 Kb (931,946 SNP probes, 5 probes per segment)	matched lympohcyte DNA from patient	yes	±0.2 thresholds on copy number, segmented by circular binary segmentation. At least 5 probes required for 1 segment
Mol	2014	21	HumanOmni1-Quad	15-20 Kb (931,142 SNP probes, 5 probes per segment)	matched lympohcyte DNA from patient	yes	±0.2 thresholds on copy number, segmented by circular binary segmentation. At least 5 probes required for 1 segment
Kooi	2015	45	HumanOmni1-Quad	15-20 Kb (931,142 SNP probes, 5 probes per segment)	matched lympohcyte DNA from patient	yes	±0.2 thresholds on copy number, segmented by circular binary segmentation. At least 5 probes required for 1 segment
