# Supplementary material for: A Meta-Analysis of Retinoblastoma Copy Numbers Refines the List of Possible Driver Genes Involved in Tumor Progression
Source: PLoS One. 2016 Apr 26;11(4):e0153323. doi: 10.1371/journal.pone.0153323 (PMC4846005; doi:10.1371/journal.pone.0153323)
Supplement: S2 Table — Statistics about the number of included samples per platform and patient phenotype variables. (XLSX) [file pone.0153323.s008.xlsx]

## Sheet: Sheet1
	N
Source
primary	310
cell line	8
SCNA profiles	318
CGH	162
aCGH	37
SNP-array	111
AoD (Months)
Minimum	0
Mean (S.E.M.)	22 (1.45)
Maximum	156
Gender
Female	107
Male	102
Heredity
hereditary	65
Non-hereditary	109
Invasion
no	90
yes	52
Differentiation
well	28
intermediate	40
poor	62
Familiarity
familiar	4
non-familiar	62
Tumor volume
Minimum	41
Mean ± S.E.M.	974.9 (62.2)
Maximum	1828
Focality
unifocal	34
multifocal	17
