# Supplementary material for: A Meta-Analysis of Retinoblastoma Copy Numbers Refines the List of Possible Driver Genes Involved in Tumor Progression
Source: PLoS One. 2016 Apr 26;11(4):e0153323. doi: 10.1371/journal.pone.0153323 (PMC4846005; doi:10.1371/journal.pone.0153323)
Supplement: S3 Table — For chromosomes that were altered in at least 10% (31/310) of the pooled cohort, peak regions were identified. The peak regions were defined by the maximum SCNA gain-loss index for that chromosome with peak boundaries at 1% deflection from the peak. The peak regions were annotated with genes that displayed a gene-dosage effect and were considered candidate genes driving retinoblastoma oncogenesis. (XLSX) [file pone.0153323.s009.xlsx]

## Sheet: Sheet1
Chr	start	end	peak ID	Genes
1	196857144	198649162	1 (gain)	ZBTB41, CRB1, NEK7
2	15307032	16847599	2 (gain)	NBAS, DDX1, MYCNOS, MYCN, FAM49A
6	19348412	23857046	3 (gain)	MBOAT1, E2F3, CDKAL1, SOX4
7	126078652	141427948	4 (gain)	ZNF800, TNPO3, ZC3HC1, CHCHD3, NUP205, TRIM24, ZC3HAV1L, UBN2
13	48337595	49669628	5 (loss)	SUCLA2, NUDT15, MED4, ITM2B, RB1, FNDC3A
16	50000000	85000000	6 (loss)	CNEP1R1, HEATR3, PAPD5, ADCY7, BRD7, CYLD, SALL1, CHD9, RBL2, AKTIP, RPGRIP1L, FTO, CRNDE, BBS2, MT1X, HERPUD1, FAM192A, RSPRY1, ARL2BP, CIAPIN1, COQ9, POLR2C, DOK4, GPR56, KATNB1, USB1, C16orf80, CSNK2A2, SETD6, GOT2, TK2, CKLF, CMTM3, CMTM4, DYNC1LI2, FAM96B, NOL3, KIAA0895L, TMEM208, TPPP3, ATP6V0D1, FAM65A, CTCF, ACD, GFOD2, RANBP10, THAP11, NUTF2, EDC4, PSMB10, DDX28, SLC7A6, SLC7A6OS, PRMT7…
19	0	20000000	7 (gain)	MEX3D, MBD3, TCF3, PLEKHJ1, SF3A2, JSRP1, LSM7, LMNB2, NMRK2, TNFAIP8L1, ZNF562, SLC44A2, SMARCA4, SPC24, ELAVL3, ELOF1, ZNF627, ZNF788, ZNF625, ZNF136, WDR83OS, C19orf43, HOOK2, SYCE2, CALR, IER2, C19orf53, WIZ, RAB8A, GTPBP3, MAP1S, SUGP1
