# Supplementary material for: A Meta-Analysis of Retinoblastoma Copy Numbers Refines the List of Possible Driver Genes Involved in Tumor Progression
Source: PLoS One. 2016 Apr 26;11(4):e0153323. doi: 10.1371/journal.pone.0153323 (PMC4846005; doi:10.1371/journal.pone.0153323)
Supplement: S4 Table — For 56 samples from the Mol and Kooi studies, both SNP-array and gene expression profiling was performed. For each gene that was profiled by both methods, the Log2-ratio (DNA) and Log2-transformed normalized expression (RNA) is given. (XLSX) [file pone.0153323.s010.xlsx]

## Sheet: DNA
geneSymbol	101742-005	101742-013	101742-016	101742-018	101742-020	101742-022	101742-023	101742-026	101742-027	101742-029	101742-031	101742-034	101372-09	101372-03	101742-038	101742-040	101742-043	101742-045	101742-047	101742-081	101032-04	101742-050	101742-052	101742-054	101742-056	101742-059	101372-04	101742-061	101742-063	101742-066	101372-10	101742-067	101742-071	101372-11	101742-074	101372-13	101032-13	101742-076	101742-078	101372-16	101032-06	101742-091	101742-080	101742-083	101742-085	101742-087	101742-090	101742-092	101742-094
LINC00115	0.0813	-0.0619	0.0523	0.0296	0.1438	-0.2572	-0.0416	0.044	-0.0748	-0.029	-0.1426	0.0813	-0.0045	-0.0061	-0.0221	-0.0561	-0.0127	-0.1043	-0.039	-0.0935	-0.0133	0.0129	-0.0402	0.0033	0.0734	-0.0336	-0.0317	-0.017	0.0257	-0.0018	-0.0072	0.0362	-0.22	0.0002	0.013	0.0259	-0.0269	-0.0081	-0.103	0.0112	0.0109	0.0417	-0.0259	-0.0618	0.0057	0.0022	0.0488	-0.0744	-0.0249
SAMD11	-0.0057	-0.0619	0.0523	0.0296	0.1438	-0.2572	-0.0416	-0.1443	-0.0748	-0.029	-0.1426	-0.0767	-0.0045	-0.0061	-0.0221	-0.0717318	-0.0127	-0.1043	-0.039	-0.0935	-0.0133	0.0129	-0.0402	0.0033	0.0734	-0.0336	-0.0317	-0.017	0.0257	-0.0018	-0.0072	0.0362	-0.22	0.0002	0.013	0.0259	-0.0269	-0.0081	-0.103	0.0112	0.0109	-0.1931	-0.0259	-0.0618	0.0057	0.0022	-0.0687	-0.2396	-0.0249
NOC2L	-0.0057	-0.0619	0.0523	0.0296	0.1438	-0.2572	-0.0416	-0.1443	-0.0748	-0.029	-0.1426	-0.0767	-0.0045	-0.0061	-0.0221	-0.1696	-0.0127	-0.1043	-0.039	-0.0935	-0.0133	0.0129	-0.0402	0.0033	0.0734	-0.0336	-0.0317	-0.017	0.0257	-0.0018	-0.0072	0.0362	-0.22	0.0002	0.013	0.0259	-0.0269	-0.0081	-0.103	0.0112	0.0109	-0.1931	-0.0259	-0.0618	0.0057	0.0022	-0.0687	-0.2396	-0.0249
KLHL17	-0.0057	-0.0619	0.0523	0.0296	0.1438	-0.2572	-0.0416	-0.1443	-0.0748	-0.029	-0.1426	-0.0767	-0.0045	-0.0061	-0.0221	-0.1696	-0.0127	-0.1043	-0.039	-0.0935	-0.0133	-0.0653	-0.0402	0.0033	0.0734	-0.0336	-0.0317	-0.017	0.0257	-0.0018	-0.0072	0.0362	-0.22	0.0002	0.013	0.0259	-0.0269	-0.0081	-0.103	0.0112	0.0109	-0.1931	-0.0259	-0.0618	0.0057	0.0022	-0.0687	-0.2396	-0.0249
PLEKHN1	-0.0057	-0.0619	0.0523	0.0296	0.1438	-0.2572	-0.0416	-0.1443	-0.0748	-0.029	-0.1426	-0.0767	-0.0045	-0.0061	-0.0221	-0.1696	-0.0127	-0.1043	-0.039	-0.0935	-0.0133	-0.0653	-0.0402	0.0033	0.0734	-0.0336	-0.0317	-0.017	0.0257	-0.0018	-0.0072	0.0362	-0.22	0.0002	0.013	0.0259	-0.0269	-0.0081	-0.103	0.0112	0.0109	-0.1931	-0.0259	-0.0618	0.0057	0.0022	-0.0687	-0.2396	-0.0249
C1orf170	-0.0057	-0.0619	0.0523	0.0296	0.1438	-0.2572	-0.0416	-0.1443	-0.0748	-0.029	-0.1426	-0.0767	-0.0045	-0.0061	-0.0221	-0.1696	-0.0127	-0.1043	-0.039	-0.0935	-0.0133	-0.0653	-0.0402	0.0033	0.0734	-0.0336	-0.0317	-0.017	0.0257	-0.0018	-0.0072	0.0362	-0.22	0.0002	0.013	0.0259	-0.0269	-0.0081	-0.103	0.0112	0.0109	-0.1931	-0.0259	-0.0618	0.0057	0.0022	-0.0687	-0.2396	-0.0249
HES4	-0.0057	-0.0619	0.0523	0.0296	0.1438	-0.2572	-0.0416	-0.1443	-0.0748	-0.029	-0.1426	-0.0767	-0.0045	-0.0061	-0.0221	-0.1696	-0.0127	-0.1043	-0.039	-0.0935	-0.0133	-0.0653	-0.0402	0.0033	0.0734	-0.0336	-0.0317	-0.017	0.0257	-0.0018	-0.0072	0.0362	-0.22	0.0002	0.013	0.0259	-0.0269	-0.0081	-0.103	0.0112	0.0109	-0.1931	-0.0259	-0.0618	0.0057	0.0022	-0.0687	-0.2396	-0.0249
ISG15	-0.0057	-0.0619	0.0523	0.0296	0.1438	-0.2572	-0.0416	-0.1443	-0.0748	-0.029	-0.1426	-0.0767	-0.0045	-0.0061	-0.0221	-0.1696	-0.0127	-0.1043	-0.039	-0.0935	-0.0133	-0.0653	-0.0402	0.0033	0.0734	-0.0336	-0.0317	-0.0766	0.0257	-0.0018	-0.0072	0.0362	-0.22	0.0002	0.013	0.0259	-0.0269	-0.0081	-0.103	0.0112	0.0109	-0.1931	-0.0259	-0.0618	0.0057	0.0022	-0.0687	-0.2396	-0.0249
AGRN	-0.0057	-0.0619	0.0523	-0.0435608	0.1438	-0.2572	-0.0416	-0.1443	-0.0748	-0.029	-0.1426	-0.0767	-0.0045	-0.0061	-0.0221	-0.1696	-0.0127	-0.1043	-0.039	-0.0935	-0.0133	-0.0653	-0.0402	0.0033	0.0734	-0.0336	-0.0317	-0.0766	0.0257	-0.0018	-0.0072	0.0362	-0.22	0.0002	0.013	0.0259	-0.0269	-0.0081	-0.103	0.0112	0.0109	-0.1931	-0.0259	-0.0618	0.0057	0.0022	-0.0687	-0.2396	-0.0249
C1orf159	-0.0057	-0.0619	0.021779	-0.0485	0.1438	-0.2572	-0.0416	-0.1443	-0.0748	-0.0696078	-0.1426	-0.0767	-0.0045	-0.0061	-0.0221	-0.1696	-0.0127	-0.1043	-0.039	-0.2295	-0.0133	-0.0653	-0.0402	0.0033	0.0734	-0.0336	-0.0317	-0.0766	0.0257	-0.0018	-0.0072	-0.0490931	-0.22	0.0002	-0.052	0.0259	-0.0269	-0.0081	-0.103	0.0112	0.0109	-0.1931	-0.0259	-0.0618	0.0057	0.0022	-0.0687	-0.2396	-0.0249
TTLL10	-0.0057	-0.0619	0.0119	-0.0485	0.1438	-0.2572	-0.0416	-0.1443	-0.0748	-0.1119	-0.1426	-0.0767	-0.0045	-0.0061	-0.0221	-0.1696	-0.0127	-0.1043	-0.039	-0.2295	-0.0133	-0.0653	-0.0402	0.0033	0.0734	-0.0336	-0.0317	-0.0766	0.0257	-0.0018	-0.0072	-0.0636	-0.22	0.0002	-0.052	0.0259	-0.0269	-0.0081	-0.103	0.0112	0.0109	-0.1931	-0.0259	-0.0618	0.0057	0.0022	-0.0687	-0.2396	-0.0249
TNFRSF18	-0.0057	-0.0619	0.0119	-0.0485	0.370316	-0.2572	-0.0416	-0.1443	-0.0748	-0.1119	-0.1426	-0.0767	-0.0045	-0.0061	-0.0221	-0.1696	-0.0127	-0.1043	-0.039	-0.2295	-0.0133	-0.0653	-0.0402	0.0033	0.0734	-0.0336	-0.0317	-0.0766	0.0257	-0.0018	-0.0072	-0.0636	-0.22	0.0002	-0.052	0.0259	-0.0269	-0.0081	-0.103	0.0112	0.0109	-0.1931	-0.0259	-0.0618	0.0057	0.0022	-0.0687	-0.2396	-0.0249
TNFRSF4	-0.0057	-0.0619	0.0119	-0.0485	0.3983	-0.2572	-0.0416	-0.1443	-0.0748	-0.1119	-0.1426	-0.0767	-0.0045	-0.0061	-0.0221	-0.1696	-0.0127	-0.1043	-0.039	-0.2295	-0.0133	-0.0653	-0.0402	0.0033	0.0734	-0.0336	-0.0317	-0.0766	0.0257	-0.0018	-0.0072	-0.0636	-0.22	0.0002	-0.052	0.0259	-0.0269	-0.0081	-0.103	0.0112	0.0109	-0.1931	-0.0259	-0.0618	0.0057	0.0022	-0.0687	-0.2396	-0.0249
SDF4	-0.0057	-0.0619	0.0119	-0.0485	0.3983	-0.2572	-0.0416	-0.1443	-0.0748	-0.1119	-0.1426	-0.0767	-0.0045	-0.0061	-0.0221	-0.1696	-0.0127	-0.1043	-0.039	-0.2295	-0.0133	-0.0653	-0.0402	0.0033	0.0734	-0.0336	-0.0317	-0.0766	0.0257	-0.0018	-0.0072	-0.0636	-0.22	0.0002	-0.052	0.0259	-0.0269	-0.0081	-0.103	0.0112	0.0109	-0.1931	-0.0259	-0.0618	0.0057	0.0022	-0.0687	-0.2396	-0.0249
B3GALT6	-0.0057	-0.0619	0.0119	-0.0485	0.3983	-0.2572	-0.0416	-0.1443	-0.0748	-0.1119	-0.1426	-0.0767	-0.0045	-0.0061	-0.0221	-0.1696	-0.0127	-0.1043	-0.039	-0.2295	-0.0133	-0.0653	-0.0402	0.0033	0.0734	-0.0336	-0.0317	-0.0766	0.0257	-0.0018	-0.0072	-0.0636	-0.22	0.0002	-0.052	0.0259	-0.0269	-0.0081	-0.103	0.0112	0.0109	-0.1931	-0.0259	-0.0618	0.0057	0.0022	-0.0687	-0.2396	-0.0249
FAM132A	-0.0057	-0.0619	0.0119	-0.0485	0.3983	-0.2572	-0.0416	-0.1443	-0.0748	-0.1119	-0.1426	-0.0767	-0.0045	-0.0061	-0.0221	-0.1696	-0.0127	-0.1043	-0.039	-0.2295	-0.0133	-0.0653	-0.0402	0.0033	0.0734	-0.0336	-0.0317	-0.0766	0.0257	-0.0018	-0.0072	-0.0636	-0.22	0.0002	-0.052	0.0259	-0.0269	-0.0081	-0.103	0.0112	0.0109	-0.1931	-0.0259	-0.0618	0.0057	0.0022	-0.0687	-0.2396	-0.0249
UBE2J2	-0.0057	-0.0619	0.0119	-0.0485	0.3983	-0.2572	-0.0416	-0.1443	-0.0748	-0.1119	-0.1426	-0.0767	-0.0045	-0.0061	-0.0221	-0.1696	-0.0127	-0.1043	-0.039	-0.2295	-0.0133	-0.0653	-0.0402	0.0033	0.0734	-0.0336	-0.0317	-0.0766	0.0257	-0.0018	-0.0072	-0.0636	-0.22	0.0002	-0.052	0.0259	-0.0269	-0.0081	-0.103	0.0112	0.0109	-0.1931	-0.0259	-0.0618	0.0057	0.0022	-0.0687	-0.2396	-0.0249
SCNN1D	-0.0057	-0.0619	0.0119	-0.0485	0.3983	-0.2572	-0.0416	-0.1443	-0.0748	-0.1119	-0.1426	-0.0767	-0.0045	-0.0061	-0.0221	-0.1696	-0.0127	-0.1043	-0.039	-0.2295	-0.0133	-0.0653	-0.0402	0.0033	0.0734	-0.0336	-0.0317	-0.0766	0.0257	-0.0018	-0.0072	-0.0636	-0.22	0.0002	-0.052	0.0259	-0.0269	-0.0081	-0.103	0.0112	0.0109	-0.1931	-0.0259	-0.0618	0.0057	0.0022	-0.0687	-0.2396	-0.0249
ACAP3	-0.0057	-0.0619	0.0119	-0.0485	0.3983	-0.2572	-0.0416	-0.1443	-0.0748	-0.1119	-0.1426	-0.0767	-0.0045	-0.0061	-0.0221	-0.1696	-0.0127	-0.1043	-0.039	-0.2295	-0.0133	-0.0653	-0.0402	0.0033	0.0734	-0.0336	-0.0317	-0.0766	0.0257	-0.0018	-0.0072	-0.0636	-0.22	0.0002	-0.052	0.0259	-0.0269	-0.0081	-0.103	0.0112	0.0109	-0.1931	-0.0259	-0.0618	0.0057	0.0022	-0.0687	-0.2396	-0.0249
PUSL1	-0.0057	-0.0619	0.0119	-0.0485	0.3983	-0.2572	-0.0416	-0.1443	-0.0748	-0.1119	-0.1426	-0.0767	-0.0045	-0.0061	-0.0221	-0.1696	-0.0127	-0.1043	-0.039	-0.2295	-0.0133	-0.0653	-0.0402	0.0033	0.0734	-0.0336	-0.0317	-0.0766	0.0257	-0.0018	-0.0072	-0.0636	-0.22	0.0002	-0.052	0.0259	-0.0269	-0.0081	-0.103	0.0112	0.0109	-0.1931	-0.0259	-0.0618	0.0057	0.0022	-0.0687	-0.2396	-0.0249
CPSF3L	-0.0057	-0.0619	0.0119	-0.0485	0.3983	-0.2572	-0.0416	-0.1443	-0.0748	-0.1119	-0.1426	-0.0767	-0.0045	-0.0061	-0.0221	-0.1696	-0.0127	-0.1043	-0.039	-0.2295	-0.0133	-0.0653	-0.0402	0.0033	0.0734	-0.0336	-0.0317	-0.0766	0.0257	-0.0018	-0.0072	-0.0636	-0.22	0.0002	-0.052	0.0259	-0.0269	-0.0081	-0.103	0.0112	0.0109	-0.1931	-0.0259	-0.0618	0.0057	0.0022	-0.0687	-0.2396	-0.0249
GLTPD1	-0.0057	-0.0619	0.0119	-0.0485	0.3983	-0.2572	-0.0416	-0.1443	-0.0748	-0.1119	-0.1426	-0.0767	-0.0045	-0.0061	-0.0221	-0.1696	-0.0127	-0.1043	-0.039	-0.2295	-0.0133	-0.0653	-0.0402	0.0033	0.0734	-0.0336	-0.0317	-0.0766	0.0257	-0.0018	-0.0072	-0.0636	-0.22	0.0002	-0.052	0.0259	-0.0269	-0.0081	-0.103	0.0112	0.0109	-0.1931	-0.0259	-0.0618	0.0057	0.0022	-0.0687	-0.2396	-0.0249
DVL1	-0.0057	-0.0619	0.0119	-0.0485	0.211845	-0.2572	-0.0416	-0.1443	-0.0748	-0.1119	-0.1426	0.2048	-0.0045	-0.0061	-0.0221	-0.1696	-0.0127	-0.1043	-0.039	-0.2295	-0.0133	-0.0653	-0.0402	0.0033	0.0734	-0.0336	-0.0317	-0.0766	0.0257	-0.0018	-0.0072	-0.0636	-0.22	0.0002	-0.052	0.0259	-0.0269	-0.0081	-0.103	0.0112	0.0109	-0.1931	-0.0259	-0.0618	0.0057	0.0022	-0.0687	-0.2396	-0.0249
MXRA8	-0.0057	-0.0619	0.0119	-0.0485	0.1288	-0.2572	-0.0416	-0.1443	-0.0748	-0.1119	-0.1426	0.0248724	-0.0045	-0.0061	-0.0221	-0.1696	-0.0127	-0.1043	-0.039	-0.2295	-0.0133	-0.0653	-0.0402	0.0033	0.0734	-0.0336	-0.0317	-0.0766	0.0257	-0.0018	-0.0072	-0.0636	-0.22	0.0002	-0.052	0.0259	-0.0269	-0.0081	-0.103	0.0112	0.0109	-0.1931	-0.0259	-0.0618	0.0057	0.0022	-0.0687	-0.2396	-0.0249
AURKAIP1	-0.0057	-0.0619	0.0119	-0.0485	0.1288	-0.2572	-0.0416	-0.1443	-0.0748	-0.1119	-0.1426	-0.0491	-0.0045	-0.0061	-0.0221	-0.1696	-0.0127	-0.1043	-0.039	-0.2295	-0.0133	-0.0653	-0.0402	0.0033	0.0734	-0.0336	-0.0317	-0.0766	0.0257	-0.0018	-0.0072	-0.0636	-0.22	0.0002	-0.052	0.0259	-0.0269	-0.0081	-0.103	0.0112	0.0109	-0.1931	-0.0259	-0.0618	0.0057	0.0022	-0.0687	-0.2396	-0.0249
CCNL2	-0.0057	-0.0619	0.0119	-0.0485	0.1288	-0.2572	-0.0416	-0.1443	-0.0748	-0.1119	-0.1426	-0.0491	-0.0045	-0.0061	-0.0221	-0.1696	-0.0127	-0.1043	-0.039	-0.2295	-0.0133	-0.0653	-0.0402	0.0033	0.0734	-0.0336	-0.0317	-0.0766	0.0257	-0.0018	-0.0072	-0.0636	-0.22	0.0002	-0.052	0.0259	-0.0269	-0.0081	-0.103	0.0112	0.0109	-0.1931	-0.0259	-0.0618	0.0057	0.0022	-0.0687	-0.2396	-0.0249
MRPL20	-0.0057	-0.0619	0.0119	-0.0485	0.1288	-0.2572	-0.0416	-0.1443	-0.0748	-0.1119	-0.1426	-0.0491	-0.0045	-0.0061	-0.0221	-0.1696	-0.0127	-0.1043	-0.039	-0.2295	-0.0133	-0.0653	-0.0402	0.0033	0.0734	-0.0336	-0.0317	-0.0766	0.0257	-0.0018	-0.0072	-0.0636	-0.22	0.0002	-0.052	0.0259	-0.0269	-0.0081	-0.103	0.0112	0.0109	-0.1931	-0.0259	-0.0618	0.0057	0.0022	-0.0687	-0.2396	-0.0249
ANKRD65	-0.0057	-0.0619	0.0119	-0.0485	0.1288	-0.2572	-0.0416	-0.1443	-0.0748	-0.1119	-0.1426	-0.0491	-0.0045	-0.0061	-0.0221	-0.1696	-0.0127	-0.1043	-0.039	-0.2295	-0.0133	-0.0653	-0.0402	0.0033	0.0734	-0.0336	-0.0317	-0.0766	0.0257	-0.0018	-0.0072	-0.0636	-0.22	0.0002	-0.052	0.0259	-0.0269	-0.0081	-0.103	0.0112	0.0109	-0.1931	-0.0259	-0.0618	0.0057	0.0022	-0.0687	-0.2396	-0.0249
VWA1	-0.0057	-0.0619	0.0119	-0.0485	0.1288	-0.2572	-0.0416	-0.1443	-0.0748	-0.1119	-0.1426	-0.0491	-0.0045	-0.0061	-0.0221	-0.1696	-0.0127	-0.1043	-0.039	-0.2295	-0.0133	-0.0653	-0.0402	0.0033	0.0734	-0.0336	-0.0317	-0.0766	0.0257	-0.0018	-0.0072	-0.0636	-0.22	0.0002	-0.052	0.0259	-0.0269	-0.0081	-0.103	0.0112	0.0109	-0.1931	-0.0259	-0.0618	0.0057	0.0022	-0.0687	-0.2396	-0.0249
ATAD3C	-0.0057	-0.0619	0.0119	-0.0485	0.1288	-0.2572	-0.0416	-0.1443	-0.0748	-0.1119	-0.1426	-0.0491	-0.0045	-0.0061	-0.0221	-0.1696	-0.0127	-0.1043	-0.039	-0.2295	-0.0133	-0.0653	-0.0402	0.0033	0.0734	-0.0336	-0.0317	-0.0766	0.0257	-0.0018	-0.0072	-0.0636	-0.22	0.0002	-0.052	0.0259	-0.0269	-0.0081	-0.103	0.0112	0.0109	-0.1931	-0.0259	-0.0618	0.0057	0.0022	-0.0687	-0.2396	-0.0249
ATAD3B	-0.0057	-0.0619	0.0119	-0.0485	0.1288	-0.2572	-0.0416	-0.1443	-0.0748	-0.1119	-0.1426	-0.0491	-0.0045	-0.0061	-0.0221	-0.1696	-0.0127	-0.1043	-0.039	-0.2295	-0.0133	-0.0653	-0.0402	0.0033	0.0734	-0.0336	-0.0317	-0.0766	0.0257	-0.0018	-0.0072	-0.0636	-0.22	0.0002	-0.052	0.0259	-0.0269	-0.0081	-0.103	0.0112	0.0109	-0.1931	-0.0259	-0.0618	0.0057	0.0022	-0.0687	-0.2396	-0.0249
ATAD3A	-0.0057	-0.0619	0.0119	-0.0485	0.1288	-0.2572	-0.0416	-0.1443	-0.0748	-0.1119	-0.1426	-0.0491	-0.0045	-0.0061	-0.0221	-0.1696	-0.0127	-0.1043	-0.039	-0.2295	-0.0133	-0.0653	-0.0402	0.0033	0.0734	-0.0336	-0.0317	-0.0766	0.0257	-0.0018	-0.0072	-0.0636	-0.22	0.0002	-0.052	0.0259	-0.0269	-0.0081	-0.103	0.0112	0.0109	-0.1931	-0.0259	-0.0618	0.0057	0.0022	-0.0687	-0.2396	-0.0249
SSU72	-0.0057	-0.0619	-0.0655445	-0.137049	0.1288	-0.2572	-0.0416	-0.1443	-0.0748	-0.1119	-0.197629	-0.0491	-0.0045	-0.0061	-0.0221	-0.1696	-0.080762	-0.1043	-0.039	-0.2295	-0.0133	-0.0653	-0.0402	0.0033	0.0734	-0.0336	-0.0317	-0.0766	0.0257	-0.0018	-0.0072	-0.0636	-0.22	0.0002	-0.052	0.0259	-0.0269	-0.0081	-0.103	0.0112	0.0109	-0.1931	-0.0259	-0.0618	0.0057	0.0022	-0.0687	-0.2396	-0.0249
C1orf233	-0.0057	-0.0619	-0.0683	-0.1402	0.1288	-0.2572	-0.0416	-0.1443	-0.0748	-0.1119	-0.2028	-0.0491	-0.0045	-0.0061	-0.0221	-0.1696	-0.1103	-0.1043	-0.039	-0.2295	-0.0133	-0.0653	-0.0402	0.0033	0.0734	-0.0336	-0.0317	-0.0766	0.0257	-0.0018	-0.0072	-0.0636	-0.22	0.0002	-0.052	0.0259	-0.0269	-0.0081	-0.103	0.0112	0.0109	-0.1931	-0.0259	-0.0618	0.0057	0.0022	-0.0687	-0.2396	-0.0249
MIB2	-0.0057	-0.0619	-0.0683	-0.1402	0.1288	-0.2572	-0.0416	-0.1443	-0.0748	-0.1119	-0.2028	-0.0491	-0.0045	-0.0061	-0.0221	-0.1696	-0.1103	-0.1043	-0.039	-0.2295	-0.0133	-0.0653	-0.0402	0.0033	0.0734	-0.0336	-0.0317	-0.0766	0.0257	-0.0018	-0.0072	-0.0636	-0.22	0.0002	-0.052	0.0259	-0.0269	-0.0081	-0.103	0.0112	0.0109	-0.1931	-0.0259	-0.0618	0.0057	0.0022	-0.0687	-0.2396	-0.0249
SLC35E2B	-0.0057	-0.0619	-0.0683	-0.1402	0.1288	-0.2572	-0.0416	-0.1443	-0.0748	-0.1119	-0.2028	-0.0491	-0.0045	-0.0061	-0.0221	-0.1696	-0.1103	-0.1043	-0.039	-0.2295	-0.0133	-0.0653	-0.0402	0.0033	0.0734	-0.0336	-0.0317	-0.0766	0.0257	-0.0018	-0.0072	0.0380976	-0.22	0.0002	-0.052	0.0259	-0.0269	-0.0081	-0.103	0.0112	0.0109	-0.1931	-0.0259	-0.0618	0.0057	0.0022	-0.0687	-0.2396	-0.0249
SLC35E2	-0.0057	-0.0619	-0.0683	-0.1402	0.1288	-0.2572	-0.0416	-0.1443	-0.0748	-0.1119	-0.2028	-0.0491	-0.0045	-0.0061	-0.0221	-0.1696	-0.1103	-0.1043	-0.039	-0.2295	-0.0133	-0.0653	-0.0402	0.0033	0.5324	-0.0336	-0.0317	-0.0766	0.0257	-0.0018	-0.0072	0.0631	-0.22	0.0002	-0.052	0.0259	-0.0269	-0.0081	-0.103	0.0112	0.0109	-0.1931	-0.0259	-0.0618	0.0057	-0.052667	-0.0687	-0.2396	-0.0249
NADK	-0.0057	-0.0619	-0.0683	-0.1402	0.1288	-0.2572	-0.0416	-0.1443	-0.0748	-0.1119	-0.2028	-0.0491	-0.0045	-0.0061	-0.0221	-0.1696	-0.1103	-0.1043	-0.039	-0.2295	-0.0133	-0.0653	-0.0402	0.0033	0.037	-0.0336	-0.0317	-0.0766	0.0257	-0.0018	-0.0072	-0.0236551	-0.22	0.0002	-0.052	0.0259	-0.0269	-0.0081	-0.103	-0.0318185	0.0109	-0.1931	-0.0259	-0.0618	0.0057	-0.0932	-0.0687	-0.2396	-0.0249
GNB1	-0.0057	-0.0619	-0.0683	-0.1402	0.1288	-0.2572	-0.0416	-0.1443	-0.0748	-0.1119	-0.2028	-0.0491	-0.0045	-0.0061	-0.0221	-0.1696	-0.1103	-0.1043	-0.039	-0.2295	-0.0133	-0.0653	-0.0402	0.0033	0.037	-0.0336	-0.0317	-0.0766	0.0257	-0.0018	-0.0072	-0.169	-0.22	0.0002	-0.052	0.0259	-0.0269	-0.0081	-0.103	-0.2078	0.0109	-0.1931	-0.0259	-0.0618	0.0057	-0.0932	-0.0687	-0.2396	-0.0249
CALML6	-0.0057	-0.0619	-0.0683	-0.1402	0.1288	-0.2572	-0.0416	-0.1443	-0.0748	-0.1119	-0.2028	-0.0491	-0.0045	-0.0061	-0.0221	-0.1696	0.0074	-0.1043	-0.039	-0.2295	-0.0133	-0.0653	-0.0402	0.0033	0.037	-0.0336	-0.0317	-0.0766	0.0257	-0.0018	-0.0072	-0.169	-0.22	0.0002	-0.052	0.0259	-0.0269	-0.0081	-0.103	-0.0226	0.0109	-0.1931	-0.0259	-0.0618	0.0057	-0.0932	-0.0687	-0.2396	-0.0249
TMEM52	-0.0057	-0.0619	-0.0683	-0.1402	0.1288	-0.2572	-0.0416	-0.1443	-0.0748	-0.1119	-0.2028	-0.0491	-0.0045	-0.0061	-0.0221	-0.1696	0.0074	-0.1043	-0.039	-0.2295	-0.0133	-0.0653	-0.0402	0.0033	0.037	-0.0336	-0.0317	-0.0766	0.0257	-0.0018	-0.0072	-0.169	-0.22	0.0002	-0.052	0.0259	-0.0269	-0.0081	-0.103	-0.0226	0.0109	-0.1931	-0.0259	-0.0618	0.0057	-0.0932	-0.0687	-0.2396	-0.0249
GABRD	-0.0057	-0.0619	-0.0683	-0.1402	0.1288	-0.2572	-0.0416	-0.1443	-0.0748	-0.1119	-0.2028	-0.0491	-0.0045	-0.0061	-0.0221	-0.1696	0.0074	-0.1043	-0.039	-0.2295	-0.0133	-0.0653	-0.0402	0.0033	0.037	-0.0336	-0.0317	-0.0766	0.0257	-0.0018	-0.0072	-0.0012	-0.22	0.0002	-0.052	0.0259	-0.0269	-0.0081	-0.103	-0.0226	0.0109	-0.1931	-0.0259	-0.0618	0.0057	0.0184	-0.0687	-0.2677	-0.0249
PRKCZ	-0.0057	-0.0619	-0.0683	-0.1402	0.1288	-0.2572	-0.0416	-0.1443	-0.0748	-0.1119	-0.2028	-0.0491	0.0617	-0.0061	-0.0221	-0.1696	0.0074	-0.1043	-0.039	-0.2295	-0.0133	-0.0653	-0.0402	0.0033	0.037	-0.0336	-0.0317	-0.0766	0.0257	-0.0018	-0.0072	-0.0012	-0.22	0.0002	-0.052	0.0259	-0.0269	-0.0081	-0.103	-0.0226	0.0109	-0.1931	-0.0259	-0.0618	0.0057	0.0184	-0.0687	-0.2677	-0.0249
C1orf86	-0.0057	-0.0619	-0.0683	-0.1402	0.1288	-0.2572	-0.0416	-0.1443	-0.0748	-0.1119	-0.2028	-0.0491	0.0617	-0.0061	-0.0221	-0.1696	0.0074	-0.1043	-0.039	-0.2295	-0.0133	-0.0653	-0.0402	0.0033	0.037	-0.0336	-0.0317	-0.0766	0.0257	-0.0018	-0.0072	-0.0012	-0.22	0.0002	-0.052	0.0259	-0.0269	-0.0081	-0.103	-0.0226	0.0109	-0.1931	-0.0259	-0.0618	0.0057	0.0184	-0.0687	-0.2677	-0.0249
SKI	-0.0057	-0.0619	-0.0683	-0.1402	0.1288	-0.2572	-0.0416	-0.1443	-0.0748	-0.1119	-0.2028	-0.0491	0.0617	-0.0061	-0.0221	-0.1696	0.0074	-0.1043	-0.039	-0.2295	-0.0133	-0.0653	-0.0402	0.0033	0.037	-0.0336	-0.0317	-0.0766	0.0257	-0.0018	-0.0072	-0.0012	-0.22	0.0002	-0.052	0.0259	-0.0269	-0.0081	-0.103	-0.0226	0.0109	-0.1931	-0.0259	-0.0618	0.0057	0.0184	-0.0687	-0.2677	-0.0249
MORN1	-0.0057	-0.0619	-0.0683	-0.1402	0.1288	-0.2572	-0.0416	-0.1443	-0.0748	-0.1119	-0.2028	-0.0491	0.0617	-0.0061	-0.0221	-0.1696	0.0074	-0.1043	-0.039	-0.2295	-0.0133	-0.0653	-0.0402	0.0033	0.037	-0.0336	-0.0317	-0.0386908	0.0257	-0.0018	-0.0072	-0.0012	-0.22	0.0002	-0.052	0.0259	-0.0269	-0.0081	-0.103	-0.0226	0.0109	-0.1931	-0.0259	-0.0618	0.0057	0.0184	-0.0687	-0.2677	-0.0249
RER1	-0.0057	-0.0619	-0.0683	-0.1402	0.1288	-0.2572	0.107225	-0.1443	0.188314	-0.1119	-0.2028	-0.0491	0.0617	-0.0061	-0.0221	-0.1696	0.0074	-0.1043	-0.039	-0.2295	-0.0133	-0.0653	-0.0402	0.0033	0.037	-0.0336	-0.0317	-0.0102	0.0257	-0.0018	-0.00318671	-0.0012	-0.22	0.0002	-0.052	0.0259	-0.0269	-0.0081	-0.103	0.0165951	0.0109	-0.1931	-0.0259	-0.0618	0.0057	0.0184	-0.0687	-0.2677	-0.0249
PEX10	-0.0057	-0.0619	-0.0683	-0.1402	0.1288	-0.2572	0.0913051	-0.1443	0.0492836	-0.1119	-0.2028	-0.0491	0.0617	-0.0061	-0.0221	-0.1696	0.0074	-0.1043	-0.039	-0.2295	-0.0133	-0.0653	-0.0402	0.0033	0.037	-0.0336	-0.0317	-0.0102	0.0257	-0.0018	0.0513	-0.0012	-0.22	0.0002	-0.052	0.0259	-0.0269	-0.0081	-0.103	0.0549	0.0109	-0.1931	-0.0259	-0.0618	0.0057	0.0184	-0.0687	-0.2677	-0.0249
PLCH2	-0.0057	-0.0619	-0.0683	-0.1402	0.645879	-0.2572	-0.0127	-0.1443	-0.0555	-0.034994	-0.2028	-0.0491	0.0617	-0.0061	-0.0221	-0.1696	0.0074	-0.1043	-0.039	-0.2295	-0.0133	-0.0653	-0.0402	0.0033	0.037	-0.0336	-0.028352	-0.0102	0.0257	-0.0018	0.0513	-0.0012	-0.22	0.0613	-0.052	0.0259	-0.0269	-0.0081	-0.103	0.0549	0.0109	-0.1931	0.0270817	-0.0618	0.0057	0.0184	-0.0687	-0.2677	-0.0249
PANK4	-0.0057	-0.0619	-0.0683	-0.1402	0.1698	-0.2572	-0.0127	-0.1443	-0.0555	-0.0325	-0.2028	-0.0491	0.0617	-0.0061	-0.0221	-0.1696	0.0074	-0.1043	-0.039	-0.2295	-0.0133	-0.0653	-0.0402	0.0033	0.037	-0.0336	0.0131	-0.0102	0.0257	-0.0018	0.0513	-0.0012	-0.22	0.0613	-0.052	0.0259	-0.0269	-0.0081	-0.103	0.0549	0.0109	-0.1931	0.0371	-0.0618	0.0057	0.0184	-0.0687	-0.2677	-0.0249
HES5	-0.0057	-0.0619	-0.0683	-0.1402	0.1698	-0.2572	-0.0127	-0.1443	-0.0555	-0.0325	-0.2028	-0.0491	0.0617	-0.0061	-0.0221	-0.1696	0.0074	-0.1043	-0.039	-0.2295	-0.0133	-0.0653	-0.0402	0.0033	0.037	-0.0336	0.0131	-0.0102	0.0257	-0.0018	0.0513	-0.0012	-0.22	0.0613	-0.052	0.0259	-0.0269	-0.0081	-0.103	0.0549	0.0109	-0.1931	0.0371	-0.0618	0.0057	0.0184	-0.0687	-0.2677	-0.0249
TNFRSF14	-0.0057	-0.0619	-0.0683	-0.1402	0.1698	-0.2572	-0.0127	-0.1443	-0.0555	-0.0325	-0.2028	-0.0491	0.0617	-0.0061	-0.0221	-0.1696	0.0074	-0.1043	-0.039	-0.2295	-0.0133	-0.0653	-0.0402	0.0033	0.037	-0.0336	0.0131	-0.0102	0.0257	-0.0018	0.0513	-0.0012	-0.22	0.0613	-0.052	0.0259	-0.0269	-0.0081	-0.103	0.0549	0.0109	-0.1931	0.0371	-0.0618	0.0057	0.0184	-0.0687	-0.2677	-0.0249
FAM213B	-0.0057	-0.0619	-0.0683	-0.1402	0.1698	-0.2572	-0.0127	-0.1443	-0.0555	-0.0325	-0.2028	-0.0491	0.0617	-0.0061	-0.0221	-0.1696	0.0074	-0.1043	-0.039	-0.2295	-0.0133	-0.0599461	-0.0402	0.0033	0.037	-0.0336	0.0131	-0.0102	0.0257	-0.0018	0.0513	-0.0012	-0.22	0.0613	-0.052	0.0259	-0.0269	-0.0081	-0.103	0.0549	0.0109	-0.1931	0.0371	-0.0618	0.0057	0.0184	-0.0687	-0.2677	-0.0249
MMEL1	-0.0057	-0.0619	-0.0683	-0.1402	0.1698	-0.2572	-0.0127	-0.1443	-0.0555	-0.0325	-0.2028	-0.0491	0.0617	-0.0061	-0.0221	-0.1696	0.0074	-0.1043	-0.039	-0.2295	-0.0133	-0.0157483	-0.0402	0.0033	0.037	-0.0336	0.0131	-0.0102	0.0257	-0.0018	0.0513	-0.0012	-0.22	0.0613	-0.052	0.0259	-0.0269	-0.0081	-0.103	0.0549	0.0109	-0.1931	0.0371	-0.0618	0.0057	0.0184	-0.0687	-0.2677	-0.0249
ACTRT2	-0.0057	-0.0619	0.0013	-0.0327	0.1698	-0.2572	-0.0127	-0.0447	-0.0555	-0.0325	-0.2028	-0.0491	0.0617	-0.0061	-0.0221	-0.1696	0.0074	-0.1043	-0.039	-0.1001	-0.0133	-0.0156	-0.0402	0.0033	0.037	-0.0336	0.0131	-0.0102	0.0257	-0.0018	0.0513	-0.0012	-0.22	0.0613	-0.0057	0.0259	-0.0269	-0.0081	-0.103	0.0549	0.0109	-0.1026	0.0371	-0.0618	0.0057	0.0184	-0.0687	-0.2677	-0.0486
LINC00982	-0.0057	-0.0619	0.0013	-0.0327	0.1698	-0.2572	-0.0127	-0.0447	-0.0555	-0.0325	-0.2028	-0.0491	0.0617	-0.0061	-0.0221	-0.1696	0.0074	-0.1043	-0.039	-0.1001	-0.0133	-0.0156	-0.0402	0.0033	0.037	-0.0336	0.0131	-0.0102	0.0257	-0.0018	0.0513	-0.0012	-0.22	0.0613	-0.0057	0.0259	-0.0269	-0.0081	-0.103	0.0549	0.0109	-0.1026	0.0371	-0.0618	0.0057	0.0184	-0.0687	-0.2677	-0.0486
PRDM16	-0.0057	-0.0619	0.0013	-0.0327	0.1698	-0.2572	-0.0127	-0.0447	-0.0555	-0.0325	-0.2028	-0.0491	0.0617	-0.0061	-0.0221	-0.1696	0.0074	-0.1043	-0.039	-0.1001	-0.0133	-0.0156	-0.0402	0.0033	0.037	-0.0336	0.0131	-0.0102	0.0257	-0.0018	0.0513	-0.0012	-0.22	0.0613	-0.0057	0.0259	-0.0269	-0.0081	-0.103	0.0549	0.0109	-0.1026	0.0371	-0.0618	0.0057	0.0184	-0.0687	-0.2677	-0.0486
ARHGEF16	-0.0057	-0.0619	0.0013	-0.0327	0.1698	-0.2572	-0.0127	-0.121	-0.0555	-0.0325	-0.2028	-0.0491	0.0617	-0.0061	-0.0221	-0.1696	0.0074	-0.1043	-0.039	-0.2247	-0.0133	-0.0156	-0.0402	0.0033	0.037	-0.0336	0.0131	-0.0102	0.0257	-0.0018	0.0513	-0.0012	-0.22	0.0613	-0.0057	0.0259	-0.0269	-0.0081	-0.103	0.0549	0.0109	-0.1026	0.0371	-0.0618	0.0057	0.0184	-0.0687	-0.2677	-0.0486
MEGF6	-0.0057	-0.0619	0.0013	-0.0327	0.1698	-0.2572	-0.0127	-0.121	-0.0555	-0.0325	-0.2028	-0.0491	0.0617	-0.0061	-0.0221	-0.1696	0.0074	-0.1043	-0.039	-0.2247	-0.0133	-0.0156	-0.0402	0.0033	0.037	-0.0336	0.0131	-0.0102	0.0257	-0.0018	0.0513	-0.0012	-0.22	0.0613	-0.0057	0.0259	-0.0269	-0.0081	-0.103	0.0549	0.0109	-0.174179	0.0371	-0.0618	0.0057	0.0184	-0.0687	-0.2677	-0.0486
TPRG1L	-0.0057	-0.0619	0.0013	-0.0327	0.1698	-0.2572	-0.0127	-0.121	-0.0555	-0.0325	-0.2028	-0.0491	0.0617	-0.0061	-0.0221	-0.1696	0.0074	-0.1043	-0.039	-0.2247	-0.0133	-0.0156	-0.0402	0.0033	0.037	-0.0336	0.0131	-0.0102	0.0257	-0.0018	0.0513	-0.0012	-0.22	0.0613	-0.0057	0.0259	-0.0269	-0.0081	-0.103	-0.001	0.0109	-0.1745	0.0371	-0.0618	0.0057	0.0184	-0.0687	-0.2677	-0.0486
WRAP73	-0.0057	-0.0619	0.0013	-0.0327	0.1698	-0.2572	-0.0127	-0.121	-0.0555	-0.0325	-0.2028	-0.0491	0.0617	-0.0061	-0.0221	-0.1696	0.0074	-0.1043	-0.039	-0.2247	-0.0133	-0.0156	-0.0402	0.0033	0.037	-0.0336	0.0131	-0.0102	0.0257	-0.0018	0.0513	-0.0012	-0.22	0.0613	-0.0057	0.0259	-0.0269	-0.0081	-0.103	-0.001	0.0109	-0.1745	0.0371	-0.0618	0.0057	0.0184	-0.0687	-0.2677	-0.0486
TP73	-0.0057	-0.0619	0.0013	-0.0327	0.1698	-0.2572	-0.0127	-0.121	-0.0555	-0.0325	-0.2028	-0.0491	0.0617	-0.0061	-0.0221	-0.1696	0.0074	-0.1043	-0.039	-0.2247	-0.0133	-0.0156	-0.0402	0.0033	0.037	-0.0336	0.0131	-0.0102	0.0257	-0.0018	0.0513	-0.0012	-0.22	0.0613	-0.0057	0.0259	-0.0269	-0.0081	-0.103	-0.001	0.0109	-0.1745	0.0371	-0.0618	0.0057	0.0184	-0.0687	-0.2677	-0.0486
TP73-AS1	-0.0057	-0.0619	0.0013	-0.0327	0.1698	-0.2572	-0.0699199	-0.121	-0.0555	-0.0325	-0.2028	-0.0491	0.0617	-0.0061	-0.0221	-0.1696	0.0074	-0.1043	-0.039	-0.2247	-0.0133	-0.0156	-0.0402	0.0033	0.037	-0.0336	0.0131	-0.0102	0.0257	-0.0018	0.0513	-0.0012	-0.22	0.0136	-0.0057	0.0259	-0.0269	-0.0081	-0.103	-0.001	0.0109	-0.1745	0.0371	-0.0618	0.0057	0.0184	-0.0687	-0.2677	-0.0486
CCDC27	-0.0057	-0.0619	0.0013	-0.0327	0.1698	-0.2572	-0.194953	-0.121	-0.0555	-0.0325	-0.2028	-0.0491	0.0617	-0.0061	-0.0221	-0.1696	0.0074	-0.1043	-0.039	-0.2247	-0.0133	-0.0156	-0.0402	0.0033	0.037	-0.0336	0.0131	-0.0102	0.0257	-0.0018	0.0513	-0.0012	-0.22	0.0136	-0.0057	0.0259	-0.0269	-0.0081	-0.103	-0.001	0.0109	-0.1745	-0.0058	-0.0618	0.0057	0.0184	-0.0687	-0.2677	-0.0486
SMIM1	-0.0057	-0.0619	0.0013	-0.0327	0.1698	-0.2572	-0.0025	-0.121	-0.0555	-0.0325	-0.2028	-0.0491	0.0617	-0.0061	-0.0221	-0.1696	0.0074	-0.1043	-0.039	-0.2247	-0.0133	-0.0156	-0.0402	0.0033	0.037	-0.0336	0.0131	-0.0102	0.0257	-0.0018	0.0513	-0.0012	-0.22	0.0136	-0.0057	0.0259	-0.0269	-0.0081	-0.103	-0.001	0.0109	-0.1745	-0.0058	-0.0618	0.0057	0.0184	-0.0687	-0.2677	-0.0486
LRRC47	-0.0057	-0.0619	0.0013	-0.0327	0.1698	-0.2572	-0.0025	-0.121	-0.0555	-0.0325	-0.2028	-0.0491	0.0298203	-0.0061	-0.0221	-0.1696	0.0074	-0.1043	-0.039	-0.2247	-0.0133	-0.0156	-0.0402	0.0033	0.037	-0.0336	0.0131	-0.0102	0.0257	-0.0018	-0.1019	-0.0012	-0.22	0.0136	-0.0057	0.0106	-0.0269	-0.0081	-0.103	-0.001	0.0109	-0.1745	-0.0058	-0.0618	0.0057	0.0184	-0.0687	-0.2677	-0.0486
CEP104	-0.0057	-0.0619	0.0013	-0.0327	0.1698	-0.2572	-0.0025	-0.121	-0.0547319	-0.0325	-0.2028	-0.0491	-0.0826	-0.0061	-0.0221	-0.1696	0.0074	-0.1043	-0.039	-0.2247	-0.0133	-0.0156	-0.0402	0.0033	0.037	-0.0336	0.0131	-0.0102	0.0257	-0.0018	-0.1019	-0.0012	-0.22	0.0136	-0.0057	0.0106	-0.0269	-0.0081	-0.103	-0.001	0.0109	-0.1745	-0.0058	-0.0618	0.0057	0.0184	-0.0505898	-0.2677	-0.0486
DFFB	-0.0057	-0.0619	0.0013	-0.0327	0.1698	-0.2572	-0.0025	-0.121	-0.006	-0.0325	-0.2028	-0.0491	-0.0826	-0.0061	-0.0221	-0.1696	0.0074	-0.1043	-0.039	-0.2247	-0.0133	-0.0156	-0.0402	0.0033	0.037	-0.0336	0.0131	-0.0102	0.0257	-0.0018	-0.1019	-0.0012	-0.22	0.0136	-0.0057	0.0106	-0.0269	-0.0081	-0.103	-0.001	0.0109	-0.1745	-0.0058	-0.0618	0.0057	0.0184	-0.0336	-0.2677	-0.0486
C1orf174	-0.0057	-0.0619	0.0013	-0.0327	0.1698	-0.2572	-0.0025	-0.0283	-0.006	-0.0325	-0.2028	-0.0491	-0.0826	-0.0061	-0.0221	-0.1696	0.0074	-0.1043	-0.039	-0.2247	-0.0133	-0.0156	-0.0402	0.0033	0.037	-0.0336	0.0131	-0.0102	0.0257	-0.0018	-0.013217	-0.0012	-0.22	0.0136	-0.0057	0.0106	-0.0269	-0.0081	-0.103	-0.001	0.0109	-0.1745	-0.0058	-0.0618	0.0057	0.0184	-0.0336	-0.2677	-0.0486
AJAP1	-0.0057	-0.0619	0.0013	-0.0327	0.0262056	-0.2406	-0.0025	-0.0283	-0.006	-0.0325	-0.2028	-0.0149	0.044	-0.0061	-0.0221	-0.1696	0.0074	-0.0565	-0.039	-0.2247	-0.0133	-0.0156	-0.0402	0.0033	0.037	-0.0336	0.0131	-0.0102	0.0257	-0.0018	0.0028	-0.0012	-0.22	0.0136	-0.0057	0.0106	-0.0269	-0.0081	-0.0673	-0.001	0.0109	-0.1036	-0.0058	-0.0235	0.0057	-0.0101	-0.0336	-0.2677	-0.0323
NPHP4	-0.0057	-0.0619	0.0013	-0.0327	-0.0293	-0.2406	-0.0025	-0.0283	-0.006	-0.0636746	-0.2028	-0.0438	0.0104017	-0.0338	-0.0221	-0.1696	-0.0285218	-0.1096	-0.039	-0.2247	-0.0133	-0.0156	-0.0402	0.0033	0.037	-0.0336	-0.0214	-0.0102	0.0257	-0.0018	-0.0164382	-0.0012	-0.22	0.0136	-0.0057	0.0106	-0.0269	-0.0081	-0.0673	-0.001	0.0109	-0.1036	-0.0058	-0.0592	0.0057	-0.0101	-0.0336	-0.2677	-0.0018
KCNAB2	-0.0057	-0.0619	0.0013	-0.0327	-0.0293	-0.2406	-0.0025	-0.0283	-0.006	-0.108	-0.2028	-0.0438	0.0049	-0.0338	-0.0221	-0.1696	-0.0414	-0.1096	-0.039	-0.2247	-0.0133	-0.0156	-0.0402	0.0033	0.037	-0.0336	-0.0214	-0.0102	0.0257	-0.0018	-0.0221	-0.0012	-0.22	0.0136	-0.0057	0.0106	-0.0269	-0.0081	-0.0673	-0.001	0.0109	-0.1036	-0.0058	-0.0592	0.0057	-0.0101	-0.0336	-0.2677	-0.0018
CHD5	-0.0535261	-0.0619	0.0013	-0.0327	-0.0293	-0.2406	-0.00875217	-0.117826	-0.006	-0.108	-0.2028	-0.0438	0.0049	-0.0338	-0.0221	-0.1696	-0.0414	-0.1096	-0.039	-0.2247	-0.0133	-0.0156	-0.0402	0.0033	0.037	-0.0336	-0.0214	-0.0102	0.0257	-0.0018	-0.0221	-0.0012	-0.22	0.0136	-0.0057	0.0106	-0.0269	-0.0081	-0.0673	-0.001	0.0109	-0.20189	-0.0058	-0.0931257	0.0057	-0.0101	-0.0336	-0.2677	-0.0018
RPL22	-0.0571	-0.0619	0.0013	-0.0327	-0.0293	-0.2406	-0.0375	-0.1265	-0.0947	-0.108	-0.2028	-0.0438	0.0049	-0.0338	-0.0221	-0.1696	-0.0414	-0.1096	-0.039	-0.2247	-0.0133	-0.0156	-0.0402	0.0033	0.037	-0.0336	-0.0214	-0.0102	0.0257	-0.0018	-0.0221	-0.0012	-0.22	0.0136	-0.0057	0.0106	-0.0269	-0.0081	-0.0673	-0.001	0.0109	-0.2029	-0.0058	-0.1065	0.0057	-0.0101	-0.0336	-0.2677	-0.0018
RNF207	-0.0571	-0.0619	0.0013	-0.0327	-0.0293	-0.2406	-0.0375	-0.1265	-0.0947	-0.108	-0.2028	-0.0438	0.0049	-0.0338	-0.0221	-0.1696	-0.0414	-0.1096	-0.039	-0.2247	-0.0133	-0.0156	-0.0402	0.0033	0.037	-0.0336	-0.0214	-0.0102	0.0257	-0.0018	-0.0221	-0.0012	-0.22	0.0136	-0.0057	0.0106	-0.0269	-0.0081	-0.0673	-0.001	0.0109	-0.2029	-0.0058	-0.1065	0.0057	-0.0101	-0.0336	-0.2677	-0.0018
ICMT	-0.0571	-0.0619	0.0013	-0.0327	-0.0293	-0.2406	-0.0375	-0.1265	-0.0947	-0.108	-0.2028	-0.0438	0.0049	-0.0338	-0.0221	-0.1696	-0.0414	-0.1096	-0.039	-0.2247	-0.0133	-0.0156	-0.0402	0.0033	0.037	-0.0336	-0.0214	-0.0102	0.0257	-0.0018	-0.0221	-0.0012	-0.22	0.0136	-0.0057	0.0106	-0.0269	-0.0081	-0.0673	-0.001	0.0109	-0.2029	-0.0058	-0.1065	0.0057	-0.0101	-0.0336	-0.2677	-0.0018
LINC00337	-0.0571	-0.0619	0.0013	-0.0327	-0.0293	-0.2406	-0.0375	-0.1265	-0.0947	-0.108	-0.2028	-0.0438	0.0049	-0.0338	-0.0221	-0.1696	-0.0414	-0.1096	-0.039	-0.2247	-0.0133	-0.0156	-0.0402	0.0033	0.037	-0.0336	-0.0214	-0.0102	0.0257	-0.0018	-0.0221	-0.0012	-0.22	0.0136	-0.0057	0.0106	-0.0269	-0.0081	-0.0673	-0.001	0.0109	-0.2029	-0.0058	-0.1065	0.0057	-0.0101	-0.0336	-0.2677	-0.0018
GPR153	-0.0571	-0.0619	0.0013	-0.0327	-0.0293	-0.2406	-0.0375	-0.1265	-0.0947	-0.108	-0.2028	-0.0438	0.0049	-0.0338	-0.0221	-0.1696	-0.0414	-0.1096	-0.039	-0.2247	-0.0133	-0.0156	-0.0402	0.0033	0.037	-0.0336	-0.0214	-0.0102	0.0257	-0.0018	-0.0221	-0.0012	-0.22	0.0136	-0.0057	0.0106	-0.0269	-0.0081	-0.0673	-0.001	0.0109	-0.2029	-0.0058	-0.1065	0.0057	-0.0101	-0.0336	-0.2677	-0.0018
ACOT7	-0.0571	-0.0619	0.0013	-0.0327	0.0216682	-0.2406	-0.0375	-0.1265	-0.0947	-0.108	-0.2028	-0.0438	0.0049	-0.0338	-0.0221	-0.1696	-0.0486118	-0.1096	-0.039	-0.251429	-0.0133	-0.0156	-0.0402	0.0033	0.037	-0.0336	-0.0214	-0.0556	0.0257	-0.0018	-0.0221	-0.0012	-0.22	0.0136	-0.0057	0.0106	-0.0269	-0.0081	-0.0673	-0.103517	0.0109	-0.2029	-0.0717021	-0.1065	0.0057	-0.0101	-0.0336	-0.2677	-0.0018
HES2	-0.0571	-0.0619	0.0013	-0.0327	-0.0235	-0.2406	-0.0375	-0.1265	-0.0947	-0.108	-0.2028	-0.0438	0.0049	-0.0338	-0.0221	-0.1696	-0.0692	-0.1096	-0.039	-0.2691	-0.0133	-0.0156	-0.0402	0.0033	0.037	-0.0336	-0.0214	-0.0556	0.0257	-0.0018	-0.0221	-0.0012	-0.22	0.0136	-0.0057	0.0106	-0.0269	-0.0081	-0.0673	-0.00239428	0.0109	-0.2029	-0.0785	-0.1065	0.0057	-0.0101	-0.0336	-0.2677	-0.0018
ESPN	-0.0571	-0.0619	0.0013	-0.0327	-0.0235	-0.2406	-0.0375	-0.1265	-0.0947	-0.108	-0.2028	-0.0438	0.0049	-0.0338	-0.0221	-0.1696	-0.0692	-0.1096	-0.039	-0.2691	-0.0133	-0.0156	-0.0402	0.0033	0.037	-0.0336	-0.0214	-0.0556	0.0257	-0.0018	-0.0221	-0.0012	-0.22	0.0136	-0.0057	0.0106	-0.0269	-0.0081	-0.0673	0.0502	0.0109	-0.2029	-0.0785	-0.1065	0.0057	-0.0101	-0.0336	-0.2677	-0.0018
TNFRSF25	-0.0571	-0.0619	0.0013	-0.0327	-0.0235	-0.2406	-0.0375	-0.1265	-0.0947	-0.108	-0.2028	-0.0438	0.0049	-0.0338	-0.0221	-0.1696	-0.0692	-0.1096	-0.039	-0.2691	-0.0133	-0.0156	-0.0402	0.0033	0.037	-0.0336	-0.0214	-0.0556	0.0257	-0.0018	-0.0221	-0.0012	-0.22	0.0136	-0.0057	0.0106	-0.0269	-0.0081	-0.0673	0.0502	0.0109	-0.2029	-0.0785	-0.1065	0.0057	-0.0101	-0.0336	-0.2677	-0.0018
PLEKHG5	-0.0571	-0.0619	0.0013	-0.0327	-0.0235	-0.2406	-0.0375	-0.1265	-0.0947	-0.108	-0.2028	-0.0438	0.0049	-0.0338	-0.0221	-0.1696	-0.0692	-0.1096	-0.039	-0.2691	-0.0133	-0.0156	-0.0402	0.0033	0.037	-0.0336	-0.0214	-0.0556	0.0257	-0.0018	-0.0470878	-0.0012	-0.22	-0.0325877	-0.0057	0.0106	-0.0269	-0.0081	-0.0673	-0.00259656	0.0109	-0.2029	-0.0785	-0.1065	0.0057	-0.0101	-0.0336	-0.2677	-0.0018
NOL9	-0.0571	-0.0619	0.0013	-0.0327	-0.0235	-0.2406	-0.0375	-0.1265	-0.0947	-0.108	-0.2028	-0.0438	0.0049	-0.0338	-0.0221	-0.1696	-0.0692	-0.1096	-0.039	-0.2691	-0.0133	-0.0156	-0.0402	0.0033	0.037	-0.0336	-0.0214	-0.0556	0.0257	-0.0018	-0.1135	-0.0012	-0.22	-0.0666	-0.204952	0.0106	-0.0269	-0.0081	-0.0673	-0.073	0.0109	-0.2029	-0.0785	-0.1065	0.0057	-0.0101	-0.0336	-0.2677	-0.0018
TAS1R1	-0.0571	-0.0619	0.0013	-0.0327	-0.0235	-0.2406	-0.0375	-0.1265	-0.0947	-0.108	-0.2028	-0.0438	0.0049	-0.0338	-0.0221	-0.1696	-0.0692	-0.1096	-0.039	-0.2691	-0.0133	-0.0156	-0.0402	0.0033	0.037	-0.0336	-0.0214	-0.0556	0.0257	-0.0018	-0.1135	-0.0012	-0.22	-0.0666	-0.00435035	0.0106	-0.0269	-0.0081	-0.0673	-0.073	0.0109	-0.2029	-0.0785	-0.1065	0.0057	-0.0101	-0.0336	-0.2677	-0.0018
ZBTB48	-0.0571	-0.0619	0.0013	-0.0327	-0.0235	-0.2406	-0.0375	-0.1265	-0.0947	-0.108	-0.2028	-0.0438	0.0049	-0.0338	-0.0221	-0.1696	-0.0692	-0.1096	-0.039	-0.2691	-0.0133	-0.0156	-0.0402	0.0033	0.037	-0.0336	-0.0214	-0.0556	0.0257	-0.0018	-0.1135	-0.0012	-0.22	-0.0666	-0.0007	0.0106	-0.0269	-0.0081	-0.0673	-0.073	0.0109	-0.2029	-0.0785	-0.1065	0.0057	-0.0101	-0.0336	-0.2677	-0.0018
KLHL21	-0.0571	-0.0619	0.0013	-0.0327	-0.0235	-0.2406	-0.0375	-0.1265	-0.0947	-0.108	-0.2028	-0.0438	0.0049	-0.0338	-0.0221	-0.1696	-0.0692	-0.1096	-0.039	-0.2691	-0.0133	-0.0156	-0.0402	0.0033	0.037	-0.0336	-0.0214	-0.0556	0.0257	-0.0018	-0.1135	-0.0012	-0.22	-0.0666	-0.0007	0.0106	-0.0269	-0.0081	-0.0673	-0.073	0.0109	-0.2029	-0.0785	-0.1065	0.0057	-0.0101	-0.0336	-0.2677	-0.0018
PHF13	-0.0571	-0.0619	0.0013	-0.0327	-0.0235	-0.2406	-0.0375	-0.1265	-0.0947	-0.108	-0.2028	-0.0438	0.0049	-0.0338	-0.0221	-0.1696	-0.0692	-0.1096	-0.039	-0.2691	-0.0133	-0.0156	-0.0402	0.0033	0.037	-0.0336	-0.0214	-0.0556	0.0257	-0.0018	-0.1135	-0.0012	-0.22	-0.0666	-0.0007	0.0106	-0.0269	-0.0081	-0.0673	-0.073	0.0109	-0.2029	-0.0785	-0.1065	0.0057	-0.0101	-0.0336	-0.2677	-0.0018
THAP3	-0.0571	-0.0619	0.0013	-0.0327	-0.0235	-0.2406	-0.0375	-0.1265	-0.0947	-0.108	-0.2028	-0.0438	0.0049	-0.0338	-0.0221	-0.1696	-0.0692	-0.1096	-0.039	-0.2691	-0.0133	-0.0156	-0.0402	0.0033	0.037	-0.0336	-0.0214	-0.0556	0.0257	-0.0018	-0.1135	-0.0012	-0.22	-0.0666	-0.0007	0.0106	-0.0269	-0.0081	-0.0673	-0.073	0.0109	-0.2029	-0.0785	-0.1065	0.0057	-0.0101	-0.0336	-0.2677	-0.0018
DNAJC11	-0.0571	-0.0619	0.0013	-0.0327	-0.0235	-0.2406	-0.0375	-0.1265	-0.0947	-0.108	-0.2028	-0.0438	0.0049	-0.0338	-0.0221	-0.308597	-0.0692	-0.1096	-0.039	-0.2691	-0.0133	-0.0156	-0.0402	0.0033	0.037	-0.0336	-0.0214	-0.0556	0.0257	-0.0018	-0.1135	-0.0012	-0.22	-0.0666	-0.0007	0.0106	-0.0269	-0.0081	-0.0673	-0.17623	0.0109	-0.2029	-0.0785	-0.1065	0.0057	-0.0101	-0.0336	-0.2677	-0.0018
CAMTA1	-0.0074	-0.0619	0.0013	-0.0327	-0.0235	-0.2406	-0.0424758	-0.0409394	-0.0360515	-0.0527717	-0.2028	-0.0438	0.0049	-0.0338	-0.0221	-0.180171	-0.0120287	-0.0794769	-0.039	-0.271365	-0.0133	-0.0156	-0.0402	0.0033	0.0317241	-0.0336	-0.0214	-0.0556	0.0206639	-0.0018	-0.00935063	-0.0012	-0.22	0.0133055	-0.0007	0.0106	-0.0269	-0.0081	-0.0673	-0.00643909	0.0109	-0.0957	0.00913061	-0.023	0.0057	-0.0101	-0.0336	-0.2677	-0.0018
VAMP3	-0.0074	-0.0619	0.0013	-0.0327	-0.0235	-0.2406	-0.1276	-0.0648	-0.0846	-0.0327	-0.2028	-0.0438	-0.0152929	-0.0338	-0.0221	-0.2816	-0.0105	-0.1084	-0.039	-0.437	-0.0133	-0.0156	-0.0402	0.0033	-0.0659	-0.0336	-0.0468484	-0.0556	0.0073	-0.0018	-0.0074	-0.0012	-0.22	-0.0376	-0.00484077	-0.0181537	-0.0269	-0.0081	-0.0673	-0.0029	0.0109	-0.0957	0.0106	-0.023	0.0057	-0.0493	-0.0336	-0.2677	-0.0018
PER3	-0.0074	-0.0619	-0.0374243	-0.0327	-0.0235	-0.255324	-0.1276	-0.0648	-0.0846	-0.0327	-0.2028	-0.0438	-0.0642	-0.0338	-0.0221	-0.2816	-0.034952	-0.1084	-0.039	-0.437	-0.0133	-0.0156	-0.0402	0.0033	-0.0659	-0.0336	-0.0959	-0.0556	0.0073	-0.0018	-0.0074	-0.0795383	-0.22	-0.0376	-0.0587	-0.0394	-0.0269	-0.0081	-0.0673	-0.0029	0.0109	-0.132489	-0.0273171	-0.0848184	0.0057	-0.0493	-0.0336	-0.2677	-0.0018
UTS2	-0.0074	-0.0619	-0.0534	-0.0327	-0.0235	-0.3381	-0.1276	-0.0648	-0.0846	-0.0327	-0.2028	-0.0438	-0.0642	-0.0338	-0.094072	-0.2816	-0.0993	-0.1084	-0.039	-0.437	-0.0133	-0.0156	-0.0402	0.0033	-0.0659	-0.0336	-0.0959	-0.0556	0.0073	-0.0018	-0.0074	-0.0811	-0.22	-0.0376	-0.0587	-0.0394	-0.0269	-0.0081	-0.0673	-0.0563418	0.0109	-0.1853	-0.1271	-0.0922	0.0057	-0.0493	-0.0336	-0.2677	-0.0018
TNFRSF9	-0.0542	-0.0619	-0.0534	-0.1524	-0.0235	-0.3381	-0.1276	-0.1129	-0.0846	-0.1347	-0.2028	-0.0438	-0.0642	-0.1175	-0.1001	-0.2816	-0.0993	-0.1084	-0.039	-0.437	-0.0133	-0.0156	-0.0402	0.0033	-0.0659	-0.0336	-0.0959	-0.0556	0.0073	-0.0018	-0.1122	-0.0811	-0.22	-0.1082	-0.0587	-0.0394	-0.0269	-0.0081	-0.0673	-0.1364	0.0109	-0.1853	-0.1271	-0.0922	-0.0501	-0.0493	-0.0336	-0.2677	-0.0018
PARK7	-0.0542	-0.0619	-0.0534	-0.1524	-0.0235	-0.3381	-0.1276	-0.1129	-0.0846	-0.1347	-0.2028	-0.0438	-0.0642	-0.1175	-0.1001	-0.2816	-0.0993	-0.1084	-0.039	-0.437	-0.0133	-0.0156	-0.0402	0.0033	-0.0659	-0.0336	-0.0959	-0.0556	0.0073	-0.0018	-0.1122	-0.0811	-0.22	-0.1082	-0.0587	-0.0394	-0.0269	-0.0081	-0.0673	-0.1364	0.0109	-0.1853	-0.1271	-0.0922	-0.0501	-0.0493	-0.0336	-0.2677	-0.0018
ERRFI1	-0.0542	-0.0619	-0.0534	-0.1524	-0.0235	-0.3381	-0.1276	-0.1129	-0.0846	-0.1347	-0.2028	-0.0438	-0.0642	-0.1175	-0.1001	-0.2816	-0.0993	-0.1084	-0.039	-0.437	-0.0133	-0.0156	-0.0402	0.0033	-0.0659	-0.0336	-0.0959	-0.0556	0.0073	-0.0018	-0.1122	-0.0811	-0.22	-0.1082	-0.0587	-0.0394	-0.0269	-0.0081	-0.0673	-0.1364	0.0109	-0.1853	-0.1271	-0.0922	-0.0501	-0.0493	-0.0336	-0.2677	-0.0018
SLC45A1	-0.0542	-0.0619	-0.0534	-0.0461	-0.0235	-0.3381	-0.0569	-0.1129	-0.1663	-0.1347	-0.2028	-0.0438	-0.0642	-0.0716936	-0.057	-0.2816	-0.0445519	-0.1084	-0.039	-0.311372	-0.0133	-0.0156	-0.0402	0.0033	-0.0659	-0.0336	-0.0959	-0.0556	0.0073	-0.0018	-0.0121	-0.0811	-0.22	-0.0143839	-0.0587	-0.0394	-0.0269	-0.0081	-0.0673	-0.0751134	0.0109	-0.1853	-0.0208	-0.0405363	-0.0501	-0.0493	-0.0336	-0.2677	-0.0018
RERE	-0.0542	-0.0619	-0.129258	-0.155911	-0.0235	-0.3381	-0.0569	-0.1129	-0.00858648	-0.0445	-0.2028	-0.046501	-0.0642	-0.012672	-0.057	-0.266112	-0.00933324	-0.1084	-0.039	-0.344843	-0.0133	-0.0156	-0.0402	0.0033	-0.0659	-0.0336	-0.0959	-0.0556	0.0073	-0.0018	-0.0195749	-0.0811	-0.22	-0.078954	-0.0587	-0.0394	-0.0269	-0.0081	0.0289773	-0.0734309	0.0109	-0.1853	-0.0294728	-6.14725e-05	-0.0501	-0.0493	-0.0336	-0.2677	-0.0018
ENO1	-0.0542	-0.0619	-0.0466	-0.188	-0.0235	-0.3381	-0.0569	-0.1129	-0.0934	-0.105893	-0.2028	-0.0762	-0.0642	-0.1607	-0.057	-0.1277	-0.0686	-0.1084	-0.0686	-0.4088	-0.0133	-0.0156	-0.0402	0.0033	0.0165	-0.0336	-0.0959	-0.0556	0.0073	-0.0018	-0.0926	-0.0811	-0.22	-0.0792	-0.0587	-0.0394	-0.0269	-0.0081	-0.0697	-0.1732	0.0109	-0.1853	-0.1142	-0.092	-0.0501	-0.0493	-0.0336	-0.2677	-0.0018
CA6	-0.0542	-0.0619	-0.0466	-0.136605	-0.0235	-0.3381	-0.0569	-0.1129	-0.0934	-0.1722	-0.2028	-0.0762	-0.0642	-0.1607	-0.057	-0.1277	-0.0686	-0.1084	-0.0686	-0.4088	-0.0133	-0.0156	-0.0402	0.0033	0.0165	-0.0336	-0.0959	-0.0556	0.0073	-0.0018	-0.0926	-0.0811	-0.22	-0.0792	-0.0587	-0.0394	-0.0269	-0.0081	-0.0697	-0.1732	0.0109	-0.1853	-0.1142	-0.092	-0.0501	-0.0493	-0.0336	-0.2677	-0.0018
SLC2A5	-0.0542	-0.0619	-0.0466	-0.0528	-0.0235	-0.3381	-0.0569	-0.1129	-0.0934	-0.1722	-0.2028	-0.0762	-0.0474534	-0.0758	-0.057	-0.0387	-0.0686	-0.1084	-0.0686	-0.4088	-0.0133	-0.0156	-0.0402	0.0033	0.0165	-0.0336	-0.0959	-0.0556	0.0073	-0.0018	-0.0926	-0.0811	-0.22	-0.0792	-0.0587	-0.0394	-0.0269	-0.0081	-0.0697	-0.052	0.0109	-0.1853	-0.1142	-0.092	-0.0501	-0.0493	-0.0336	-0.2677	-0.0018
GPR157	-0.0542	-0.0619	-0.0466	-0.0528	-0.0235	-0.3381	-0.0569	-0.1129	-0.0934	-0.1722	-0.2028	-0.0762	-0.0703	-0.0758	-0.057	-0.0387	-0.0686	-0.1084	-0.0686	-0.4088	-0.0133	-0.0156	-0.0402	0.0033	0.0165	-0.0336	-0.0959	-0.0556	0.0073	-0.0018	-0.0926	-0.0811	-0.22	-0.0792	-0.0587	-0.0394	-0.0269	-0.0081	-0.1233	-0.052	0.0109	-0.1853	-0.1142	-0.092	-0.0501	-0.0493	-0.0336	-0.2677	-0.0018
H6PD	-0.0542	-0.0619	-0.0466	-0.0528	-0.0235	-0.3381	-0.0569	-0.1129	-0.0934	-0.0553	-0.2028	-0.0762	0.023	-0.0758	-0.057	-0.0387	-0.0686	-0.1084	-0.0686	-0.2789	-0.0133	-0.0156	-0.0402	0.0033	0.0165	-0.0336	-0.0959	-0.0556	0.0073	-0.0018	-0.0926	-0.0811	-0.22	-0.0162	-0.0587	-0.0394	-0.0269	-0.0081	-0.1233	-0.052	0.0109	-0.1853	0.0026	-0.092	0.0114483	-0.0493	-0.0336	-0.2677	-0.0018
SPSB1	-0.0542	-0.0619	-0.0466	-0.0528	-0.0235	-0.3381	-0.0569	-0.1129	-0.0934	-0.0553	-0.2028	-0.0762	0.023	-0.0758	-0.057	-0.0387	-0.0686	-0.1084	-0.0686	-0.104974	-0.0133	-0.0156	-0.0402	0.0033	0.0165	-0.0336	-0.0959	-0.0556	0.0073	-0.0018	-0.0926	0.0411	-0.22	-0.0162	0.0167	-0.0394	-0.0269	-0.0081	-0.1233	-0.052	0.0109	-0.1853	0.0026	-0.092	0.0424	-0.0493	-0.0336	-0.2677	-0.0018
SLC25A33	-0.0542	-0.0619	-0.0466	-0.1621	-0.0235	-0.3381	-0.1251	-0.1827	-0.0934	-0.145	-0.2028	-0.0762	-0.108	-0.0758	-0.057	-0.0387	-0.1303	-0.1084	-0.0686	-0.3651	-0.0133	-0.0156	-0.0402	0.0033	0.0165	-0.0336	-0.0959	-0.0556	0.0073	-0.0018	-0.0926	-0.1269	-0.22	-0.0901	-0.0876	-0.0394	-0.0269	-0.0081	-0.1233	-0.1473	0.0109	-0.1853	-0.1103	-0.092	-0.0618	-0.0493	-0.0336	-0.2677	-0.0018
TMEM201	-0.0542	-0.0619	-0.0466	-0.1621	-0.0235	-0.3381	-0.1251	-0.1827	-0.0934	-0.145	-0.2028	-0.0762	-0.108	-0.0758	-0.057	-0.0387	-0.1303	-0.1084	-0.0686	-0.3651	-0.0133	-0.0156	-0.0402	0.0033	0.0165	-0.0336	-0.0959	-0.0556	0.0073	-0.0018	-0.0926	-0.1269	-0.22	-0.0901	-0.0876	-0.0394	-0.0269	-0.0081	-0.1233	-0.1473	0.0109	-0.1853	-0.1103	-0.092	-0.0618	-0.0493	-0.0336	-0.2677	-0.0018
PIK3CD	-0.0542	-0.0619	-0.0466	-0.1621	-0.0235	-0.3381	-0.1251	-0.1827	-0.0934	-0.145	-0.2028	-0.0762	-0.108	-0.0758	-0.1123	-0.0387	-0.1303	-0.1084	-0.0686	-0.3651	-0.0133	-0.0156	-0.0402	0.0033	0.0165	-0.0336	-0.0959	-0.0556	0.0073	-0.0018	-0.0926	-0.1269	-0.22	-0.0901	-0.0876	-0.0394	-0.0269	-0.0081	-0.1233	-0.1473	0.0109	-0.1853	-0.1103	-0.092	-0.0618	-0.0493	-0.0336	-0.2677	-0.0018
C1orf200	-0.0542	-0.0619	-0.0466	-0.1621	-0.0235	-0.3381	-0.1251	-0.1827	-0.0934	-0.145	-0.2028	-0.0762	-0.108	-0.0758	-0.1123	-0.0387	-0.1303	-0.1084	-0.0686	-0.3651	-0.0133	-0.0156	-0.0402	0.0033	0.0165	-0.0336	-0.0959	-0.0556	0.0073	-0.0018	-0.0926	-0.1269	-0.22	-0.0901	-0.0876	-0.0394	-0.0269	-0.0081	-0.1233	-0.1473	0.0109	-0.1853	-0.1103	-0.092	-0.0618	-0.0493	-0.0336	-0.2677	-0.0018
CLSTN1	-0.0542	-0.0619	-0.0466	-0.1621	-0.0235	-0.3381	-0.1251	-0.1827	-0.0934	-0.145	-0.2028	-0.0762	-0.108	-0.0758	-0.1123	-0.0387	-0.1303	-0.1084	-0.0686	-0.47515	-0.0133	-0.0156	-0.0402	0.0033	0.0165	-0.0336	-0.0959	-0.0556	0.0073	-0.0018	-0.0926	-0.1269	-0.22	-0.0901	-0.0876	-0.102187	-0.0269	-0.0081	-0.1233	-0.1473	0.0109	-0.1853	-0.1103	-0.092	-0.0618	-0.0493	-0.0336	-0.2677	-0.0018
CTNNBIP1	-0.0542	-0.0619	-0.0466	-0.1621	-0.0235	-0.3381	-0.18224	-0.1827	-0.0934	-0.145	-0.2028	-0.0762	-0.108	-0.0758	-0.1123	-0.0387	-0.1303	-0.1084	-0.0686	-0.5182	-0.0133	-0.0156	-0.0402	0.0033	0.0165	-0.0336	-0.0959	-0.0556	0.0073	-0.0018	-0.0926	-0.1269	-0.22	-0.0901	-0.0876	-0.1214	-0.0269	-0.0081	-0.1233	-0.1473	0.0109	-0.1853	-0.1103	-0.092	-0.0618	-0.0493	-0.0336	-0.2677	-0.0018
LZIC	-0.0542	-0.0619	-0.1465	-0.1621	-0.0235	-0.3381	-0.228	-0.1827	-0.0934	-0.145	-0.2028	-0.0762	-0.108	-0.1398	-0.1123	-0.154655	-0.1303	-0.1084	-0.0686	-0.5182	-0.0133	-0.0156	-0.0402	0.0033	0.0165	-0.0336	-0.0959	-0.0556	0.0073	-0.0018	-0.213344	-0.1269	-0.22	-0.1879	-0.0876	-0.1214	-0.0269	-0.0081	-0.1233	-0.1473	0.0109	-0.1853	-0.1103	-0.092	-0.0618	-0.0493	-0.0336	-0.2677	-0.0018
NMNAT1	-0.0542	-0.0619	-0.1465	-0.1621	-0.0235	-0.3381	-0.228	-0.1827	-0.0934	-0.145	-0.2028	-0.0762	-0.108	-0.1398	-0.1123	-0.1628	-0.1303	-0.1084	-0.0686	-0.5182	-0.0133	-0.0156	-0.0402	0.0033	0.0165	-0.0336	-0.0959	-0.0556	0.0073	-0.0018	-0.2495	-0.1269	-0.22	-0.1879	-0.0876	-0.1214	-0.0269	-0.0081	-0.1233	-0.1473	0.0109	-0.1853	-0.2908	-0.092	-0.0618	-0.0493	-0.0336	-0.2677	-0.0018
RBP7	-0.0542	-0.0619	-0.1465	-0.1621	-0.0235	-0.3381	-0.228	-0.1827	-0.0934	-0.145	-0.2028	-0.0762	-0.108	-0.1398	-0.1123	-0.1628	-0.1303	-0.1084	-0.0686	-0.5182	-0.0133	-0.0156	-0.0402	0.0033	0.0165	-0.0336	-0.0959	-0.0556	0.0073	-0.0018	-0.2495	-0.1269	-0.22	-0.1879	-0.0876	-0.1214	-0.0269	-0.0081	-0.1233	-0.1473	0.0109	-0.1853	-0.2908	-0.092	-0.0618	-0.0493	-0.0336	-0.2677	-0.0018
UBE4B	-0.0542	-0.0619	-0.1465	-0.1621	-0.0235	-0.3381	-0.106568	-0.1827	-0.0934	-0.145	-0.2028	-0.0762	-0.108	-0.1398	-0.1123	-0.1628	-0.1303	-0.1084	-0.0686	-0.5182	-0.0133	-0.0156	-0.0402	0.0033	0.0165	-0.0336	-0.0959	-0.0556	0.0073	-0.0018	-0.147485	-0.1269	-0.22	-0.1879	-0.0876	-0.1214	-0.0269	-0.0081	-0.1233	-0.1473	0.0109	-0.1853	-0.1361	-0.092	-0.0618	-0.0493	-0.0336	-0.2677	-0.0018
KIF1B	-0.0542	-0.0619	-0.1465	-0.1621	-0.0235	-0.3381	-0.0438682	-0.1827	-0.0934	-0.145	-0.2028	-0.0762	-0.0617985	-0.1398	-0.1123	-0.1628	-0.1303	-0.1084	-0.0686	-0.5182	-0.0133	-0.0156	-0.0402	0.0033	0.0165	-0.0336	-0.0959	-0.0556	0.0073	-0.0018	-0.1209	-0.1269	-0.22	-0.114204	-0.0876	-0.0646269	-0.0269	-0.0081	-0.0248164	-0.1473	0.0109	-0.1853	-0.1361	-0.092	-0.0618	-0.0493	-0.0336	-0.2677	-0.0018
PGD	-0.0542	-0.0619	-0.1465	-0.1621	-0.0235	-0.3381	-0.0239	-0.1827	-0.0934	-0.145	-0.2028	-0.0762	-0.0282	-0.1398	-0.1123	-0.113362	-0.1303	-0.1084	-0.0686	-0.5182	-0.0133	-0.0156	-0.0402	0.0033	0.0165	-0.0336	-0.0959	-0.0556	0.0073	-0.0018	-0.1209	-0.1269	-0.22	-0.0776	-0.0876	-0.0192	-0.0269	-0.0081	-0.105617	-0.1473	0.0109	-0.1853	-0.1361	-0.092	-0.0618	-0.0493	-0.0336	-0.2677	-0.0018
CORT	-0.0542	-0.0619	-0.1465	-0.1621	-0.0235	-0.3381	-0.0239	-0.1827	-0.0934	-0.145	-0.2028	-0.0762	-0.0282	-0.1398	-0.1123	-0.0396	-0.1303	-0.1084	-0.0686	-0.5182	-0.0133	-0.0156	-0.0402	0.0033	0.0165	-0.0336	-0.0959	-0.0556	0.0073	-0.0018	-0.1209	-0.1269	-0.22	-0.0776	-0.0876	-0.0192	-0.0269	-0.0081	-0.1142	-0.1473	0.0109	-0.1853	-0.1361	-0.092	-0.0618	-0.0493	-0.0336	-0.2677	-0.0018
DFFA	-0.0542	-0.0619	-0.1465	-0.1621	-0.0235	-0.322667	-0.0239	-0.1827	-0.0934	-0.145	-0.2028	-0.0762	-0.0282	-0.0922347	-0.1123	-0.0396	-0.1303	-0.1084	-0.0686	-0.5182	-0.0133	-0.0156	-0.0402	0.0033	0.0165	-0.0336	-0.0959	-0.0556	0.0073	-0.0018	-0.1209	-0.1269	-0.22	-0.0776	-0.0876	-0.0192	-0.0269	-0.0081	-0.1142	-0.1473	0.0109	-0.1853	-0.1361	-0.092	-0.0618	-0.0493	-0.0336	-0.1483	-0.0018
PEX14	-0.0542	-0.0619	-0.0901838	-0.109318	0.0203634	-0.2989	-0.0239	-0.0657132	-0.019413	-0.0681882	-0.2028	-0.0762	-0.0282	-0.0507	-0.061577	-0.0396	-0.071121	-0.1084	-0.0686	-0.338875	-0.0133	-0.0156	-0.0402	0.0033	0.0165	-0.0336	-0.0869614	-0.0556	0.0073	-0.0018	-0.0941719	-0.0896017	-0.22	-0.0645185	-0.0159283	-0.0192	-0.0269	-0.0081	-0.1142	-0.0610826	0.0109	-0.1853	-0.0945801	-0.092	-0.0429374	-0.0493	-0.0336	-0.1483	-0.0018
CASZ1	-0.0542	-0.0619	0.015769	-0.0100666	0.0571724	-0.2989	-0.0239	-0.048	-0.0189	-0.0384	-0.2028	-0.0762	-0.0282	-0.0507	-0.0491	-0.0396	-0.0551	-0.1084	-0.0686	-0.0870514	-0.0133	-0.0156	-0.0402	0.0033	0.0165	-0.0336	-0.0559	-0.0556	0.0073	-0.0018	0.0317201	0.00378062	-0.22	0.0028	0.0021	-0.0192	-0.0269	-0.0081	-0.1142	-0.00310016	0.0109	-0.1853	0.0497	-0.092	0.0007	-0.0125827	-0.0336	-0.1483	-0.0018
C1orf127	-0.0542	-0.0619	-0.0904	-0.1455	-0.0475	-0.2989	-0.0854	-0.1555	-0.1016	-0.1197	-0.2028	-0.0762	-0.0282	-0.0507	-0.0491	-0.0396	-0.0551	-0.1084	-0.0686	-0.2625	-0.0133	-0.0156	-0.0402	0.0033	-0.0214	-0.0336	-0.0559	-0.0556	0.0073	-0.0018	-0.0916	-0.1099	-0.22	-0.172638	0.0021	-0.0192	-0.0269	-0.0081	-0.1142	-0.0752	0.0109	-0.1853	-0.0748	-0.092	0.0007	-0.0109	-0.0336	-0.298	-0.0018
TARDBP	-0.0542	-0.0619	-0.0904	-0.1455	-0.0475	-0.2989	-0.0854	-0.1555	-0.1016	-0.1197	-0.2028	-0.0762	-0.0277	-0.0507	-0.0491	-0.0396	-0.0551	-0.1084	-0.0686	-0.5323	-0.0133	-0.0156	-0.0402	0.0033	-0.0214	-0.0336	-0.0559	-0.0556	0.0073	-0.0018	-0.0916	-0.1099	-0.22	-0.2697	-0.1332	-0.0485313	-0.0269	-0.0081	-0.1142	-0.0752	0.0109	-0.1853	-0.0771	-0.092	0.0007	-0.0109	-0.0336	-0.298	-0.0018
MASP2	-0.0542	-0.0619	-0.0904	-0.1455	-0.0475	-0.2989	-0.0854	-0.1555	-0.1016	-0.1197	-0.2028	-0.0762	-0.0277	-0.0507	-0.0491	-0.0396	-0.0551	-0.1084	-0.0686	-0.5323	-0.0133	-0.0156	-0.0402	0.0033	-0.0214	-0.0336	-0.0559	-0.0556	0.0073	-0.0018	-0.0916	-0.1099	-0.22	-0.0865	-0.1332	-0.0165	-0.0269	-0.0081	-0.1142	-0.0752	0.0109	-0.1853	-0.0771	-0.092	0.0007	-0.0109	-0.0336	-0.298	-0.0018
SRM	-0.0542	-0.0619	-0.0904	-0.1455	-0.0475	-0.2989	-0.0854	-0.1555	-0.1016	-0.1197	-0.2028	-0.0762	-0.0277	-0.0507	-0.0491	-0.0396	-0.0551	-0.1084	-0.0686	-0.5323	-0.0133	-0.0156	-0.0402	0.0033	-0.0214	-0.0336	-0.0559	-0.0556	0.0073	-0.0018	-0.0916	-0.1099	-0.22	-0.0865	-0.1332	-0.0165	-0.0269	-0.0081	-0.1142	-0.0752	0.0109	-0.1853	-0.0771	-0.092	0.0007	-0.0109	-0.0336	-0.298	-0.0018
EXOSC10	-0.0542	-0.0619	-0.0904	-0.143911	-0.0475	-0.2989	-0.0854	-0.1555	-0.1016	-0.1197	-0.2028	-0.0762	-0.0277	-0.0507	-0.0491	-0.0396	-0.0551	-0.1084	-0.0686	-0.272929	-0.0133	-0.0156	-0.0402	0.0033	-0.0214	-0.0336	-0.0559	-0.0556	0.0073	-0.0018	-0.0916	-0.1099	-0.22	-0.0865	-0.0367114	-0.0165	-0.0269	-0.0081	-0.1142	-0.0752	0.0109	-0.1853	-0.0771	-0.092	0.0007	-0.0109	-0.0336	-0.298	-0.0018
MTOR	-0.0542	-0.0619	-0.0904	-0.0365	-0.0475	-0.2989	-0.0854	-0.1555	-0.1016	-0.1197	-0.2028	-0.0762	-0.0277	-0.0507	-0.0491	-0.0396	-0.0551	-0.1084	-0.0686	-0.2639	-0.0133	-0.0156	-0.0402	0.0033	-0.0214	-0.0336	-0.0559	-0.0556	0.0073	-0.0018	-0.0916	-0.1099	-0.22	-0.0865	-0.0229	-0.0165	-0.0269	-0.0081	-0.1142	-0.0752	0.0109	-0.1853	-0.0771	-0.092	0.0007	-0.0109	-0.0336	-0.298	-0.0018
ANGPTL7	-0.0542	-0.0619	-0.0904	-0.0365	-0.0475	-0.2989	-0.0854	-0.1555	-0.1016	-0.1197	-0.2028	-0.0762	-0.0277	-0.0507	-0.0491	-0.0396	-0.0551	-0.1084	-0.0686	-0.2639	-0.0133	-0.0156	-0.0402	0.0033	-0.0214	-0.0336	-0.0559	-0.0556	0.0073	-0.0018	-0.0916	-0.1099	-0.22	-0.0865	-0.0229	-0.0165	-0.0269	-0.0081	-0.1142	-0.0752	0.0109	-0.1853	-0.0771	-0.092	0.0007	-0.0109	-0.0336	-0.298	-0.0018
UBIAD1	-0.0542	-0.0619	-0.0904	-0.0365	-0.0475	-0.2989	-0.0854	-0.1555	-0.1016	-0.1197	-0.2028	-0.0762	-0.0277	-0.0507	-0.0491	-0.0396	-0.0551	-0.1084	-0.0686	-0.2639	-0.0133	-0.0156	-0.0402	0.0033	-0.0214	-0.0336	-0.0559	-0.0556	0.0073	-0.0018	-0.0916	-0.1099	-0.22	-0.0865	-0.0229	-0.0165	-0.0269	-0.0081	-0.1142	-0.0752	0.0109	-0.1853	-0.0771	-0.092	0.0007	-0.0109	-0.0336	-0.298	-0.0018
PTCHD2	-0.0542	-0.0619	-0.0101	0.0393	-0.0475	-0.2989	-0.0854	-0.0247	-0.1016	-0.0822	-0.2028	-0.0762	-0.0277	-0.0507	-0.0491	-0.0396	-0.0551	-0.1084	-0.0686	-0.2639	-0.0133	-0.0156	-0.0402	0.0033	0.0678	-0.0336	-0.0559	-0.0556	0.0073	-0.0018	-0.021	0.1329	-0.22	0.0427	-0.0229	-0.0165	-0.0269	-0.0081	-0.1142	-0.0752	0.0109	-0.1853	0.0401	-0.092	0.0007	-0.0109	-0.0336	-0.1648	-0.0018
FBXO2	-0.0542	-0.0619	-0.0101	-0.1508	-0.0475	-0.2989	-0.0854	-0.0770901	-0.1016	-0.0822	-0.2028	-0.0762	-0.0277	-0.0507	-0.0491	-0.0396	-0.0551	-0.1084	-0.0686	-0.2639	-0.0133	-0.0156	-0.0402	0.0033	0.0678	-0.0336	-0.0559	-0.0556	0.0073	-0.0018	-0.021	0.0437458	-0.22	-0.0659	-0.0229	-0.0165	-0.0269	-0.0081	-0.1142	-0.0752	0.0109	-0.1853	-0.0529	-0.092	0.0007	-0.0109	-0.0336	-0.1648	-0.0018
FBXO44	-0.0542	-0.0619	-0.0101	-0.1508	-0.0475	-0.2989	-0.0854	-0.1861	-0.1016	-0.0822	-0.2028	-0.0762	-0.0277	-0.0507	-0.0491	-0.0396	-0.0551	-0.1084	-0.0686	-0.2639	-0.0133	-0.0156	-0.0402	0.0033	0.0678	-0.0336	-0.0559	-0.0556	0.0073	-0.0018	-0.021	-0.0617	-0.22	-0.0659	-0.0229	-0.0165	-0.0269	-0.0081	-0.1142	-0.0752	0.0109	-0.1853	-0.0529	-0.092	0.0007	-0.0109	-0.0336	-0.1648	-0.0018
FBXO6	-0.0542	-0.0619	-0.0101	-0.1508	-0.0475	-0.2989	-0.0854	-0.1861	-0.1016	-0.2893	-0.2028	-0.0762	-0.0277	-0.0507	-0.0491	-0.0396	-0.0551	-0.1084	-0.0686	-0.2639	-0.0133	-0.0156	-0.0402	0.0033	0.0678	-0.0336	-0.0559	-0.0556	0.0073	-0.0018	-0.021	-0.0617	-0.22	-0.0659	-0.0229	-0.0165	-0.0269	-0.0081	-0.1142	-0.0752	0.0109	-0.1853	-0.0529	-0.092	0.0007	-0.0109	-0.0336	-0.1648	-0.0018
MAD2L2	-0.0542	-0.0619	-0.0101	-0.1508	-0.0475	-0.2989	-0.0854	-0.1861	-0.1016	-0.110383	-0.2028	-0.0762	-0.0277	-0.0507	-0.0491	-0.0396	-0.0551	-0.1084	-0.0686	-0.2639	-0.0133	-0.0156	-0.0402	0.0033	0.0678	-0.0336	-0.0559	-0.0556	0.0073	-0.0018	-0.021	-0.0617	-0.22	-0.0659	-0.0229	-0.0165	-0.0269	-0.0081	-0.1142	-0.0752	0.0109	-0.1853	-0.0529	-0.092	0.0007	-0.0109	-0.0336	-0.1648	-0.0018
DRAXIN	-0.0542	-0.0619	-0.0101	-0.1508	-0.0475	-0.2989	-0.0854	-0.1861	-0.1016	-0.114961	-0.2028	-0.0762	-0.0277	-0.0507	-0.0491	-0.0396	-0.0551	-0.1084	-0.0686	-0.2639	-0.0133	-0.0156	-0.0402	0.0033	0.0579891	-0.0336	-0.0559	-0.0556	0.0073	-0.0018	-0.021	-0.0617	-0.22	-0.0659	-0.0229	-0.0165	-0.0269	-0.0081	-0.1142	-0.0752	0.0109	-0.1853	-0.0529	-0.092	0.0007	-0.0109	-0.0336	-0.1648	-0.0018
AGTRAP	-0.0542	-0.0619	-0.0101	-0.132193	-0.0475	-0.2989	-0.0854	-0.1861	-0.1016	-0.0689188	-0.2028	-0.0762	-0.0277	-0.0507	-0.0491	-0.0396	-0.0551	-0.1084	-0.0686	-0.2639	-0.0133	-0.0156	-0.0402	0.0033	-0.0539	-0.0336	-0.0559	-0.0556	0.0073	-0.0018	-0.021	-0.0617	-0.22	-0.0659	-0.0229	-0.0165	-0.0269	-0.0081	-0.1142	-0.0752	0.0109	-0.1853	-0.0529	-0.092	0.0007	-0.0109	-0.0336	-0.1648	-0.0018
C1orf167	-0.0542	-0.0619	-0.0101	-0.0294	-0.0475	-0.2989	-0.0854	-0.178493	-0.1016	-0.1126	-0.2028	-0.0762	-0.0277	-0.0507	-0.0491	-0.0396	-0.0551	-0.1084	-0.0686	-0.2639	-0.0133	-0.0156	-0.0402	0.0033	-0.0539	-0.0336	-0.0559	-0.0556	0.0073	-0.0018	-0.021	-0.0617	-0.22	-0.0659	-0.0229	-0.0165	-0.0269	-0.0081	-0.1142	-0.0752	0.0109	-0.1853	-0.0529	-0.092	0.0007	-0.0109	-0.0336	-0.1648	-0.0018
MTHFR	-0.0542	-0.0619	-0.0101	-0.0294	-0.0475	-0.2989	-0.0854	-0.0788982	-0.1016	-0.1126	-0.2028	-0.0762	-0.0277	-0.0507	-0.0491	-0.0396	-0.0551	-0.1084	-0.0686	-0.270359	-0.0133	-0.0156	-0.0402	0.0033	-0.0539	-0.0336	-0.0559	-0.0556	0.0073	-0.0018	-0.021	-0.0617	-0.22	-0.0659	-0.0229	-0.0165	-0.0269	-0.0081	-0.0992013	-0.0752	0.0109	-0.1853	-0.0529	-0.092	0.0007	-0.0109	-0.0336	-0.1648	-0.0018
CLCN6	-0.0542	-0.0619	-0.0101	-0.111365	-0.0475	-0.2989	-0.0854	-0.0678	-0.1016	-0.1126	-0.2028	-0.0762	-0.0277	-0.0507	-0.0491	-0.0396	-0.0551	-0.1084	-0.0686	-0.389198	-0.0133	-0.0156	-0.0402	0.0033	-0.00207596	-0.0336	-0.0559	-0.0556	0.0073	-0.0018	-0.058625	-0.0617	-0.22	-0.0659	-0.0229	-0.0165	-0.0269	-0.0081	-0.068804	-0.0752	0.0109	-0.1853	-0.0529	-0.092	0.0007	-0.0109	-0.0336	-0.1648	-0.0018
NPPA	-0.0542	-0.0619	-0.0101	-0.0302	-0.0475	-0.2989	-0.0854	-0.0678	-0.1016	-0.1126	-0.2028	-0.0762	-0.0277	-0.0507	-0.0491	-0.0396	-0.0551	-0.1084	-0.0686	-0.2326	-0.0133	-0.0156	-0.0402	0.0033	0.0603	-0.0336	-0.0559	-0.0556	0.0073	-0.0018	-0.0731	-0.0617	-0.22	-0.0659	-0.0229	-0.0165	-0.0269	-0.0081	-0.1354	-0.0752	0.0109	-0.1853	-0.0529	-0.092	0.0007	-0.0109	-0.0336	-0.1648	-0.0018
NPPB	-0.0542	-0.0619	-0.0101	-0.0302	-0.0475	-0.2989	-0.0854	-0.0678	-0.1016	-0.1126	-0.2028	-0.0762	-0.0277	-0.0507	-0.0491	-0.0396	-0.0551	-0.1084	-0.0686	-0.2326	-0.0133	-0.0156	-0.0402	0.0033	0.0603	-0.0336	-0.0559	-0.0556	0.0073	-0.0018	-0.0731	-0.0617	-0.22	-0.0659	-0.0229	-0.0165	-0.0269	-0.0081	-0.1354	-0.0752	0.0109	-0.1853	-0.0529	-0.092	0.0007	-0.0109	-0.0336	-0.1648	-0.0018
KIAA2013	-0.0542	-0.0619	-0.0452	-0.0692	-0.0475	-0.2989	-0.0854	-0.1475	-0.1016	-0.1126	-0.2028	-0.0762	-0.0277	-0.0507	-0.0491	-0.0448	-0.0551	-0.1084	-0.0686	-0.2964	-0.0133	-0.0156	-0.0402	0.0033	0.0343	-0.0336	-0.0629	-0.0625	0.0073	-0.0018	-0.0731	-0.058	-0.22	-0.0659	-0.0229	-0.0165	-0.0269	0.0089	-0.1596	-0.0752	0.0109	-0.1853	-0.0529	-0.092	0.0007	-0.0109	-0.0336	-0.2849	-0.0257
PLOD1	-0.0542	-0.0619	-0.0452	-0.0692	-0.0475	-0.2989	-0.0854	-0.1475	-0.1016	-0.1126	-0.2028	-0.0762	-0.0277	-0.0507	-0.0491	-0.0448	-0.0551	-0.1084	-0.0686	-0.2964	-0.0133	-0.0156	-0.0402	0.0033	0.0343	-0.0336	-0.0629	-0.0625	0.0073	-0.0018	-0.0731	-0.058	-0.22	-0.0659	-0.0229	-0.0165	-0.0269	0.0089	-0.1596	-0.0752	0.0109	-0.1853	-0.0529	-0.092	0.0007	-0.0109	-0.0336	-0.2849	-0.0257
MFN2	-0.0542	-0.0619	-0.0452	-0.0692	-0.0475	-0.2989	-0.0854	-0.1475	-0.1016	-0.1126	-0.2028	-0.0762	-0.0277	-0.0507	-0.0491	-0.0448	-0.0551	-0.1084	-0.0686	-0.2964	-0.0133	-0.0156	-0.0402	0.0033	0.0343	-0.0336	-0.0629	-0.0625	0.0073	-0.0018	-0.0731	-0.058	-0.22	-0.0659	-0.0229	-0.0165	-0.0269	0.0089	-0.1596	-0.0752	0.0109	-0.1853	-0.0529	-0.092	0.0007	-0.0109	-0.0336	-0.2849	-0.0257
MIIP	-0.0542	-0.0619	-0.0452	-0.0692	-0.0475	-0.2989	-0.0854	-0.1475	-0.1016	-0.1126	-0.2028	-0.0762	-0.0277	-0.0507	-0.0491	-0.0448	-0.0551	-0.1084	-0.0686	-0.2964	-0.0133	-0.0156	-0.0402	0.0033	0.0343	-0.0336	-0.0629	-0.0625	0.0073	-0.0018	-0.0731	-0.058	-0.22	-0.0659	-0.0229	-0.0165	-0.0269	0.0089	-0.1596	-0.0752	0.0109	-0.1853	-0.0529	-0.092	0.0007	-0.0109	-0.0336	-0.2849	-0.0257
TNFRSF8	-0.0542	-0.0619	-0.0452	-0.0692	-0.0475	-0.2989	-0.0854	-0.1475	-0.1016	-0.1126	-0.2028	-0.0762	-0.0277	-0.0507	-0.0491	-0.0448	-0.0551	-0.1084	-0.0686	-0.2964	-0.0133	-0.0156	-0.0402	0.0033	0.0343	-0.0336	-0.0629	-0.0625	0.0073	-0.0018	-0.0731	-0.058	-0.22	-0.0659	-0.0229	-0.0165	-0.0269	0.0089	-0.140051	-0.0752	0.0109	-0.1853	-0.0529	-0.092	0.0007	-0.0109	-0.0336	-0.2849	-0.0257
TNFRSF1B	-0.0542	-0.0619	-0.0452	-0.0692	-0.0475	-0.2989	-0.0854	-0.1475	-0.1016	-0.1126	-0.2028	-0.0743153	-0.0277	-0.0507	-0.0491	-0.0448	-0.0551	-0.1084	-0.067761	-0.2964	-0.0133	-0.0156	-0.0402	0.0033	0.0343	-0.0336	-0.0629	-0.0613524	0.0073	-0.0018	-0.0731	-0.058	-0.22	-0.0659	-0.0229	-0.0165	-0.0269	0.0089	-0.0764	-0.0752	0.0109	-0.1853	-0.0529	-0.092	0.0007	-0.0109	-0.0336	-0.2849	-0.0257
VPS13D	-0.0542	-0.0619	-0.0452	-0.0692	-0.0475	-0.2989	-0.0854	-0.0838681	-0.1016	-0.1126	-0.2028	-0.0151	-0.0277	-0.0507	-0.0491	-0.0448	-0.0551	-0.0761368	-0.0414	-0.2964	-0.0133	-0.0156	-0.0402	0.0033	0.0343	-0.0336	-0.0629	-0.009	0.0073	-0.0018	-0.0731	-0.058	-0.22	-0.0659	-0.0229	-0.0165	-0.0269	0.0089	-0.0764	-0.0752	0.0109	-0.142486	-0.0529	-0.065114	0.0007	-0.0109	-0.0336	-0.2849	-0.0257
DHRS3	-0.0542	-0.0619	-0.0452	-0.0692	-0.0475	-0.2989	-0.0854	-0.0827	-0.1016	-0.1126	-0.2028	-0.0271	-0.0277	-0.0507	-0.0491	-0.0448	-0.0551	-0.0754	-0.0414	-0.2964	-0.0133	-0.0156	-0.0402	0.0033	0.0343	-0.0336	-0.0629	-0.009	0.0073	-0.0018	-0.0731	-0.058	-0.22	-0.0659	-0.0229	-0.0165	-0.0269	0.0089	-0.0764	-0.0752	0.0109	-0.1417	-0.0529	-0.0645	0.0007	-0.0109	-0.0336	-0.2849	-0.0257
C1orf158	-0.0542	-0.0619	-0.0749	-0.00785317	-0.0475	-0.2989	-0.0412	-0.0827	-0.0353	-0.1126	-0.2028	-0.0271	-0.0277	-0.0507	-0.0491	-0.0448	-0.0551	-0.0754	-0.0414	-0.2964	-0.0133	-0.0156	-0.0402	0.0033	0.0343	-0.0336	-0.0629	-0.009	0.0073	-0.0018	-0.0731	-0.058	-0.22	-0.0659	-0.0229	-0.0165	-0.0269	0.0089	-0.0764	-0.0752	0.0109	-0.1417	-0.0529	-0.0645	0.0007	-0.0109	-0.0336	-0.2849	-0.0257
PRAMEF12	-0.0542	-0.0619	-0.0749	-0.1124	-0.0475	-0.2989	-0.0412	-0.0827	-0.0353	-0.1126	-0.2028	-0.0271	-0.0277	-0.0507	-0.0491	-0.0448	-0.0551	-0.0754	-0.0414	-0.2964	-0.0133	-0.0156	-0.0402	0.0033	0.0343	-0.0336	-0.0629	-0.009	0.0073	-0.0018	-0.0731	-0.058	-0.22	-0.0659	-0.0229	-0.0165	-0.0269	0.0089	-0.0764	-0.0752	0.0109	-0.1417	-0.0529	-0.0645	0.0007	-0.0109	-0.0336	-0.2849	-0.0257
PRAMEF11	-0.0542	-0.0619	-0.0749	-0.1124	-0.0475	-0.2989	-0.0412	-0.0827	-0.0353	-0.1126	-0.2028	-0.0271	-0.0277	-0.0507	-0.0491	-0.0448	-0.0551	-0.0754	-0.0414	-0.2964	-0.0133	-0.0156	-0.0402	0.0033	0.0343	-0.0336	-0.0629	-0.009	0.0073	-0.0018	-0.0731	-0.058	-0.22	-0.0659	-0.0229	-0.0165	-0.0269	0.0089	-0.0764	-0.0752	0.0109	-0.1417	-0.1261	-0.0645	0.0007	-0.0109	-0.0336	-0.2849	-0.0257
PRAMEF10	-0.0542	-0.0619	-0.0749	-0.1124	-0.0475	-0.2989	-0.0412	-0.0827	-0.0353	-0.1126	-0.2028	-0.0813	-0.0277	-0.0507	-0.0491	-0.0448	-0.0551	-0.0754	-0.0414	-0.2964	-0.0133	-0.0156	-0.0402	0.0033	0.0343	-0.0336	-0.0629	-0.009	0.0073	-0.0018	-0.0731	-0.058	-0.22	-0.0659	-0.0229	-0.0165	-0.0269	0.0089	-0.0764	-0.0752	0.0109	-0.1417	-0.1261	-0.0645	0.0007	-0.0109	-0.0336	-0.2849	-0.0257
LRRC38	-0.0542	-0.0619	-0.0749	-0.1124	-0.0475	-0.2989	-0.0412	-0.0827	-0.0353	-0.1126	-0.2152	-0.0813	-0.0277	-0.0507	-0.0491	-0.0448	-0.0551	-0.0754	-0.0414	-0.2964	-0.0133	-0.0156	-0.0402	0.0033	0.0343	-0.0336	-0.0629	-0.009	0.0073	-0.0018	-0.0731	-0.0345	-0.22	-0.0659	-0.0229	-0.0165	-0.0269	0.0089	-0.0764	-0.0752	0.0109	-0.1417	-0.1261	-0.0645	0.0007	-0.0109	-0.0336	-0.2849	-0.0257
PDPN	-0.0542	-0.0619	-0.0749	-0.1124	-0.0475	-0.2989	-0.0412	-0.0827	-0.0353	-0.1126	-0.2152	-0.0813	-0.0277	-0.0507	-0.0491	-0.0448	-0.0551	-0.0754	-0.0414	-0.2964	-0.0133	-0.0156	-0.0402	0.0033	0.0343	-0.0336	-0.0629	-0.009	0.0073	-0.0018	-0.0731	-0.0345	-0.22	-0.0659	-0.0229	-0.0165	-0.0269	0.0089	-0.0764	-0.0752	0.0109	-0.1417	-0.1261	-0.0645	0.0007	-0.0109	-0.0336	-0.2849	-0.0257
PRDM2	-0.0408766	-0.0619	0.119925	0.0081	-0.0475	-0.2989	-0.0412	-0.0186439	-0.0353	-0.0376	-0.2152	-0.007	0.00300529	-0.0507	-0.0491	-0.007	0.0036	-0.0754	-0.0414	-0.2964	-0.0133	-0.0156	-0.0402	0.0033	0.0343	-0.0336	-0.0388818	-0.009	0.0073	-0.0018	-0.014	-0.0345	-0.22	-0.00804812	-0.0229	-0.0165	-0.0269	0.0089	-0.0740794	-0.0038	0.0109	-0.1015	-0.0476	-0.018	0.0007	-0.0109	-0.0336	-0.2849	-0.0257
KAZN	0.0012	-0.0619	0.0222	0.006	-0.0475	-0.2989	-0.0412	-0.0438406	-0.0353	-0.0628871	-0.1804	-0.0252042	0.0083	-0.0507	-0.0491	-0.007	-0.0261062	-0.0754	-0.0414	-0.2964	-0.0133	-0.0156	-0.0402	0.0033	0.0343	-0.0336	-0.0298	-0.00905045	0.0073	-0.0018	-0.0622	0.00252798	-0.22	-0.0046	0.00765517	-0.0165	-0.0269	0.0089	-0.0836048	-0.0588607	0.0109	-0.10374	-0.0476	-0.0379702	0.0007	-0.0109	-0.0336	-0.2364	-0.0257
TMEM51-AS1	-0.0265449	-0.0619	0.0222	0.006	-0.0475	-0.2989	-0.0412	-0.0823	-0.0353	-0.0982	-0.1804	-0.0577	0.0083	-0.0507	-0.0491	-0.0200433	-0.058	-0.0754	-0.0414	-0.2964	-0.0133	-0.0156	-0.0402	0.0033	0.0343	-0.0336	-0.0298	-0.0464045	0.0073	-0.0018	-0.0622	-0.0218	-0.22	-0.0046	0.0095	-0.0165	-0.0269	0.0089	-0.0885	-0.0658	0.0109	-0.174	-0.0476	-0.0668	0.0007	-0.0109	-0.0336	-0.2364	-0.0257
TMEM51	-0.0451	-0.0619	0.0222	0.006	-0.0475	-0.2989	-0.0412	-0.0823	-0.0355185	-0.0982	-0.1804	-0.0577	0.0083	-0.0507	-0.0491	-0.0477	-0.058	-0.0754	-0.0414	-0.2964	-0.0133	-0.0156	-0.0402	0.0033	0.0343	-0.0336	-0.0298	-0.0475	0.0073	-0.0018	-0.0622	-0.0218	-0.22	-0.0589835	0.0095	-0.0165	-0.0269	0.0089	-0.0885	-0.0658	0.0109	-0.174	-0.0476	-0.0668	0.0007	-0.0109	-0.0336	-0.2364	-0.0257
FHAD1	-0.0451	-0.0619	-0.0517	-0.089	-0.0475	-0.2989	-0.0412	-0.0823	-0.1043	-0.0982	-0.1804	-0.0577	0.0083	-0.0507	-0.0491	-0.0477	-0.058	-0.0754	-0.0414	-0.2964	-0.0133	-0.0156	-0.0402	0.0033	0.121784	-0.0336	-0.0298	-0.0288	0.0073	-0.0018	-0.0622	-0.0218	-0.22	-0.0592	0.0095	-0.0165	-0.0269	0.00187623	-0.0885	-0.0658	0.0109	-0.174	-0.0476	-0.0668	0.0007	-0.0109	-0.0336	-0.2364	-0.0257
EFHD2	-0.0451	-0.0619	-0.0517	-0.089	-0.0475	-0.2989	-0.0412	-0.102468	-0.1043	-0.0982	-0.1804	-0.0577	0.0083	-0.0507	-0.0491	-0.0477	-0.058	-0.0754	-0.0414	-0.2964	-0.0133	-0.0156	-0.0402	0.0033	0.0254	-0.0336	-0.0298	-0.0288	0.0073	-0.0018	-0.0622	-0.0218	-0.22	-0.0592	0.0095	-0.0165	-0.0269	0.0033	-0.0885	-0.0658	0.0109	-0.174	-0.0476	-0.0668	0.0007	-0.0109	-0.0336	-0.2364	-0.0257
CTRC	-0.0451	-0.0619	-0.0517	-0.089	-0.0475	-0.2989	-0.0412	-0.1701	-0.1043	-0.0982	-0.1804	-0.0577	0.0083	-0.0507	-0.0491	-0.0477	-0.058	-0.0754	-0.0414	-0.2964	-0.0133	-0.0156	-0.0402	0.0033	0.0254	-0.0336	-0.0298	-0.0288	0.0073	-0.0018	-0.0622	-0.0218	-0.22	-0.0592	-0.0308	-0.0165	-0.0269	0.0033	-0.0885	-0.0658	0.0109	-0.174	-0.0476	-0.0668	0.0007	-0.0109	-0.0336	-0.2364	-0.0257
CELA2B	-0.0451	-0.0619	-0.0517	-0.089	-0.0475	-0.2989	-0.175	-0.1701	-0.1043	-0.0982	-0.1804	-0.0577	0.0083	-0.0507	-0.0491	-0.0477	-0.058	-0.0754	-0.0414	-0.2964	-0.0133	-0.0156	-0.0402	0.0033	0.0254	-0.0336	-0.0298	-0.0288	0.0073	-0.0018	-0.0622	-0.0776	-0.22	-0.0592	-0.0308	-0.0165	-0.0269	0.0033	-0.0885	-0.0658	0.0109	-0.174	-0.0476	-0.0668	0.0007	-0.0109	-0.0336	-0.2364	-0.0257
CASP9	-0.0451	-0.0619	-0.0517	-0.089	-0.0475	-0.2989	-0.175	-0.1701	-0.1043	-0.0990606	-0.1804	-0.0577	0.0083	-0.0507	-0.0491	-0.0477	-0.058	-0.0754	-0.0414	-0.2964	-0.0133	-0.0156	-0.0402	0.0033	0.0254	-0.0336	-0.0298	-0.0288	0.0073	-0.0018	-0.0622	-0.0776	-0.22	-0.0592	-0.0308	-0.0165	-0.0269	0.0033	-0.0885	-0.0658	0.0109	-0.174	-0.0476	-0.0668	0.0007	-0.0109	-0.0336	-0.2364	-0.0257
DNAJC16	-0.0451	-0.0619	-0.0517	-0.089	-0.0475	-0.2989	-0.175	-0.1701	-0.139028	-0.1872	-0.1804	-0.0577	0.0083	-0.0507	-0.0491	-0.0477	-0.058	-0.0754	-0.0414	-0.2964	-0.0133	-0.0156	-0.0402	0.0033	0.0254	-0.0336	-0.0298	-0.0963495	0.0073	-0.0018	-0.0622	-0.0776	-0.22	-0.0592	-0.0308	-0.0165	-0.0269	0.0033	-0.0885	-0.0658	0.0109	-0.174	-0.0476	-0.0668	0.0007	-0.0109	-0.0336	-0.2364	-0.0257
AGMAT	-0.0451	-0.0619	-0.0517	-0.089	-0.0475	-0.2989	-0.175	-0.1701	-0.219035	-0.1872	-0.1804	-0.0577	0.0083	-0.0507	-0.0491	-0.0477	-0.058	-0.0754	-0.0414	-0.2964	-0.0133	-0.0156	-0.0402	0.0033	0.0254	-0.0336	-0.0298	-0.1008	0.0073	-0.0018	-0.0622	-0.0776	-0.22	-0.0592	-0.0308	-0.0165	-0.0269	0.0033	-0.0885	-0.0658	0.0109	-0.174	-0.0476	-0.0668	0.0007	-0.0109	-0.0336	-0.2364	-0.0257
DDI2	-0.0451	-0.0619	-0.0517	-0.089	-0.0475	-0.2989	-0.175	-0.1701	-0.1601	-0.1872	-0.1804	-0.0577	0.0083	-0.0507	-0.0491	-0.0477	-0.058	-0.0754	-0.0414	-0.2964	-0.0133	-0.0156	-0.0402	0.0033	0.0254	-0.0336	-0.0298	-0.1008	0.0073	-0.0018	-0.0622	-0.0776	-0.22	-0.0592	-0.0308	-0.0165	-0.0269	0.0033	-0.0885	-0.0658	0.0109	-0.174	-0.0476	-0.0668	0.0007	-0.0109	-0.0336	-0.2364	-0.0257
RSC1A1	-0.0451	-0.0619	-0.0517	-0.089	-0.0475	-0.2989	-0.175	-0.1701	-0.1601	-0.1872	-0.1804	-0.0577	0.0083	-0.0507	-0.0491	-0.0477	-0.058	-0.0754	-0.0414	-0.2964	-0.0133	-0.0156	-0.0402	0.0033	0.0254	-0.0336	-0.0298	-0.1008	0.0073	-0.0018	-0.0622	-0.0776	-0.22	-0.0592	-0.0308	-0.0165	-0.0269	0.0033	-0.0885	-0.0658	0.0109	-0.174	-0.0476	-0.0668	0.0007	-0.0109	-0.0336	-0.2364	-0.0257
PLEKHM2	-0.0451	-0.0619	-0.0517	-0.089	-0.0475	-0.2989	-0.175	-0.1701	-0.1601	-0.1872	-0.1804	-0.0577	0.0083	-0.0507	-0.0491	-0.0477	-0.058	-0.0754	-0.0414	-0.2964	-0.0133	-0.0156	-0.0402	0.0033	0.0254	-0.0336	-0.0298	-0.1008	0.0073	-0.0018	-0.0622	-0.0776	-0.22	-0.0592	-0.0308	-0.0165	-0.0269	0.0033	-0.0885	-0.0658	0.0109	-0.174	-0.0476	-0.0668	0.0007	-0.0109	-0.0336	-0.2364	-0.0257
SLC25A34	-0.0451	-0.0619	-0.0517	-0.089	-0.0475	-0.2989	-0.175	-0.1701	-0.1601	-0.1872	-0.1804	-0.0577	0.0083	-0.0507	-0.0491	-0.0477	-0.058	-0.0754	-0.0414	-0.2964	-0.0133	-0.0156	-0.0402	0.0033	0.0254	-0.0336	-0.0298	-0.1008	0.0073	-0.0018	-0.0622	-0.0776	-0.22	-0.0592	-0.0308	-0.0165	-0.0269	0.0033	-0.0885	-0.0658	0.0109	-0.174	-0.0476	-0.0668	0.0007	-0.0109	-0.0336	-0.2364	-0.0257
FBLIM1	-0.0451	-0.0619	-0.0517	-0.089	-0.0475	-0.2989	-0.175	-0.1701	-0.1601	-0.1872	-0.1804	-0.0577	-0.0712115	-0.0507	-0.0491	-0.0477	-0.058	-0.0754	-0.0414	-0.2964	-0.0133	-0.0156	-0.0402	0.0033	0.0254	-0.0336	-0.0298	-0.1008	0.0073	-0.0018	-0.0622	-0.0776	-0.22	-0.0592	-0.0308	-0.0165	-0.0269	0.0033	-0.0885	-0.2111	0.0109	-0.174	-0.0476	-0.0668	0.0007	-0.0109	-0.0336	-0.2364	-0.0257
SPEN	-0.0451	-0.0619	-0.0517	-0.089	-0.0475	-0.2989	-0.0119	-0.157373	-0.142739	-0.124842	-0.1804	-0.0577	-0.0942	-0.0507	-0.0491	-0.0477	-0.058	-0.0754	-0.0414	-0.2964	-0.0133	-0.0156	-0.0402	0.0033	0.0254	-0.0336	-0.0298	-0.090124	0.0073	-0.0018	-0.060528	-0.0776	-0.22	-0.0592	-0.0308	-0.0165	-0.0269	0.0033	-0.0885	-0.0845348	0.0109	-0.174	-0.0476	-0.0668	0.0007	-0.0109	-0.0336	-0.2364	-0.0257
ZBTB17	-0.0451	-0.0619	-0.0517	-0.089	-0.0475	-0.2989	-0.0119	-0.1009	-0.0205	-0.0962	-0.1804	-0.0577	-0.0942	-0.0507	-0.0491	-0.0477	-0.058	-0.0754	-0.0414	-0.2964	-0.0133	-0.0156	-0.0402	0.0033	0.0254	-0.0336	-0.0298	-0.0265	0.0358	-0.0018	0.0226	-0.0776	-0.22	-0.0592	-0.0308	-0.0165	-0.0269	0.0033	-0.0885	-0.0264	0.0109	-0.174	-0.0476	-0.0668	0.0007	-0.0109	-0.0336	-0.2364	-0.0257
C1orf64	-0.0451	-0.0619	-0.0517	-0.089	-0.0475	-0.2989	-0.0119	-0.1009	-0.0205	-0.0962	-0.1804	-0.0577	-0.0322621	-0.0507	-0.0491	-0.0477	-0.058	-0.0754	-0.0414	-0.2964	-0.0133	-0.0156	-0.0402	0.0033	0.0254	-0.0336	-0.0298	-0.0265	0.0358	-0.0018	0.0226	-0.0776	-0.22	0.0169913	-0.0308	-0.0165	-0.0269	0.0033	-0.0885	-0.0264	0.0109	-0.174	-0.0476	-0.0668	0.0007	-0.0109	-0.0336	-0.2364	-0.0257
HSPB7	-0.0451	-0.0619	-0.0517	-0.089	-0.0475	-0.2989	-0.0119	-0.1009	-0.0205	-0.0962	-0.1804	-0.0577	0.0335	-0.0507	-0.0491	-0.0477	-0.058	-0.0754	-0.0414	-0.2964	-0.0133	-0.0156	-0.0402	0.0033	0.0254	-0.0336	-0.0298	-0.0265	0.0358	-0.0018	0.0226	-0.0776	-0.22	0.0189	-0.0308	-0.0165	-0.0269	0.0033	-0.0885	-0.0264	0.0109	-0.174	-0.0476	-0.0668	0.0007	-0.0109	-0.0336	-0.2364	-0.0257
CLCNKB	-0.0451	-0.0619	-0.0517	-0.089	-0.0475	-0.2989	-0.0119	-0.1009	-0.0205	-0.0962	-0.1804	-0.0577	0.0335	-0.0507	-0.0491	-0.0477	-0.058	-0.0754	-0.0414	-0.2964	-0.0133	-0.0156	-0.0402	0.0033	0.0254	-0.0336	-0.0298	-0.0265	0.0358	-0.0018	0.0226	-0.0776	-0.22	0.0189	-0.0308	-0.0165	-0.0269	0.0033	-0.0885	-0.0264	0.0109	-0.174	-0.0476	-0.0668	0.0007	-0.0109	-0.0336	-0.2364	-0.0257
FAM131C	-0.0451	-0.0619	-0.0517	-0.089	-0.0475	-0.2989	-0.0119	-0.1009	-0.0205	-0.0962	-0.1804	-0.0577	0.0335	-0.0507	-0.0491	-0.0477	-0.058	-0.0754	-0.0414	-0.2964	-0.0133	-0.0156	-0.0402	0.0033	0.0254	-0.0336	-0.0298	-0.0265	0.0358	-0.0018	0.0226	-0.0776	-0.22	0.0189	-0.0308	-0.0165	-0.0269	0.0033	-0.0885	-0.0264	0.0109	-0.174	-0.0476	-0.0668	0.0007	-0.0109	-0.0336	-0.2364	-0.0257
EPHA2	-0.0451	-0.0619	-0.0517	-0.089	-0.0475	-0.2989	-0.0921975	-0.1009	-0.0983836	-0.0962	-0.1804	-0.0577	0.0335	-0.0507	-0.0491	-0.0477	-0.058	-0.0754	-0.0414	-0.2964	-0.0133	-0.0156	-0.0402	0.0033	0.0254	-0.0336	-0.0298	-0.0265	0.0358	-0.0018	0.0226	-0.0776	-0.22	0.0189	-0.0308	-0.0165	-0.0269	0.0033	-0.0885	-0.0264	0.0109	-0.174	-0.0476	-0.0668	0.0007	-0.0109	-0.0336	-0.2364	-0.0257
ARHGEF19	-0.0451	-0.0619	-0.0517	-0.089	-0.0475	-0.2989	-0.125	-0.1009	-0.1302	-0.0962	-0.1804	-0.0577	0.0335	-0.0507	-0.0491	-0.0477	-0.058	-0.0754	-0.0414	-0.2964	-0.0133	-0.0156	-0.0402	0.0033	0.0254	-0.0336	-0.0298	-0.0265	0.0358	-0.0018	-0.116	-0.0776	-0.22	0.0189	-0.0308	-0.0165	-0.0071	0.0033	-0.0885	-0.0264	0.0109	-0.174	-0.0476	-0.0668	0.0007	-0.0109	-0.0336	-0.2364	-0.0257
ANO7P1	-0.0451	-0.0619	-0.0517	-0.089	-0.0475	-0.2989	-0.125	-0.1009	-0.1302	-0.0962	-0.1804	-0.0577	0.0335	-0.0507	-0.0491	-0.0477	-0.058	-0.0754	-0.0414	-0.2964	-0.0133	-0.0156	-0.0402	0.0033	0.0254	-0.0336	-0.0298	-0.0265	0.0358	-0.0018	-0.116	-0.0776	-0.22	0.0189	-0.0308	-0.0165	-0.0071	0.0033	-0.0885	-0.0264	0.0109	-0.174	-0.0476	-0.0668	0.0007	-0.0109	-0.0336	-0.2364	-0.0257
C1orf134	-0.0451	-0.0619	-0.0517	-0.089	-0.0475	-0.2989	-0.125	-0.1009	-0.1302	-0.0962	-0.1804	-0.0577	0.0335	-0.0507	-0.0491	-0.0477	-0.058	-0.0754	-0.0414	-0.2964	-0.0133	-0.0156	-0.0402	0.0033	0.0254	-0.0336	-0.0298	-0.0265	0.0358	-0.0018	-0.116	-0.0776	-0.22	0.0189	-0.0308	-0.0165	-0.0071	0.0033	-0.0885	-0.0264	0.0109	-0.174	-0.0476	-0.0668	0.0007	-0.0109	-0.0336	-0.2364	-0.0257
RSG1	-0.0451	-0.0619	-0.0517	-0.089	-0.0475	-0.2989	-0.125	-0.1009	-0.1302	-0.0962	-0.1804	-0.0577	0.0335	-0.0507	-0.0491	-0.0477	-0.058	-0.0754	-0.0414	-0.2964	-0.0133	-0.0156	-0.0402	0.0033	0.0254	-0.0336	-0.0298	-0.0265	0.0358	-0.0018	-0.116	-0.0776	-0.22	0.0189	-0.0308	-0.0165	-0.0071	0.0033	-0.0885	-0.0264	0.0109	-0.174	-0.0476	-0.0668	0.0007	-0.0109	-0.0336	-0.2364	-0.0257
FBXO42	-0.0451	-0.0619	-0.0517	-0.089	-0.0475	-0.2989	-0.125	-0.1009	-0.1302	-0.0962	-0.1804	-0.0577	-0.105455	-0.0507	-0.0491	-0.0477	-0.058	-0.0754	-0.0414	-0.2964	-0.0133	-0.0156	-0.0402	0.0033	0.0254	-0.0336	-0.188897	-0.0721639	0.0358	-0.0018	-0.116	-0.0776	-0.22	-0.1449	-0.0308	-0.0165	-0.0071	0.0033	-0.0885	-0.147686	0.0109	-0.174	-0.149573	-0.0668	0.0007	-0.0109	-0.0336	-0.2364	-0.0257
SZRD1	-0.0451	-0.0619	-0.0517	-0.089	-0.0475	-0.2989	-0.125	-0.1009	-0.1302	-0.0962	-0.1804	-0.0577	-0.1135	-0.0507	-0.0491	-0.0477	-0.058	-0.0754	-0.0414	-0.2964	-0.0133	-0.0156	-0.0402	0.0033	0.0254	-0.0336	-0.1904	-0.0477	0.0358	-0.0018	-0.116	-0.0776	-0.22	-0.1449	-0.0308	-0.0165	-0.0071	0.0033	-0.0885	-0.1497	0.0109	-0.174	-0.1565	-0.0668	0.0007	-0.0109	-0.0336	-0.2364	-0.0257
SPATA21	-0.0451	-0.0619	-0.0517	-0.089	-0.0475	-0.2989	-0.111958	-0.1009	-0.1302	-0.0962	-0.1804	-0.0577	-0.1135	-0.0507	-0.0491	-0.0477	-0.058	-0.0754	-0.0414	-0.2964	-0.0133	-0.0156	-0.0402	0.0033	0.0254	-0.0336	-0.1904	-0.0477	0.0358	-0.0018	-0.116	-0.0776	-0.22	-0.1449	-0.0308	-0.0165	-0.0071	0.0033	-0.0885	-0.1497	0.0109	-0.174	-0.1565	-0.0668	0.0007	-0.0109	-0.0336	-0.2364	-0.0257
NECAP2	-0.0451	-0.0619	-0.0517	-0.089	-0.0475	-0.2989	-0.005	-0.1009	-0.1302	-0.0962	-0.1804	-0.0577	-0.1135	-0.0507	-0.0491	-0.0477	-0.058	-0.0754	-0.0414	-0.2964	-0.0133	-0.0156	-0.0402	0.0033	0.0254	-0.0336	-0.110399	-0.0477	0.0358	-0.0018	-0.116	-0.0776	-0.22	-0.141866	-0.0308	-0.0165	-0.0071	0.0033	-0.0885	-0.1497	0.0109	-0.174	-0.1565	-0.0668	0.0007	-0.0109	-0.0336	-0.2364	-0.0257
CROCCP3	-0.0451	-0.0619	-0.0517	-0.089	-0.0475	-0.2989	-0.005	-0.1009	-0.0255147	-0.0962	-0.1804	-0.0577	-0.00024799	-0.0507	-0.0491	-0.0477	-0.058	-0.0754	-0.0414	-0.254609	-0.0133	-0.0156	-0.0402	0.0033	0.0254	-0.0336	-0.0176	-0.0477	0.0358	-0.0018	-0.0360088	-0.0776	-0.196442	-0.027	-0.0308	-0.0165	-0.0071	0.0033	-0.0885	-0.0605205	0.0109	-0.174	-0.133889	-0.0668	0.0007	-0.0109	-0.0336	-0.2364	-0.0257
NBPF1	-0.0451	-0.0619	-0.0517	-0.089	-0.0475	-0.2989	-0.005	-0.1009	-0.008	-0.0962	-0.1804	-0.0577	0.0187	-0.0507	-0.0491	-0.0477	-0.058	-0.0754	-0.0414	-0.0284	-0.0133	-0.0156	-0.0402	0.0033	0.0254	-0.0336	-0.0176	-0.0477	0.0358	-0.0018	-0.0274	-0.0776	-0.1925	-0.027	-0.0308	-0.0165	-0.0071	0.0033	-0.0885	-0.0456	0.0109	-0.0434	-0.0115	-0.0668	0.0007	-0.0109	-0.0336	-0.2364	-0.0257
CROCCP2	-0.0451	-0.0619	-0.0517	-0.089	-0.0475	-0.2989	-0.005	-0.1009	-0.008	-0.0962	-0.1804	-0.0577	0.0187	-0.0507	-0.0491	-0.0477	-0.058	-0.0754	-0.0414	-0.0284	-0.0133	-0.0156	-0.0402	0.0033	0.0254	-0.0336	-0.0176	-0.0477	0.0358	-0.0018	-0.0274	-0.0776	-0.1925	-0.027	-0.0308	-0.0165	-0.0071	0.0033	-0.0885	-0.0456	0.0109	-0.0434	-0.0115	-0.0668	0.0007	-0.0109	-0.0336	-0.2364	-0.0257
CROCC	-0.0451	-0.0619	-0.102066	-0.089	-0.0475	-0.2989	-0.00969407	-0.1009	0.0745251	-0.0962	-0.1804	-0.0577	0.0187	-0.0507	-0.0491	-0.0477	-0.058	-0.0754	-0.0414	-0.0284	-0.0133	-0.0156	-0.0402	0.0033	0.0858288	-0.0336	-0.0176	-0.0477	0.0358	-0.0018	-0.0274	-0.0776	-0.1925	-0.027	-0.0308	-0.0165	-0.0071	0.0033	-0.0885	-0.0456	0.0109	-0.072541	0.0574818	-0.0668	0.0007	-0.0109	-0.0336	-0.2364	-0.0257
MST1L	-0.0451	-0.0619	-0.0517	-0.089	-0.0475	-0.2989	-0.0463	-0.1009	0.0912	-0.0962	-0.1804	-0.0577	0.0187	-0.0507	-0.0491	-0.0477	-0.058	-0.0754	-0.0414	-0.0284	-0.0133	-0.0156	-0.0402	0.0033	0.0254	-0.0336	-0.0176	-0.0477	0.0358	-0.0018	-0.0274	-0.0776	-0.1925	-0.027	-0.0308	-0.0165	-0.0071	0.0033	-0.0885	-0.0456	0.0109	-0.0434	0.1285	-0.0668	0.0007	-0.0109	-0.0336	-0.2364	-0.0257
MFAP2	-0.0451	-0.0619	-0.027	-0.089	-0.0475	-0.2989	-0.0729	-0.1009	-0.0878	-0.0962	-0.1804	-0.0577	0.0187	-0.0507	-0.0491	-0.0477	-0.058	-0.0754	-0.0414	-0.135544	-0.0133	-0.0156	-0.0402	0.0033	0.0545	-0.0336	-0.0176	-0.0477	0.0358	-0.0018	-0.0274	-0.0776	-0.1925	-0.027	-0.0308	-0.0165	-0.0071	0.0033	-0.0885	-0.0456	0.0109	-0.1683	-0.0536	-0.0668	0.0007	-0.0109	-0.0336	-0.2364	-0.0257
ATP13A2	-0.0451	-0.0619	-0.027	-0.089	-0.0475	-0.2989	-0.0729	-0.1009	-0.0878	-0.0962	-0.1804	-0.0577	0.0187	-0.0507	-0.0491	-0.0477	-0.058	-0.0754	-0.0414	-0.3364	-0.0133	-0.0156	-0.0402	0.0033	0.0545	-0.0336	-0.0176	-0.0477	0.0358	-0.0018	-0.0274	-0.0776	-0.1925	-0.027	-0.0308	-0.0165	-0.0071	0.0033	-0.0885	-0.0456	0.0109	-0.1683	-0.0536	-0.0668	0.0007	-0.0109	-0.0336	-0.2364	-0.0257
SDHB	-0.0451	-0.0619	-0.027	-0.089	-0.0475	-0.2989	-0.0729	-0.1009	-0.0878	-0.0962	-0.1804	-0.0577	0.0187	-0.0507	-0.0491	-0.0477	-0.058	-0.0754	-0.0414	-0.3364	-0.0133	-0.0156	-0.0402	0.0033	0.0545	-0.0336	-0.0176	-0.0477	0.0358	-0.0018	-0.0274	-0.0776	-0.1925	-0.027	-0.0308	-0.0165	-0.0071	0.0033	-0.0885	-0.0456	0.0109	-0.1683	-0.0536	-0.0668	0.0007	-0.0109	-0.0336	-0.2364	-0.0257
PADI2	-0.0451	-0.0619	-0.027	-0.089	-0.0475	-0.2989	-0.0729	-0.1009	-0.0878	-0.0962	-0.1804	-0.0577	0.0187	-0.0507	-0.0491	-0.0477	-0.058	-0.0754	-0.0414	-0.3364	-0.0133	-0.0156	-0.0402	0.0033	0.0545	-0.0336	-0.0176	-0.0477	0.0358	-0.0018	-0.0274	-0.0776	-0.1925	-0.027	-0.0308	0.00430643	-0.0071	0.0033	-0.0885	-0.0456	0.0109	-0.1683	-0.0536	-0.0668	0.0007	-0.0109	-0.0336	-0.2364	-0.0257
PADI1	-0.0451	-0.0619	-0.027	-0.089	-0.0475	-0.2989	-0.0729	-0.1009	-0.0878	-0.0962	-0.1804	-0.0577	0.0187	-0.0507	-0.0491	-0.0477	-0.058	-0.0754	-0.0414	-0.183632	-0.0133	-0.0156	-0.0402	0.0033	0.0545	-0.0336	-0.0176	-0.0477	0.0358	-0.0018	-0.0274	-0.0776	-0.1925	-0.027	-0.0308	0.0144	-0.0071	0.0033	-0.0885	-0.0456	0.0109	-0.1683	-0.0536	-0.0668	0.0007	-0.0109	-0.0336	-0.2364	-0.0257
PADI3	-0.0451	-0.0619	-0.027	-0.089	-0.0475	-0.2989	-0.0729	-0.1009	-0.0878	-0.0962	-0.1804	-0.0577	0.0187	-0.0507	-0.0491	-0.0477	-0.058	-0.0754	-0.0414	-0.3121	-0.0133	-0.0156	-0.0402	0.0033	0.0545	-0.0336	-0.0176	-0.0477	0.0358	-0.0018	-0.0274	-0.0776	-0.1925	-0.027	-0.0308	0.0144	-0.0071	0.0033	-0.0885	-0.0456	0.0109	-0.1683	-0.0536	-0.0668	0.0007	-0.0109	-0.0336	-0.2364	-0.0257
PADI4	-0.0451	-0.0619	-0.027	-0.089	-0.0475	-0.2989	-0.0729	-0.1009	-0.0878	-0.0962	-0.1804	-0.0577	0.0187	-0.0507	-0.0491	-0.0477	-0.058	-0.0754	-0.0414	-0.3121	-0.0133	-0.0156	-0.0402	0.0033	0.0545	-0.0336	-0.0176	-0.0477	0.0358	-0.0018	-0.0274	-0.0776	-0.1925	-0.027	-0.0308	0.0144	-0.0071	0.0033	-0.0885	-0.0456	0.0109	-0.1683	-0.0536	-0.0668	0.0007	-0.0109	-0.0336	-0.2364	-0.0257
RCC2	-0.0451	-0.0619	-0.027	-0.089	-0.0475	-0.2989	-0.0729	-0.1009	-0.0878	-0.0962	-0.1804	-0.0577	-0.0390575	-0.0507	-0.0491	-0.0477	-0.058	-0.0754	-0.0414	-0.3121	-0.0133	-0.0156	-0.0402	0.0033	0.0545	-0.0336	-0.0176	-0.0477	0.0358	-0.0018	-0.030953	-0.0776	-0.1925	-0.027	-0.0308	0.0144	-0.0071	0.0033	-0.0885	-0.0456	0.0109	-0.1683	-0.0536	-0.0668	0.0007	-0.0109	-0.0336	-0.2364	-0.0257
ARHGEF10L	-0.0451	-0.0619	-0.00185941	-0.0560043	-0.0475	-0.2989	-0.0729	-0.1009	-0.0878	-0.0962	-0.1804	-0.0577	0.0223583	-0.0507	-0.0214026	0.0125949	-0.0177735	-0.0754	-0.0414	-0.246149	-0.0133	-0.0156	-0.0402	0.0033	0.0545	-0.0336	-0.0176	-0.0477	0.0358	-0.0018	-0.020303	0.0576138	-0.1925	0.00915508	-0.0308	0.0144	-0.0071	0.0033	-0.0885	-0.0456	0.0109	-0.1683	-0.00856055	-0.0668	0.0219676	0.0246988	-0.0336	-0.2364	-0.0257
ACTL8	-0.0074	-0.0619	0.0302	-0.0012	-0.0475	-0.2466	-0.0035	0.0015	-0.0007	-0.0317	-0.1804	-0.0577	0.049	-0.0507	-0.0165	0.0149	-0.0159	-0.0754	-0.0414	-0.2123	-0.0133	-0.0156	-0.0402	0.0033	0.0545	-0.0336	-0.0176	0.0023	0.0358	-0.0018	-0.0071	-0.0158	-0.1925	0.0166	0.0196	0.0144	-0.0071	0.0033	-0.0885	-0.0456	0.0109	-0.0814	0.013	-0.0100551	0.0569	0.031	-0.0336	-0.2364	-0.0257
IGSF21	-0.0074	-0.0619	0.0302	-0.0012	-0.0475	-0.2466	-0.0035	0.0015	-0.0007	-0.0317	-0.1804	0.0044	0.049	-0.0507	-0.0165	0.0149	-0.0159	-0.0754	-0.0414	-0.0833264	-0.0133	-0.0156	-0.0402	0.0033	0.0545	-0.0336	-0.0176	0.0023	0.0358	-0.0018	-0.0071	0.0828038	-0.1925	0.0166	0.0196	0.0144	-0.0071	0.0033	-0.0885	-0.00966363	0.0109	-0.0814	0.013	0.0003	0.0569	0.031	-0.0336	-0.2364	-0.0257
KLHDC7A	-0.0074	-0.0619	0.0302	-0.0012	-0.0475	-0.2466	-0.0035	-0.0383	-0.0007	-0.0317	-0.1804	0.0044	0.049	-0.0507	-0.0165	0.0149	-0.0159	-0.0754	-0.0414	-0.1969	-0.0133	-0.0156	-0.0402	0.0033	0.0545	-0.0336	-0.0176	0.0023	0.0358	-0.0018	-0.0071	-0.0011	-0.1925	0.0166	0.0196	0.0144	-0.0071	0.0033	-0.0885	-0.0024	0.0109	-0.0814	0.013	0.0003	0.0569	0.031	-0.0336	-0.2364	-0.0257
PAX7	-0.0074	-0.0619	0.0302	-0.0012	-0.0475	-0.2466	-0.0035	-0.0383	-0.0007	-0.0317	-0.1804	-0.0525	0.049	-0.0507	-0.0165	0.0149	-0.0159	-0.0754	-0.0414	-0.1969	-0.0133	-0.0156	-0.0402	0.0033	0.0545	-0.0336	-0.0176	0.0023	0.0358	-0.0018	-0.0071	-0.0011	-0.1925	0.0166	0.0196	0.0144	-0.0071	0.0033	-0.0885	-0.0024	0.0109	-0.0814	0.013	-0.0187	0.0046	-0.0141	-0.0336	-0.2364	-0.0257
TAS1R2	-0.0074	-0.0619	0.0302	-0.0012	-0.0475	-0.2466	-0.0035	-0.0383	-0.0007	-0.0317	-0.1804	-0.0525	0.049	-0.0507	-0.0165	0.0149	-0.0159	-0.1006	-0.0414	-0.1969	-0.0133	-0.0156	-0.0402	0.0033	0.0545	-0.0336	-0.0176	0.0023	0.0358	-0.0018	-0.0071	-0.0011	-0.1925	0.0166	0.0196	0.0144	-0.0071	0.0033	-0.0885	-0.0024	0.0109	-0.1448	0.013	-0.0187	0.0046	-0.0141	-0.0336	-0.2364	-0.0257
ALDH4A1	-0.0074	-0.0619	0.0125016	-0.0311358	-0.0475	-0.2466	-0.0035	-0.0383	-0.0007	-0.0317	-0.1804	-0.0525	0.049	-0.0507	-0.0165	0.0149	-0.0159	-0.1006	-0.0414	-0.1969	-0.0133	-0.0156	-0.0402	0.0033	0.0545	-0.0336	-0.0176	0.0023	0.0358	-0.0018	-0.0071	-0.0011	-0.1925	0.0166	0.0196	0.0144	-0.0071	0.0033	-0.0885	-0.0024	0.0109	-0.1448	0.013	-0.0187	0.0046	-0.0141	-0.0336	-0.2364	-0.0257
IFFO2	-0.0074	-0.0619	-0.0277	-0.0749	-0.0475	-0.2466	-0.0035	-0.0383	-0.0007	-0.0317	-0.1804	-0.0525	0.049	-0.0507	-0.0165	0.0149	-0.0159	-0.1006	-0.0414	-0.1969	-0.0133	-0.0156	-0.0402	0.0033	0.0545	-0.0336	-0.0176	0.0023	0.0358	-0.0018	-0.0071	-0.0011	-0.1925	-0.0226386	0.0196	0.0144	-0.0071	0.0033	-0.0885	-0.0024	0.0109	-0.1448	0.013	-0.0187	0.0046	-0.0141	-0.0336	-0.2364	-0.0257
UBR4	-0.0074	-0.0619	-0.0277	-0.0749	-0.0475	-0.2466	-0.0276882	-0.00138205	-0.00282934	-0.0317	-0.1804	-0.0525	0.04564	-0.0507	-0.0165	0.00210489	-0.0241399	-0.1006	-0.0414	-0.23593	-0.0133	-0.0156	-0.0402	0.0033	0.0545	-0.0336	-0.0176	-0.062	0.0358	-0.0018	-0.0741	-0.0011	-0.1925	-0.0488	-0.0329	0.0144	-0.0071	0.0033	-0.0885	-0.0222813	0.0109	-0.1448	-0.0662	-0.0187	0.0046	-0.0141	-0.0336	-0.2364	-0.0257
EMC1	-0.0074	-0.0619	-0.0277	-0.0749	-0.0475	-0.2982	-0.0945	-0.0856	-0.083	-0.0854673	-0.1804	-0.0525	-0.0364	-0.0507	-0.0165	-0.0329	-0.0469	-0.1006	-0.0414	-0.3408	-0.0133	-0.0156	-0.0402	0.0033	0.0545	-0.0336	-0.0176	-0.062	0.0358	-0.0018	-0.0741	-0.0011	-0.1925	-0.0488	-0.0329	-0.0178	-0.0071	0.0033	-0.0885	-0.0757	0.0109	-0.1448	-0.0662	-0.050308	0.0046	-0.0141	-0.0336	-0.2364	-0.0257
MRTO4	-0.0074	-0.0619	-0.0277	-0.0749	-0.0475	-0.2982	-0.0945	-0.0856	-0.083	-0.1005	-0.1804	-0.0525	-0.0364	-0.0507	-0.0165	-0.0329	-0.0469	-0.1006	-0.0414	-0.3408	-0.0133	-0.0156	-0.0402	0.0033	0.0545	-0.0336	-0.0176	-0.062	0.0358	-0.0018	-0.0741	-0.0011	-0.1925	-0.0488	-0.0329	-0.0178	-0.0071	0.0033	-0.0885	-0.0757	0.0109	-0.1448	-0.0662	-0.0517	0.0046	-0.0141	-0.0336	-0.2364	-0.0257
AKR7A3	-0.0074	-0.0619	-0.0277	-0.0749	-0.0475	-0.2982	-0.0945	-0.0856	-0.083	-0.1005	-0.1804	-0.0525	-0.0364	-0.0507	-0.0165	-0.0329	-0.0469	-0.1006	-0.0414	-0.3408	-0.0133	-0.0156	-0.0402	0.0033	0.0545	-0.0336	-0.0176	-0.062	0.0358	-0.0018	-0.0741	-0.0011	-0.1925	-0.0488	-0.0329	-0.0178	-0.0071	0.0033	-0.0885	-0.0757	0.0109	-0.1448	-0.0662	-0.0517	0.0046	-0.0141	-0.0336	-0.2364	-0.0257
AKR7A2	-0.0074	-0.0619	-0.0277	-0.0749	-0.0475	-0.2982	-0.0945	-0.0856	-0.083	-0.1005	-0.1804	-0.0525	-0.0364	-0.0507	-0.0165	-0.0329	-0.0469	-0.1006	-0.0414	-0.3408	-0.0133	-0.0156	-0.0402	0.0033	0.0545	-0.0336	-0.0176	-0.062	0.0358	-0.0018	-0.0741	-0.0011	-0.1925	-0.0488	-0.0329	-0.0178	-0.0071	0.0033	-0.0885	-0.0757	0.0109	-0.1448	-0.0662	-0.0517	0.0046	-0.0141	-0.0336	-0.2364	-0.0257
PQLC2	-0.0074	-0.0619	-0.0277	-0.0749	-0.0475	-0.2982	-0.0945	-0.0856	-0.083	-0.1005	-0.1804	-0.0525	-0.0364	-0.0507	-0.0165	-0.0329	-0.0469	-0.1006	-0.0414	-0.3408	-0.0133	-0.0156	-0.0402	0.0033	0.0545	-0.0336	-0.0176	-0.062	0.0358	-0.0018	-0.0741	-0.0011	-0.1925	-0.0488	-0.0329	-0.0178	-0.0071	0.0033	-0.0885	-0.0757	0.0109	-0.1448	-0.0662	-0.0517	0.0046	-0.0141	-0.0336	-0.2364	-0.0257
CAPZB	-0.0074	-0.0619	-0.0277	-0.0749	-0.0475	-0.2982	-0.0945	-0.0856	-0.083	-0.1005	-0.1804	-0.0525	-0.0364	-0.0507	-0.0190219	-0.0329	-0.0469	-0.1006	-0.0414	-0.3408	-0.0133	-0.0156	-0.0402	0.0033	0.0545	-0.0336	-0.0334958	-0.062	0.0358	-0.0018	-0.0741	-0.0011	-0.1925	-0.0488	-0.0329	-0.0178	-0.0071	0.0033	-0.0885	-0.0757	0.0109	-0.1448	-0.0662	-0.0517	0.0046	-0.0141	-0.0336	-0.2364	-0.0257
MINOS1	-0.0074	-0.0619	-0.0277	-0.0749	-0.0475	-0.2982	-0.0945	-0.0856	-0.083	-0.1005	-0.1804	-0.0525	-0.0364	-0.0507	-0.0413	-0.0329	-0.0469	-0.1006	-0.0414	-0.3408	-0.0133	-0.0156	-0.0402	0.0033	0.0545	-0.0336	-0.1454	-0.062	0.0358	-0.0018	-0.0741	-0.0011	-0.1925	-0.134957	-0.0329	-0.0178	-0.0071	0.0033	-0.0885	-0.0757	0.0109	-0.1448	-0.0662	-0.0517	0.0046	-0.0141	-0.0336	-0.2364	-0.0257
RPS14P3	-0.0074	-0.0619	-0.0277	-0.0749	-0.0475	-0.2982	-0.0945	-0.0856	-0.083	-0.1005	-0.1804	-0.0525	-0.0364	-0.0507	-0.0413	-0.0329	-0.0469	-0.1006	-0.0414	-0.3408	-0.0133	-0.0156	-0.0402	0.0033	0.0545	-0.0336	-0.1454	-0.062	0.0358	-0.0018	-0.0741	-0.0011	-0.1925	-0.2118	-0.0329	-0.0178	-0.0071	0.0033	-0.0885	-0.0757	0.0109	-0.1448	-0.0662	-0.0517	0.0046	-0.0141	-0.0336	-0.2364	-0.0257
NBL1	-0.0074	-0.0619	-0.0277	-0.0749	-0.0475	-0.2982	-0.0945	-0.0856	-0.083	-0.1005	-0.1804	-0.0525	-0.0364	-0.0507	-0.0413	-0.0329	-0.0469	-0.1006	-0.0414	-0.3408	-0.0133	-0.0156	-0.0402	0.0033	0.0545	-0.0336	-0.1454	-0.062	0.0358	-0.0018	-0.0741	-0.0011	-0.1925	-0.007	-0.0329	-0.0178	-0.0071	0.0033	-0.0885	-0.0757	0.0109	-0.1448	-0.0662	-0.0517	0.0046	-0.0141	-0.0336	-0.2364	-0.0257
HTR6	-0.0074	-0.0619	-0.0277	-0.0749	-0.0475	-0.2982	-0.0945	-0.0856	-0.083	-0.1005	-0.1804	-0.0525	-0.0364	-0.0507	-0.0413	-0.0329	-0.0469	-0.1006	-0.0414	-0.3408	-0.0133	-0.0156	-0.0402	0.0033	0.0545	-0.0336	-0.1454	-0.062	0.0358	-0.0018	-0.0741	-0.0011	-0.1925	-0.007	-0.0329	-0.0178	-0.0071	0.0033	-0.0885	-0.0757	0.0109	-0.1448	-0.0662	-0.0517	0.0046	-0.0141	-0.0336	-0.2364	-0.0257
TMCO4	-0.0074	-0.0619	-0.0277	-0.0749	-0.0475	-0.2982	-0.0945	-0.0856	-0.083	-0.1005	-0.1804	-0.0525	-0.0364	-0.0507	-0.0413	-0.0329	-0.0469	-0.1006	-0.0414	-0.3408	-0.0133	-0.0156	-0.0402	0.0033	0.0545	-0.0336	-0.0678518	-0.062	0.0358	-0.0018	-0.0741	-0.0011	-0.1925	-0.007	-0.0329	-0.0178	-0.0071	0.0033	-0.0885	-0.0757	0.0109	-0.1448	-0.0662	-0.0517	0.0046	-0.0141	-0.0336	-0.2364	-0.0257
RNF186	-0.0074	-0.0619	-0.0277	-0.0749	-0.0475	-0.2982	-0.0945	-0.0856	-0.083	-0.1005	-0.1804	-0.0525	-0.0364	-0.0507	-0.0413	-0.1779	-0.0469	-0.1006	-0.0414	-0.3408	-0.0133	-0.0156	-0.0402	0.0033	0.0545	-0.0336	-0.0353	-0.062	0.0358	-0.0018	-0.0741	-0.0011	-0.1925	-0.007	-0.0329	-0.0178	-0.0071	0.0033	-0.0885	-0.0757	0.0109	-0.1448	-0.0662	-0.0517	0.0046	-0.0141	-0.0336	-0.2364	-0.0257
OTUD3	-0.0074	-0.0619	-0.0277	-0.0749	-0.0475	-0.2982	-0.0945	-0.0856	-0.083	-0.0563723	-0.1804	-0.0525	0.0382	-0.0507	-0.0413	-0.0039	-0.0469	-0.1006	-0.0414	-0.3408	-0.0133	-0.0156	-0.0402	0.0033	0.0545	-0.0336	-0.0353	0.006	0.0358	-0.0018	-0.0587826	-0.0011	-0.1925	-0.007	-0.0329	-0.0178	-0.0071	0.0033	-0.0885	-0.0129	0.0109	-0.1448	-0.0662	-0.0517	0.0046	-0.0141	-0.0336	-0.2364	-0.0257
PLA2G2E	-0.0074	-0.0619	-0.0277	-0.0749	-0.0475	-0.2982	-0.0945	-0.0856	-0.083	-0.0266	-0.1804	-0.0525	0.0382	-0.0507	-0.0413	-0.0039	-0.0469	-0.1006	-0.0414	-0.3408	-0.0133	-0.0156	-0.0402	0.0033	0.0545	-0.0336	-0.0353	0.006	0.0358	-0.0018	-0.0008	-0.0011	-0.1925	-0.007	-0.0329	-0.0178	-0.0071	0.0033	-0.0885	-0.0129	0.0109	-0.1448	-0.0662	-0.0517	0.0046	-0.0141	-0.0336	-0.2364	-0.0257
PLA2G2A	-0.0074	-0.0619	-0.0277	-0.0749	-0.0475	-0.2982	-0.0158	-0.0856	-0.083	-0.0266	-0.1804	-0.0525	0.0382	-0.0507	-0.0413	-0.0039	-0.0469	-0.1006	-0.0414	-0.3408	-0.0133	-0.0156	-0.0402	0.0033	0.0545	-0.0336	-0.0353	0.006	0.0358	-0.0018	-0.0008	-0.0011	-0.1925	-0.007	-0.0329	-0.0178	-0.0071	0.0033	-0.0885	-0.0129	0.0109	-0.1448	-0.0662	-0.0517	0.0046	-0.0141	-0.0336	-0.2364	-0.0257
PLA2G5	-0.0074	-0.0619	-0.0277	-0.0749	-0.0475	-0.2982	-0.0158	-0.0849742	-0.083	-0.0266	-0.1804	-0.0525	0.0382	-0.0507	-0.0413	-0.0039	-0.0469	-0.108584	-0.0414	-0.3408	-0.0133	-0.0156	-0.0402	0.0033	0.0545	-0.0336	-0.0353	-0.00168367	0.0219054	-0.0018	-0.0008	-0.0011	-0.19501	-0.007	-0.0329	-0.0178	-0.0071	-0.00513667	-0.0885	-0.0129	0.0109	-0.132509	-0.0662	-0.0517	0.0046	-0.0141	-0.0336	-0.2364	-0.0257
PLA2G2D	-0.0074	-0.0619	-0.0277	-0.0749	-0.0475	-0.2982	-0.0158	-0.063	-0.083	-0.0266	-0.1804	-0.0525	0.0382	-0.0507	-0.0413	-0.0039	-0.0469	-0.0967	-0.0414	-0.3408	-0.0133	-0.0156	-0.0402	0.0033	0.0545	-0.0336	-0.0353	-0.0031	0.0197	-0.0018	-0.0008	-0.0011	-0.1736	-0.007	-0.0329	-0.0178	-0.0071	0.0137	-0.0885	-0.0129	0.0109	-0.0937	-0.0662	-0.0517	0.0046	-0.0141	-0.0336	-0.2364	-0.0257
PLA2G2F	-0.0074	-0.0619	-0.0277	-0.0749	-0.0475	-0.2982	-0.0158	-0.0573066	-0.0744196	-0.0266	-0.1804	-0.0525	0.0382	-0.0507	-0.0413	-0.0039	-0.0469	-0.0967	-0.0414	-0.326866	-0.0133	-0.0156	-0.0402	0.0033	0.0545	-0.0336	-0.0353	-0.0031	0.0197	-0.0018	-0.0008	-0.0011	-0.1736	-0.007	-0.0329	-0.0178	-0.0071	0.0137	-0.0885	-0.0129	0.0109	-0.0937	-0.0662	-0.0517	0.0046	-0.0141	-0.0336	-0.2364	-0.0257
UBXN10	-0.0074	-0.0619	-0.0277	0.0495	-0.0475	-0.2982	-0.0158	0.0007	0.013	-0.0266	-0.1804	-0.0525	0.0382	-0.0507	-0.0413	-0.0039	-0.0469	-0.0967	-0.0414	-0.1849	-0.0133	-0.0156	-0.0402	0.0033	0.0545	-0.0336	-0.0353	-0.0031	0.0197	-0.0018	-0.0008	-0.0011	-0.1736	-0.007	0.0433	-0.0178	-0.0071	0.0137	-0.0885	-0.0129	0.0109	0.0702967	0.0331	-0.0517	0.0046	-0.0141	-0.0336	-0.2364	-0.0257
VWA5B1	-0.0074	-0.0619	-0.0277	0.0495	-0.0475	-0.2982	-0.0158	0.0007	0.013	-0.0266	-0.1804	-0.0525	0.0382	-0.0507	-0.0413	-0.0039	-0.0469	-0.0967	-0.0414	-0.1849	-0.0133	-0.0156	-0.0402	0.0033	0.0545	-0.0336	-0.0353	-0.0031	0.0197	-0.0018	-0.0008	-0.0011	-0.1736	-0.007	0.0433	-0.0178	-0.0071	0.0137	-0.0885	-0.0129	0.0109	-0.07	0.0331	-0.0517	0.0046	-0.0141	-0.0336	-0.2364	-0.0257
CAMK2N1	-0.0074	-0.0619	-0.0277	-0.0997	-0.0475	-0.2982	-0.0158	0.0007	0.013	-0.0266	-0.1804	-0.0525	0.0382	-0.0507	-0.0413	-0.0039	-0.0469	-0.0967	-0.0414	-0.1849	-0.0133	-0.0156	-0.0402	0.0033	0.0545	-0.0336	-0.0353	-0.0031	0.0197	-0.0018	-0.0008	-0.0011	-0.1736	-0.007	0.0433	-0.0178	-0.0071	0.0137	-0.0885	-0.0129	0.0109	-0.1899	-0.0901	-0.0517	0.0046	-0.0141	-0.0336	-0.2364	-0.0257
MUL1	-0.00760507	-0.0619	-0.0277	-0.0997	-0.0475	-0.2982	-0.0158	-0.1077	0.013	-0.1175	-0.1804	-0.0525	-0.0311	-0.0507	-0.0413	-0.0039	-0.0469	-0.0967	-0.0414	-0.1849	-0.0133	-0.0156	-0.0402	0.0033	0.0545	-0.0336	-0.0353	-0.0811049	0.0197	-0.0018	-0.100344	-0.0011	-0.1736	-0.0466503	-0.033	-0.0178	-0.0071	0.0137	-0.0885	-0.0129	0.0109	-0.1899	-0.0901	-0.0517	0.0046	-0.0141	-0.0336	-0.2364	-0.0257
FAM43B	-0.0389	-0.0619	-0.0277	-0.0997	-0.0475	-0.2982	-0.0158	-0.1077	-0.1312	-0.1175	-0.1804	-0.0525	-0.0311	-0.0507	-0.0413	-0.0039	-0.0469	-0.0967	-0.0414	-0.3194	-0.0133	-0.0156	-0.0402	0.0033	0.0545	-0.0336	-0.0353	-0.091	0.0197	-0.0018	-0.1042	-0.0011	-0.2878	-0.0578	-0.033	-0.0178	-0.0071	0.0137	-0.0885	-0.0954	0.0109	-0.1899	-0.0901	-0.0517	0.0046	-0.0141	-0.0336	-0.2364	-0.0257
CDA	-0.0389	-0.0619	-0.0277	-0.0997	-0.0475	-0.2982	-0.1231	-0.1077	-0.1312	-0.1175	-0.1804	-0.0525	-0.0311	-0.0507	-0.0413	-0.078	-0.0469	-0.0967	-0.0414	-0.3194	-0.0133	-0.0156	-0.0402	0.0033	0.0545	-0.0336	-0.0353	-0.091	0.0197	-0.0018	-0.0857753	-0.0011	-0.2878	-0.0578	-0.033	-0.0178	-0.0071	0.0137	-0.0885	-0.0954	0.0109	-0.1899	-0.0901	-0.0517	0.0046	-0.0141	-0.0336	-0.2364	-0.0257
PINK1	-0.0389	-0.0619	-0.0277	-0.0997	-0.0475	-0.2982	-0.1231	-0.1077	-0.1312	-0.1175	-0.1804	-0.0525	-0.0311	-0.0507	-0.0413	-0.078	-0.0469	-0.0967	-0.0414	-0.3194	-0.0133	-0.0156	-0.0402	0.0033	0.0545	-0.0336	-0.0353	-0.091	0.0197	-0.0018	-0.0495	-0.0011	-0.2878	-0.0578	-0.033	-0.0178	-0.0071	0.0137	-0.0885	-0.0954	0.0109	-0.1899	-0.0901	-0.0517	0.0046	-0.0141	-0.0336	-0.2364	-0.0257
DDOST	-0.0389	-0.0619	-0.0277	-0.0997	-0.0475	-0.2982	-0.1231	-0.1077	-0.1312	-0.1175	-0.1804	-0.0525	-0.0311	-0.0507	-0.0413	-0.078	-0.0469	-0.0967	-0.0414	-0.3194	-0.0133	-0.0156	-0.0402	0.0033	0.0545	-0.0336	-0.0353	-0.091	0.0197	-0.0018	-0.0495	-0.0011	-0.2878	-0.0578	-0.033	-0.0178	-0.0071	0.0137	-0.0885	-0.0954	0.0109	-0.1899	-0.0901	-0.0517	0.0046	-0.0141	-0.0336	-0.2364	-0.0257
KIF17	-0.0389	-0.0619	-0.0277	-0.0997	-0.0475	-0.2982	-0.1231	-0.1077	-0.1312	-0.1175	-0.1804	-0.0525	-0.0311	-0.0507	-0.0413	-0.078	-0.0469	-0.0967	-0.0414	-0.3194	-0.0133	-0.0156	-0.0402	0.0033	0.0545	-0.0336	-0.0353	-0.091	0.0197	-0.0018	-0.0495	-0.0011	-0.2878	-0.0578	-0.051006	-0.0178	-0.0071	0.0137	-0.0885	-0.0954	0.0109	-0.1899	-0.0901	-0.0517	0.0046	-0.0141	-0.0336	-0.2364	-0.0257
SH2D5	-0.0389	-0.0619	-0.0277	-0.0997	-0.0475	-0.2982	-0.1231	-0.1077	-0.1312	-0.1175	-0.1804	-0.0525	-0.0311	-0.0507	-0.0413	-0.078	-0.0469	-0.0967	-0.0414	-0.3194	-0.0133	-0.0156	-0.0402	0.0033	0.0545	-0.0336	-0.0353	-0.091	0.0197	-0.0018	-0.0495	-0.0011	-0.2878	-0.0578	-0.1109	-0.0178	-0.0071	0.0137	-0.0885	-0.0954	0.0109	-0.1899	-0.0901	-0.0517	0.0046	-0.0141	-0.0336	-0.2364	-0.0257
HP1BP3	-0.0389	-0.0619	-0.0277	-0.0997	-0.0475	-0.2982	-0.1231	-0.1077	-0.1312	-0.1175	-0.1804	-0.0525	-0.0311	-0.0507	-0.0413	-0.078	-0.0469	-0.0967	-0.0414	-0.552	-0.0133	-0.0156	-0.0402	0.0033	-0.1586	-0.0336	-0.0353	-0.091	0.0197	-0.0018	-0.0495	-0.1616	-0.2878	-0.0578	-0.1109	-0.0178	-0.0071	-0.0703401	-0.0885	-0.0954	0.0109	-0.1899	-0.0901	-0.0517	0.0046	-0.0141	-0.0336	-0.2364	-0.0257
EIF4G3	-0.0389	-0.0619	-0.0277	-0.108852	-0.0475	-0.2982	-0.1231	-0.1077	-0.1312	-0.1175	-0.1804	-0.0525	-0.0311	-0.0507	-0.0413	-0.078	-0.0469	-0.0967	-0.0414	-0.552	-0.0133	-0.0156	-0.0402	0.0033	-0.1586	-0.0336	-0.0353	-0.091	0.0197	-0.0018	-0.0495	-0.1616	-0.2878	-0.0578	-0.1109	-0.0178	-0.0071	-0.1422	0.0516191	-0.0954	0.0109	-0.1899	-0.0901	-0.0517	0.0046	-0.0141	-0.0336	-0.2364	-0.0257
ECE1	-0.0389	-0.0619	-0.0277	-0.146643	-0.0475	-0.2982	-0.1231	-0.1077	-0.0801025	-0.1175	-0.1804	-0.0525	-0.0311	-0.0507	-0.0413	-0.0148	-0.0469	-0.0967	-0.0414	-0.248419	-0.0133	-0.0156	-0.0402	0.0033	0.0265	-0.0336	-0.0353	-0.091	0.0197	-0.0018	-0.0495	-0.0187522	-0.225778	-0.0578	-0.0400965	-0.0178	-0.0071	-0.0142009	-0.0868	-0.0522	0.0109	-0.154592	-0.0492698	-0.0517	0.0046	-0.0141	-0.0336	-0.2364	-0.0257
NBPF3	-0.0389	-0.0619	-0.0277	-0.0346	-0.0475	-0.2982	-0.0609	-0.1077	-0.0741	-0.1175	-0.1804	-0.0525	-0.0311	-0.0507	-0.0413	-0.0148	-0.0469	-0.0967	-0.0414	-0.2422	-0.0133	-0.0156	-0.0402	0.0033	0.0265	-0.0336	-0.0353	-0.0356	0.0197	-0.0018	-0.0495	-0.0096	-0.1964	-0.0578	-0.0213	-0.0178	-0.0071	-0.006	-0.0868	-0.0522	0.0109	-0.1311	-0.0324	-0.0517	0.0046	-0.0141	-0.0336	-0.2364	-0.0257
ALPL	-0.0389	-0.0619	-0.0277	-0.0346	-0.0475	-0.2982	-0.0609	-0.1077	-0.0741	-0.1175	-0.1804	-0.0525	-0.0311	-0.0507	-0.0413	-0.0148	-0.0469	-0.0967	-0.0414	-0.2422	-0.0133	-0.0156	-0.0402	0.0033	0.0265	-0.0336	-0.0353	-0.0356	0.0197	-0.0018	-0.0495	-0.0096	-0.1964	-0.00788594	-0.0213	-0.0178	-0.0071	-0.006	-0.0868	-0.0522	0.0109	-0.1311	-0.0324	-0.0517	0.0046	-0.0141	-0.0336	-0.2364	-0.0257
RAP1GAP	-0.0389	-0.0619	-0.0277	-0.111396	-0.0475	-0.2982	-0.0609	-0.1077	-0.0741	-0.1175	-0.1804	-0.0525	-0.0311	-0.0507	-0.0413	-0.0148	-0.0469	-0.0967	-0.0414	-0.2422	-0.0133	-0.0156	-0.0402	0.0033	0.0265	-0.0336	-0.0353	-0.0356	0.0197	-0.0018	-0.0495	-0.0096	-0.1964	-0.0262222	-0.0213	-0.0178	-0.0071	-0.006	-0.0868	-0.0522	0.0109	-0.1311	-0.0324	-0.0517	0.0046	-0.0141	-0.0336	-0.2364	-0.0257
USP48	-0.0389	-0.0619	-0.0277	-0.1864	-0.0475	-0.2982	-0.0609	-0.1077	-0.0741	-0.1175	-0.1804	-0.0525	-0.0311	-0.0507	-0.0413	-0.0148	-0.0469	-0.0967	-0.0414	-0.2422	-0.0133	-0.0156	-0.0402	0.0033	0.0265	-0.0336	-0.0353	-0.0356	0.0197	-0.0018	-0.0495	-0.0096	-0.1964	-0.0534	-0.0213	-0.0178	-0.0071	-0.006	-0.0868	-0.0522	0.0109	-0.178447	-0.0324	-0.0517	0.0046	-0.0141	-0.0336	-0.2364	-0.0257
HSPG2	-0.0389	-0.0619	-0.0277	-0.0109856	-0.0475	-0.2982	-0.0609	-0.1077	-0.0741	-0.1175	-0.1804	-0.0525	-0.0311	-0.0507	-0.0413	-0.0148	-0.0469	-0.0967	-0.0414	-0.2422	-0.0133	-0.0156	-0.0402	0.0033	0.0265	-0.0336	-0.0353	-0.0356	0.0197	-0.0018	-0.0495	-0.0096	-0.1964	-0.0534	-0.0213	-0.0178	-0.0071	-0.006	-0.0868	-0.0522	0.0109	-0.2028	-0.0324	-0.0517	0.0046	-0.0141	-0.0336	-0.2364	-0.0257
CELA3B	-0.0389	-0.0619	-0.0277	-0.0103	-0.0475	-0.2982	-0.0609	-0.1077	-0.0741	-0.1175	-0.1804	-0.0525	-0.0311	-0.0507	-0.0413	-0.0148	-0.0469	-0.0967	-0.0414	-0.2422	-0.0133	-0.0156	-0.0402	0.0033	0.0265	-0.0336	-0.0353	-0.0356	0.0197	-0.0018	-0.1453	-0.0096	-0.1964	-0.0534	-0.0213	-0.0178	-0.0071	-0.006	-0.0868	-0.0522	0.0109	-0.2028	-0.1416	-0.0517	0.0046	-0.0141	-0.0336	-0.2364	-0.0257
CELA3A	-0.0389	-0.0619	-0.0277	-0.0103	-0.0475	-0.2982	-0.0609	-0.1077	-0.0741	-0.1175	-0.1804	-0.0525	-0.0311	-0.0507	-0.0413	-0.0148	-0.0469	-0.0967	-0.0414	-0.335031	-0.0133	-0.0156	-0.0402	0.0033	0.0265	-0.0336	-0.0353	-0.0356	0.0197	-0.0018	-0.1453	-0.0096	-0.1964	-0.0534	-0.0213	-0.0178	-0.0071	-0.006	-0.0868	-0.192143	0.0109	-0.2028	-0.1416	-0.0517	0.0046	-0.0141	-0.0336	-0.2364	-0.0257
LINC00339	-0.0389	-0.0619	-0.0277	-0.0103	-0.0475	-0.2982	-0.0609	-0.1077	-0.0741	-0.1175	-0.1804	-0.0525	-0.0311	-0.0507	-0.0413	-0.1225	-0.0469	-0.0967	-0.0414	-0.582	-0.0133	-0.0156	-0.0402	0.0033	0.0265	-0.0336	-0.0353	-0.0356	0.0197	-0.0018	-0.1453	-0.0096	-0.1964	-0.0534	-0.0213	-0.0178	-0.0071	-0.006	-0.0868	-0.2174	0.0109	-0.2028	-0.1416	-0.0517	0.0046	-0.0141	-0.0336	-0.2364	-0.0257
CDC42	-0.0389	-0.0619	-0.0277	-0.0103	-0.0475	-0.2982	-0.0609	-0.0981377	-0.0741	-0.0581655	-0.1804	-0.0525	-0.0311	-0.0507	-0.0413	-0.1225	-0.0469	-0.0967	-0.0414	-0.582	-0.0133	-0.0156	-0.0402	0.0033	0.0265	-0.0336	-0.0353	-0.0356	0.0197	-0.0018	-0.1453	-0.0096	-0.1964	-0.0534	-0.0213	-0.0178	-0.0071	-0.006	-0.0868	-0.178239	0.0109	-0.1223	-0.119746	-0.0517	0.0046	-0.0141	-0.0336	-0.2364	-0.0257
WNT4	-0.0389	-0.0619	-0.0277	-0.0103	-0.0475	-0.2982	-0.0609	-0.045	-0.0741	-0.0354	-0.1804	-0.0525	0.0514	-0.0507	-0.0413	0.0007	-0.0469	-0.0967	-0.0414	-0.2358	-0.0133	-0.0156	-0.0402	0.0033	0.0265	-0.0336	-0.0353	-0.0356	0.0197	-0.0018	-0.0098	-0.0096	-0.1964	0.0078	-0.0213	-0.0178	-0.0071	-0.006	-0.0868	-0.0105	0.0109	-0.1223	0.0017	-0.0517	0.0046	-0.0141	-0.0336	-0.2364	-0.0257
ZBTB40	-0.0389	-0.0619	-0.0277	-0.0103	-0.0475	-0.2982	-0.0609	-0.045	0.0107	-0.0354	-0.1804	-0.0525	0.0514	-0.0507	-0.0413	0.0181	-0.0469	-0.0967	-0.0414	-0.2358	-0.0133	-0.0156	-0.0402	0.0033	0.0265	-0.0336	-0.0353	-0.0356	0.0197	-0.0018	-0.0098	-0.0096	-0.2321	-0.004	-0.0213	-0.0178	-0.0071	-0.006	-0.0868	-0.0105	0.0109	-0.1223	0.0105337	-0.0517	0.0046	-0.0141	-0.0336	-0.2364	-0.0257
EPHA8	-0.0389	-0.0619	-0.0277	-0.0103	-0.0475	-0.2982	-0.0609	-0.045	0.0107	-0.0354	-0.1804	-0.0525	0.0514	-0.0507	-0.0413	0.0181	-0.0469	-0.0967	-0.0414	-0.2358	-0.0133	-0.0156	-0.0402	0.0033	0.0265	-0.0336	-0.0353	-0.0356	0.0197	-0.0018	-0.0098	-0.0096	-0.2321	-0.004	-0.0213	-0.0178	-0.0071	-0.006	-0.0868	-0.0105	0.0109	-0.1223	0.0176	-0.0517	0.0046	-0.0141	-0.0336	-0.2364	-0.0257
C1QA	-0.0389	-0.0619	-0.0277	-0.0103	-0.0475	-0.2982	-0.0609	-0.045	0.0107	-0.0354	-0.1804	-0.0525	0.0514	-0.0507	-0.0413	0.0181	-0.0469	-0.0967	-0.0414	-0.2358	-0.0133	-0.0156	-0.0402	0.0033	0.0265	-0.0336	-0.0353	-0.0356	0.0197	-0.0018	-0.0098	-0.0096	-0.2321	-0.004	-0.0213	-0.0178	-0.0071	-0.006	-0.0868	-0.0105	0.0109	-0.1223	0.0176	-0.0517	0.0046	-0.0141	-0.0336	-0.2364	-0.0257
C1QC	-0.0389	-0.0619	-0.0277	-0.0103	-0.0475	-0.2982	-0.0609	-0.045	-0.000994361	-0.0354	-0.1804	-0.0525	0.0514	-0.0507	-0.0413	0.0181	-0.0469	-0.0967	-0.0414	-0.2358	-0.0133	-0.0156	-0.0402	0.0033	0.0265	-0.0336	-0.0353	-0.0356	0.0197	-0.0018	-0.0098	-0.0096	-0.2321	-0.004	-0.0213	-0.0178	-0.0071	-0.006	-0.0868	-0.0105	0.0109	-0.1223	0.0176	-0.0517	0.0046	-0.0141	-0.0336	-0.2364	-0.0257
C1QB	-0.0389	-0.0619	-0.0277	-0.0103	-0.0475	-0.2982	-0.0609	-0.045	-0.0686	-0.0354	-0.1804	-0.0525	0.0514	-0.0507	-0.0413	0.0181	-0.0469	-0.0967	-0.0414	-0.2358	-0.0133	-0.0156	-0.0402	0.0033	0.0265	-0.0336	-0.0353	-0.0356	0.0197	-0.0018	-0.0098	-0.0096	-0.2321	-0.004	-0.0213	-0.0178	-0.0071	-0.006	-0.0868	-0.0105	0.0109	-0.1223	0.0176	-0.0517	0.0046	-0.0141	-0.0336	-0.2364	-0.0257
EPHB2	-0.0389	-0.0619	-0.0277	-0.0416395	-0.0475	-0.2982	-0.0609	-0.045	-0.0686	-0.0354	-0.1804	-0.0525	0.0430808	-0.0507	-0.0413	0.0101826	-0.0469	-0.0967	-0.0414	-0.2358	-0.0133	-0.0156	-0.0402	0.0033	0.0265	-0.0336	-0.0409728	-0.0356	0.0197	-0.0018	-0.042384	-0.0096	-0.143993	-0.004	-0.0213	-0.0178	-0.0071	-0.006	-0.0868	-0.0169526	0.0109	-0.1223	0.0176	-0.0517	0.0046	-0.0141	-0.0336	-0.2364	-0.0257
C1orf234	-0.0389	-0.0619	-0.0277	-0.0881	-0.0475	-0.2982	-0.0609	-0.045	-0.0686	-0.0354	-0.1804	-0.0525	-0.0055	-0.0507	-0.0413	-0.0914	-0.0469	-0.0967	-0.0414	-0.2358	-0.0133	-0.0156	-0.0402	0.0033	0.0265	-0.0336	-0.0684	-0.0356	0.0197	-0.0018	-0.0859	-0.0096	-0.2367	-0.004	-0.0213	-0.0178	-0.0071	-0.006	-0.0868	-0.0764	0.0109	-0.1223	0.0176	-0.0517	0.0046	-0.0141	-0.0336	-0.2364	-0.0257
KDM1A	-0.0389	-0.0619	-0.0277	-0.0881	-0.0475	-0.2982	-0.0609	-0.045	-0.0686	-0.0354	-0.1804	-0.0525	-0.0055	-0.0507	-0.0413	-0.0914	-0.0469	-0.0967	-0.0414	-0.2358	-0.0133	-0.0156	-0.0402	0.0033	0.0265	-0.0336	-0.0684	-0.0356	0.0197	-0.0018	-0.0859	-0.0096	-0.2367	-0.004	-0.0213	-0.0178	-0.0071	-0.006	-0.0868	-0.0764	0.0109	-0.1223	0.0176	-0.0517	0.0046	-0.0141	-0.0336	-0.2364	-0.0257
LUZP1	-0.0389	-0.0619	-0.0277	-0.0881	-0.0475	-0.2982	-0.0609	-0.045	-0.0686	-0.09123	-0.1804	-0.0525	-0.0547619	-0.0507	-0.0413	-0.0914	-0.0469	-0.0967	-0.0414	-0.2358	-0.0133	-0.0156	-0.0402	0.0033	0.0265	-0.0336	-0.0684	-0.0356	0.0197	-0.0018	-0.0859	-0.0096	-0.2367	-0.0723885	-0.0213	-0.0178	-0.0071	-0.006	-0.0868	-0.0764	0.0109	-0.1223	-0.0134418	-0.0517	0.0046	-0.0141	-0.0336	-0.2364	-0.0257
HTR1D	-0.0389	-0.0619	-0.0277	-0.0881	-0.0475	-0.2982	-0.0609	-0.1038	-0.0686	-0.1295	-0.1804	-0.0525	-0.0674	-0.0507	-0.0413	-0.0914	-0.0469	-0.0967	-0.0414	-0.2358	-0.0133	-0.0156	-0.0402	0.0033	0.0265	-0.0336	-0.0684	-0.0356	0.0197	-0.0018	-0.0859	-0.0096	-0.2367	-0.0973	-0.0213	-0.0178	-0.0071	-0.006	-0.0868	-0.0764	0.0109	-0.1223	-0.0679	-0.0517	0.0046	-0.0141	-0.0336	-0.2364	-0.0257
HNRNPR	-0.0389	-0.0619	-0.0277	-0.0881	-0.0475	-0.2982	-0.0609	-0.1038	-0.0686	-0.1295	-0.1804	-0.0525	-0.0674	-0.0507	-0.0413	-0.0914	-0.0469	-0.0967	-0.0414	-0.4411	-0.0133	-0.0156	-0.0402	0.0033	0.0265	-0.0336	-0.0684	-0.0356	0.0197	-0.0018	-0.0859	-0.0096	-0.2367	-0.0973	-0.0213	-0.0178	-0.0071	-0.006	-0.0868	-0.0764	0.0109	-0.1223	-0.0679	-0.0517	0.0046	-0.0141	-0.0336	-0.2364	-0.0257
ZNF436	-0.0389	-0.0619	-0.0277	-0.0881	-0.0475	-0.2982	-0.0609	-0.1038	-0.0686	-0.1295	-0.1804	-0.0525	-0.0674	-0.0507	-0.0413	-0.0914	-0.0469	-0.0967	-0.0414	-0.4411	-0.0133	-0.0156	-0.0402	0.0033	0.0265	-0.0336	-0.0684	-0.0356	0.0197	-0.0018	-0.0859	-0.0096	-0.2367	-0.0973	-0.0213	-0.0178	-0.0071	-0.006	-0.0868	-0.0764	0.0109	-0.1223	-0.0679	-0.0517	0.0046	-0.0141	-0.0336	-0.2364	-0.0257
C1orf213	-0.0389	-0.0619	-0.0277	-0.0881	-0.0475	-0.2982	-0.0609	-0.1038	-0.0686	-0.1295	-0.1804	-0.0525	-0.0674	-0.0507	-0.0413	-0.0914	-0.0469	-0.0967	-0.0414	-0.4411	-0.0133	-0.0156	-0.0402	0.0033	0.0265	-0.0336	-0.0684	-0.0356	0.0197	-0.0018	-0.0859	-0.0096	-0.2367	-0.0973	-0.0213	-0.0178	-0.0071	-0.006	-0.0868	-0.0764	0.0109	-0.1223	-0.0679	-0.0517	0.0046	-0.0141	-0.0336	-0.2364	-0.0257
TCEA3	-0.0389	-0.0619	-0.0277	-0.0881	-0.0475	-0.2982	-0.0609	-0.1038	-0.0686	-0.1295	-0.1804	-0.0525	-0.0674	-0.0507	-0.0413	-0.0914	-0.0469	-0.0967	-0.0414	-0.4411	-0.0133	-0.0156	-0.0402	0.0033	0.0265	-0.0336	-0.0684	-0.0356	0.0197	-0.0018	-0.0859	-0.0096	-0.2367	-0.0973	-0.0213	-0.0178	-0.0071	-0.006	-0.0868	-0.0764	0.0109	-0.1884	-0.0679	-0.0650678	0.0046	-0.0141	-0.0336	-0.2364	-0.0257
ASAP3	-0.0389	-0.0619	-0.0277	-0.0881	-0.0475	-0.2982	-0.0609	-0.1038	-0.0686	-0.1295	-0.1804	-0.0525	-0.0674	-0.0507	-0.0413	-0.0914	-0.0469	-0.0967	-0.0414	-0.4411	-0.0133	-0.0156	-0.0402	0.0033	0.0265	-0.0336	-0.0684	-0.0356	0.0197	-0.0018	-0.0859	-0.0978498	-0.2367	-0.0973	-0.0213	-0.0178	-0.0071	-0.006	-0.0868	-0.0764	0.0109	-0.1884	-0.0679	-0.1236	0.0046	-0.0141	-0.0336	-0.2364	-0.0257
E2F2	-0.0389	-0.0619	-0.0277	-0.0881	-0.0475	-0.2982	-0.0609	-0.1038	-0.0686	-0.1295	-0.1804	-0.0525	-0.0674	-0.0507	-0.0413	-0.0914	-0.0469	-0.0967	-0.0414	-0.4411	-0.0133	-0.0156	-0.0402	0.0033	-0.0067174	-0.0336	-0.0684	-0.0356	0.0197	-0.0018	-0.0859	-0.1194	-0.2367	-0.0973	-0.0213	-0.0178	-0.0071	-0.006	-0.0868	-0.0764	0.0109	-0.1884	-0.0679	-0.1236	0.0046	-0.0141	-0.0336	-0.2364	-0.0257
ID3	-0.0389	-0.0619	-0.0277	-0.0881	-0.0475	-0.2982	-0.0609	-0.1038	-0.0686	-0.1295	-0.1804	-0.0525	-0.0674	-0.0507	-0.0413	-0.0914	-0.0469	-0.0967	-0.0414	-0.4411	-0.0133	-0.0156	-0.0402	0.0033	-0.0468	-0.0336	-0.0684	-0.0356	0.0197	-0.0018	-0.0859	-0.1194	-0.2367	-0.0973	-0.0213	-0.0178	-0.0071	-0.006	-0.0868	-0.0764	0.0109	-0.1884	-0.0679	-0.1236	0.0046	-0.0141	-0.0336	-0.2364	-0.0257
MDS2	-0.0389	-0.0619	-0.0277	-0.0881	-0.0475	-0.2982	-0.0609	-0.1038	-0.0686	-0.1295	-0.1804	-0.0525	-0.0674	-0.0507	-0.0413	-0.0914	-0.0469	-0.0967	-0.0414	-0.4411	-0.0133	-0.0156	-0.0402	0.0033	-0.0468	-0.0336	-0.0684	-0.0356	0.0197	-0.0018	-0.0859	-0.1194	-0.2367	-0.0973	-0.0213	-0.0178	-0.0071	-0.006	-0.0868	-0.0764	0.0109	-0.1884	-0.0679	-0.1236	0.0046	-0.0141	-0.0336	-0.2364	-0.0257
RPL11	-0.0389	-0.0619	-0.0277	-0.0881	-0.0475	-0.2982	-0.0609	-0.1038	-0.0682588	-0.1295	-0.1804	-0.0525	-0.0674	-0.0507	-0.0413	-0.0914	-0.0469	-0.0967	-0.0414	-0.4411	-0.0133	-0.0156	-0.0402	0.0033	-0.0468	-0.0336	-0.0684	-0.0356	0.0197	-0.0018	-0.0859	-0.1194	-0.2367	-0.0973	-0.0213	-0.0178	-0.0071	-0.006	-0.0868	-0.0764	0.0109	-0.1884	-0.0679	-0.1236	0.0046	-0.0141	-0.0336	-0.2364	-0.0257
TCEB3	-0.0389	-0.0619	-0.0277	-0.0881	-0.0475	-0.2982	-0.0609	-0.1038	-0.0677	-0.1295	-0.1804	-0.0525	-0.0674	-0.0507	-0.0413	-0.0914	-0.0469	-0.0967	-0.0414	-0.4411	-0.0133	-0.0156	-0.0402	0.0033	-0.0468	-0.0336	-0.0684	-0.0356	0.0197	-0.0018	-0.0859	-0.1194	-0.2367	-0.0973	-0.0213	-0.0178	-0.0071	-0.006	-0.0868	-0.0764	0.0109	-0.1884	-0.0679	-0.1236	0.0046	-0.0141	-0.0336	-0.2364	-0.0257
PITHD1	-0.0389	-0.0619	-0.0277	-0.0881	-0.0475	-0.2982	-0.0609	-0.1038	-0.0677	-0.1295	-0.1804	-0.0525	-0.0674	-0.0507	-0.0413	-0.0914	-0.0469	-0.0967	-0.0414	-0.4411	-0.0133	-0.0156	-0.0402	0.0033	-0.0468	-0.0336	-0.0684	-0.0356	0.0197	-0.0018	-0.0859	-0.1194	-0.2367	-0.0973	-0.0213	-0.0178	-0.0071	-0.006	-0.0868	-0.0764	0.0109	-0.1884	-0.0679	-0.1236	0.0046	-0.0141	-0.0336	-0.2364	-0.0257
LYPLA2	-0.0389	-0.0619	-0.0277	-0.0881	-0.0475	-0.2982	-0.0609	-0.1038	-0.0677	-0.1295	-0.1804	-0.0525	-0.0674	-0.0507	-0.0413	-0.0914	-0.0469	-0.0967	-0.0414	-0.4411	-0.0133	-0.0156	-0.0402	0.0033	-0.0468	-0.0336	-0.0684	-0.0356	0.0197	-0.0018	-0.0859	-0.1194	-0.2367	-0.0973	-0.0213	-0.0178	-0.0071	-0.006	-0.0868	-0.0764	0.0109	-0.1884	-0.0679	-0.1236	0.0046	-0.0141	-0.0336	-0.2364	-0.0257
GALE	-0.0389	-0.0619	-0.0277	-0.0881	-0.0475	-0.2982	-0.0609	-0.1038	-0.0677	-0.1295	-0.1804	-0.0525	-0.0674	-0.0507	-0.0413	-0.0914	-0.0469	-0.0967	-0.0414	-0.4411	-0.0133	-0.0156	-0.0402	0.0033	-0.0468	-0.0336	-0.0684	-0.0356	0.0197	-0.0018	-0.0859	-0.1194	-0.2367	-0.0973	-0.0213	-0.0178	-0.0071	-0.006	-0.0868	-0.0764	0.0109	-0.1884	-0.0679	-0.1236	0.0046	-0.0141	-0.0336	-0.2364	-0.0257
HMGCL	-0.0389	-0.0619	-0.0277	-0.0881	-0.0475	-0.2982	-0.0609	-0.1038	-0.0677	-0.1295	-0.1804	-0.0525	-0.0674	-0.0507	-0.0413	-0.0914	-0.0469	-0.0967	-0.0414	-0.4411	-0.0133	-0.0156	-0.0402	0.0033	-0.0468	-0.0336	-0.0684	-0.0356	0.0197	-0.0018	-0.0859	-0.1194	-0.2367	-0.0973	-0.0213	-0.0178	-0.0071	-0.006	-0.0868	-0.0764	0.0109	-0.1884	-0.0679	-0.1236	0.0046	-0.0141	-0.0336	-0.2364	-0.0257
FUCA1	-0.0389	-0.0619	-0.0277	-0.0881	-0.0475	-0.2982	-0.0609	-0.1038	-0.0677	-0.1295	-0.1804	-0.0525	-0.0674	-0.0507	-0.0413	-0.0914	-0.0469	-0.0967	-0.0414	-0.4411	-0.0133	-0.0156	-0.0402	0.0033	-0.0468	-0.0336	-0.0684	-0.0356	0.0197	-0.0018	-0.0859	-0.1194	-0.2367	-0.0973	-0.0213	-0.0178	-0.0071	-0.006	-0.0868	-0.0764	0.0109	-0.1884	-0.0679	-0.1236	0.0046	-0.0141	-0.0336	-0.2364	-0.0257
CNR2	-0.0389	-0.0619	-0.0277	-0.0881	-0.0475	-0.2982	-0.0609	-0.1038	-0.0677	-0.126134	-0.1804	-0.0525	-0.0674	-0.0507	-0.0413	-0.087093	-0.0469	-0.0967	-0.0414	-0.4411	-0.0133	-0.0156	-0.0402	0.0033	-0.0468	-0.0336	-0.0684	-0.0356	0.0197	-0.0018	-0.0859	-0.1194	-0.2367	-0.0973	-0.0213	-0.0178	-0.0071	-0.006	-0.0868	-0.0764	0.0109	-0.1884	-0.0679	-0.0962495	0.0046	-0.0141	-0.0336	-0.2364	-0.0257
PNRC2	-0.0389	-0.0619	-0.0277	-0.0881	-0.0475	-0.2982	-0.0609	-0.1038	-0.0677	-0.0644	-0.1804	-0.0525	-0.0674	-0.0507	-0.0413	-0.0081	-0.0469	-0.0967	-0.0414	-0.4411	-0.0133	-0.0156	-0.0402	0.0033	-0.0468	-0.0336	-0.0684	-0.0356	0.0197	-0.0018	-0.0859	-0.1194	-0.2367	-0.0973	-0.0213	-0.0178	-0.0071	-0.006	-0.0868	-0.0764	0.0109	-0.1884	-0.0679	-0.0486	0.0046	-0.0141	-0.0336	-0.2364	-0.0257
SRSF10	-0.0389	-0.0619	-0.0277	-0.0881	-0.0475	-0.2982	-0.0609	-0.1038	-0.0677	-0.0644	-0.1804	-0.0525	-0.0674	-0.0507	-0.0413	-0.0081	-0.0469	-0.0967	-0.0414	-0.4411	-0.0133	-0.0156	-0.0402	0.0033	-0.0468	-0.0336	-0.0684	-0.0356	0.0197	-0.0018	-0.0859	-0.1194	-0.2367	-0.0973	-0.0213	-0.0178	-0.0071	-0.006	-0.0868	-0.0764	0.0109	-0.1884	-0.0679	-0.0486	0.0046	-0.0141	-0.0336	-0.2364	-0.0257
MYOM3	-0.0389	-0.0619	-0.0277	-0.0881	-0.0475	-0.317682	-0.0609	-0.1038	-0.0677	-0.0644	-0.1804	-0.0525	-0.0243691	-0.0507	-0.0413	-0.0081	-0.0469	-0.0967	-0.0414	-0.112464	-0.0133	-0.0156	-0.0402	0.0033	-0.0468	-0.0336	-0.0684	-0.0356	0.0197	-0.0018	-0.0430997	0.0174982	-0.2367	-0.0309901	-0.0213	-0.0178	-0.0071	-0.006	-0.0868	-0.0764	0.0109	-0.1884	-0.0679	-0.0486	0.0046	-0.0141	-0.0336	-0.2364	-0.0257
IL22RA1	-0.0389	-0.0619	-0.0277	-0.200597	-0.0475	-0.329729	-0.0609	-0.1038	-0.0677	-0.0644	-0.1804	-0.0525	-0.0121	-0.0507	-0.0413	-0.0081	-0.0469	-0.0967	-0.0414	-0.282924	-0.0133	-0.0156	-0.0402	0.0033	-0.0468	-0.0336	-0.0684	-0.0356	0.0197	-0.0018	-0.0229	0.0242	-0.2367	-0.0143	-0.0213	-0.0178	-0.0071	-0.006	-0.0868	-0.0764	0.0109	-0.1884	-0.0679	-0.0486	0.0046	-0.0141	-0.0336	-0.2364	-0.0257
IFNLR1	-0.0389	-0.0619	-0.0277	-0.0084	-0.0475	-0.2949	-0.0609	-0.1038	-0.0677	-0.0644	-0.1804	-0.0525	-0.0121	-0.0507	-0.0413	-0.0081	-0.0469	-0.0967	-0.0414	-0.3108	-0.0133	-0.0156	-0.0402	0.0033	-0.0468	-0.0336	-0.0684	-0.0356	0.0197	-0.0018	-0.0229	0.0242	-0.2367	-0.0143	-0.0213	-0.0178	-0.0071	-0.006	-0.0868	-0.0764	0.0109	-0.1884	-0.0679	-0.0486	0.0046	-0.0141	-0.0336	-0.2364	-0.0257
GRHL3	-0.0389	-0.0619	-0.0277	-0.0084	-0.0475	-0.2949	-0.0609	0.0067	-0.0677	-0.0644	-0.1804	-0.0525	-0.0121	-0.0507	-0.0413	-0.0081	-0.0469	-0.0967	-0.0414	-0.3108	-0.0133	-0.0156	-0.0402	0.0033	-0.0468	-0.0336	-0.0684	-0.0356	0.0197	-0.0018	-0.0229	0.0242	-0.2367	-0.0143	-0.0213	-0.0178	-0.0071	-0.006	-0.0868	-0.0764	0.0109	-0.1331	-0.0679	-0.0486	0.0046	-0.0141	-0.0336	-0.2364	-0.0257
STPG1	-0.0389	-0.0619	-0.0277	-0.0084	-0.0475	-0.2949	-0.0609	0.0067	-0.0677	-0.0644	-0.1804	-0.0525	-0.0121	-0.0507	-0.0413	-0.0081	-0.0469	-0.0967	-0.0414	-0.3108	-0.0133	-0.0156	-0.0402	0.0033	-0.0468	-0.0336	-0.0684	-0.0356	0.0197	-0.0018	-0.0247192	0.0242	-0.2367	-0.0143	-0.0213	-0.0178	-0.0071	-0.006	-0.0868	-0.0764	0.0109	-0.1331	-0.0679	-0.0486	0.0046	-0.0141	-0.0336	-0.2364	-0.0257
NIPAL3	-0.0389	-0.0619	-0.0277	-0.0084	-0.0475	-0.2949	-0.0609	-0.0114199	-0.0677	-0.0644	-0.1804	-0.0525	-0.0121	-0.0507	-0.0413	-0.0081	-0.0469	-0.0967	-0.0414	-0.3108	-0.0133	-0.0156	-0.0402	0.0033	-0.0468	-0.0336	-0.0684	-0.0356	0.0197	-0.0018	-0.105	0.0242	-0.2367	-0.0725795	-0.0213	-0.0178	-0.0071	-0.006	-0.0868	-0.0675782	0.0109	-0.1331	-0.0679	-0.0486	0.0046	-0.0141	-0.0336	-0.2364	-0.0257
RCAN3	-0.0389	-0.0619	-0.0277	-0.0084	-0.0475	-0.2949	-0.0609	-0.0857	-0.0677	-0.0644	-0.1804	-0.0525	-0.0121	-0.0507	-0.0413	-0.0081	-0.0469	-0.0967	-0.0414	-0.3108	-0.0133	-0.0156	-0.0402	0.0033	-0.0468	-0.0336	-0.0684	-0.0356	0.0197	-0.0018	-0.105	-0.143652	-0.2367	-0.0952	-0.0213	-0.0178	-0.0071	-0.006	-0.0868	-0.1017	0.0109	-0.1331	-0.0679	-0.0486	0.0046	-0.0141	-0.0336	-0.2364	-0.0257
SRRM1	-0.0389	-0.0619	-0.0277	-0.1229	-0.0475	-0.2949	-0.0609	-0.0857	-0.0677	-0.2002	-0.1804	-0.0525	-0.0121	-0.0507	-0.0413	-0.1433	-0.0469	-0.0967	-0.0414	-0.5871	-0.0133	-0.0156	-0.0402	0.0033	-0.0468	-0.0336	-0.0684	-0.124	0.0197	-0.0018	-0.105	-0.137512	-0.2367	-0.0952	-0.0213	-0.0178	-0.0071	-0.006	-0.0868	-0.1756	0.0109	-0.1331	-0.0679	-0.0486	0.0046	-0.0141	-0.0336	-0.2364	-0.0257
CLIC4	-0.0389	-0.0619	-0.0277	-0.1229	-0.0475	-0.2949	-0.0609	-0.0857	-0.0677	-0.161674	-0.1804	-0.0525	-0.0121	-0.0507	-0.0413	-0.119265	-0.0469	-0.0967	-0.0414	-0.5871	-0.0133	-0.0156	-0.0402	0.0033	-0.0468	-0.0336	-0.0684	-0.124	0.0197	-0.0018	-0.0529954	-0.0273	-0.2367	-0.0952	-0.0213	-0.0178	-0.0071	-0.006	-0.0868	-0.15738	0.0109	-0.1331	-0.0679	-0.0486	0.0046	-0.0141	-0.0336	-0.2364	-0.0257
RUNX3	-0.0389	-0.0619	-0.0277	-0.0044	-0.0475	-0.2949	-0.0609	-0.0857	-0.0677	-0.0526	-0.1804	-0.0525	-0.0121	-0.0507	-0.0413	0.0307	-0.0469	-0.0967	-0.0414	-0.1696	-0.0133	-0.0156	-0.0402	0.0033	0.0349	-0.0336	-0.0684	-0.0072	0.0197	-0.0018	0.0081	0.0807586	-0.2367	0.0278565	-0.0213	-0.0178	-0.0071	-0.006	-0.0868	-0.0437	0.0109	-0.1331	0.0438	-0.0486	0.0046	-0.0141	-0.0336	-0.2364	-0.0257
SYF2	-0.0389	-0.0619	-0.0277	-0.0873	-0.0475	-0.2949	-0.0609	-0.0857	-0.0677	-0.0526	-0.1804	-0.0525	-0.0121	-0.0507	-0.0413	-0.0692	-0.0469	-0.0967	-0.0414	-0.3322	-0.0133	-0.0156	-0.0402	0.0033	0.0349	-0.0336	-0.0684	-0.0294029	0.0197	-0.0018	-0.0725	-0.1049	-0.2367	-0.0928	-0.0213	-0.0178	-0.0071	-0.006	-0.0868	-0.0437	0.0109	-0.1331	-0.0442	-0.0486	0.0046	-0.0141	-0.0336	-0.2364	-0.0257
C1orf63	-0.0389	-0.0619	-0.0277	-0.0873	-0.0475	-0.2949	-0.0609	-0.0857	-0.0677	-0.0526	-0.1804	-0.0525	-0.0121	-0.0507	-0.0413	-0.0692	-0.0469	-0.0967	-0.0414	-0.3322	-0.0133	-0.0156	-0.0402	0.0033	0.0349	-0.0336	-0.0684	-0.0748	0.0197	-0.0018	-0.0725	-0.1049	-0.516646	-0.0928	-0.0213	-0.0178	-0.0071	-0.006	-0.0868	-0.0437	0.0109	-0.1331	-0.0442	-0.0486	0.0046	-0.0141	-0.0336	-0.2364	-0.0257
RHD	-0.0389	-0.0619	-0.0277	-0.0873	-0.0475	-0.2949	-0.0609	-0.0857	-0.0677	-0.0526	-0.1804	-0.0525	-0.0121	-0.0507	-0.0413	-0.0692	-0.0469	-0.0967	-0.0414	-0.3322	-0.0133	-0.0156	-0.0402	0.0033	0.0349	-0.0336	-0.0684	-0.0748	0.0197	-0.0018	-0.0725	-0.1049	-0.572369	-0.0928	-0.0213	-0.0178	-0.0071	-0.006	-0.0868	-0.0437	0.0109	-0.1331	-0.0442	-0.0486	0.0046	-0.0141	-0.0336	-0.2364	-0.0257
TMEM50A	-0.0389	-0.0619	-0.0277	-0.0873	-0.0475	-0.2949	-0.0609	-0.0857	-0.0677	-0.0526	-0.1804	-0.0525	-0.0121	-0.0507	-0.0413	-0.0692	-0.0469	-0.0967	-0.0414	-0.3322	-0.0133	-0.0156	-0.0402	0.0033	0.0349	-0.0336	-0.0684	-0.0748	0.0197	-0.0018	-0.0725	-0.1049	-0.2377	-0.0928	-0.0213	-0.0178	-0.0071	-0.006	-0.0868	-0.0437	0.0109	-0.1331	-0.0442	-0.0486	0.0046	-0.0141	-0.0336	-0.2364	-0.0257
RHCE	-0.0389	-0.0619	-0.0277	-0.0873	-0.0475	-0.2949	-0.0609	-0.0857	-0.0677	-0.0526	-0.1804	-0.0525	-0.0121	-0.0507	-0.0413	-0.0692	-0.0469	-0.0967	-0.0414	-0.3322	-0.0133	-0.0156	-0.0402	0.0033	0.0349	-0.0336	-0.0684	-0.0748	0.0197	-0.0018	-0.0725	-0.1049	-0.2377	-0.0216913	-0.0213	-0.0178	-0.0071	-0.006	-0.0868	-0.0437	0.0109	-0.1331	-0.0442	-0.0486	0.0046	-0.0141	-0.0336	-0.2364	-0.0257
TMEM57	-0.0389	-0.0619	-0.0277	-0.0873	-0.0475	-0.2949	-0.0609	-0.0857	-0.0677	-0.0526	-0.1804	-0.0525	-0.0121	-0.0507	-0.0413	-0.0692	-0.0469	-0.0967	-0.0414	-0.3322	-0.0133	-0.0156	-0.0402	0.0033	0.0349	-0.0336	-0.0684	-0.0748	0.0197	-0.0018	-0.0725	-0.1049	-0.2377	0.0311	-0.0213	-0.0178	-0.0071	-0.006	-0.0868	-0.0437	0.0109	-0.1331	-0.0442	-0.0486	0.0046	-0.0141	-0.0336	-0.2364	-0.0257
LDLRAP1	-0.0389	-0.0619	-0.0277	-0.0873	-0.0475	-0.2949	-0.0609	-0.0857	-0.0677	-0.0526	-0.1804	-0.0525	-0.0121	-0.0507	-0.0413	-0.00584515	-0.0469	-0.0967	-0.0414	-0.3322	-0.0133	-0.0156	-0.0402	0.0033	0.0349	-0.0336	-0.0684	-0.0748	0.0197	-0.0018	-0.0725	-0.101458	-0.2377	0.0311	-0.0213	-0.0178	-0.0071	-0.006	-0.0868	-0.0437	0.0109	-0.1331	-0.0442	-0.0486	0.0046	-0.0141	-0.0336	-0.2364	-0.0257
MAN1C1	-0.0389	-0.0619	-0.0277	-0.0873	-0.0475	-0.2949	-0.0609	-0.0857	-0.0677	-0.0526	-0.1804	-0.0525	-0.0121	-0.0507	-0.0413	0.0176	-0.0469	-0.0967	-0.0414	-0.3322	-0.0133	-0.0156	-0.0402	0.0033	0.0349	-0.0336	-0.0684	-0.0748	0.0197	-0.0018	-0.0725	0.0273	-0.2377	0.0311	-0.0213	-0.0178	-0.0071	-0.006	-0.0868	-0.0437	0.0109	-0.1331	-0.0442	-0.0486	0.0046	-0.0141	-0.0336	-0.2364	-0.0257
SEPN1	-0.0389	-0.0619	-0.0277	-0.0873	-0.0475	-0.2949	-0.0609	-0.0857	-0.0677	-0.0526	-0.1804	-0.0525	-0.0121	-0.0507	-0.0413	0.0176	-0.0469	-0.0967	-0.0414	-0.3322	-0.0133	-0.0156	-0.0402	0.0033	0.0349	-0.0336	-0.0684	-0.0748	0.0197	-0.0018	-0.0725	0.0273	-0.2377	0.0311	-0.0213	-0.0178	-0.0071	-0.006	-0.0868	-0.0437	0.0109	-0.1331	-0.0442	-0.0486	0.0046	-0.0141	-0.0336	-0.2364	-0.0257
MTFR1L	-0.0389	-0.0619	-0.0277	-0.0873	-0.0475	-0.2949	-0.0609	-0.0857	-0.0677	-0.0526	-0.1804	-0.0525	-0.0121	-0.0507	-0.0413	-0.0120267	-0.0469	-0.0967	-0.0414	-0.3322	-0.0133	-0.0156	-0.0402	0.0033	0.0349	-0.0336	-0.0684	-0.0748	0.0197	-0.0018	-0.0725	0.0273	-0.2377	-0.00352772	-0.0213	-0.0178	-0.0071	-0.006	-0.0868	-0.0437	0.0109	-0.1331	-0.0442	-0.0486	0.0046	-0.0141	-0.0336	-0.2364	-0.0257
AUNIP	-0.0389	-0.0619	-0.0277	-0.0873	-0.0475	-0.2949	-0.0609	-0.099302	-0.0677	-0.123944	-0.1804	-0.0525	-0.0121	-0.0507	-0.0413	-0.0683	-0.0469	-0.0967	-0.0414	-0.3322	-0.0133	-0.0156	-0.0402	0.0033	0.0349	-0.0336	-0.0684	-0.0748	0.0197	-0.0018	-0.0725	0.0273	-0.2377	-0.0693	-0.0213	-0.0178	-0.0071	-0.006	-0.0868	-0.0437	0.0109	-0.1331	-0.0442	-0.0486	0.0046	-0.0141	-0.0336	-0.2364	-0.0257
PAQR7	-0.0389	-0.0619	-0.0277	-0.0873	-0.0475	-0.2949	-0.0609	-0.1265	-0.0677	-0.2666	-0.1804	-0.0525	-0.0121	-0.0507	-0.0413	-0.0683	-0.0469	-0.0967	-0.0414	-0.3322	-0.0133	-0.0156	-0.0402	0.0033	0.0349	-0.0336	-0.0684	-0.0748	0.0197	-0.0018	-0.0725	0.0273	-0.2377	-0.0693	-0.0213	-0.0178	-0.0071	-0.006	-0.0868	-0.0437	0.0109	-0.1331	-0.0442	-0.0486	0.0046	-0.0141	-0.0336	-0.2364	-0.508635
STMN1	-0.0389	-0.0619	-0.0277	-0.0873	-0.0475	-0.2949	-0.0609	-0.1265	-0.0677	-0.0681	-0.1804	-0.0525	-0.0121	-0.0507	-0.0413	-0.0683	-0.0469	-0.0967	-0.0414	-0.3322	-0.0133	-0.0156	-0.0402	0.0033	0.0349	-0.0336	-0.0684	-0.0748	0.0197	-0.0018	-0.0725	0.0273	-0.2377	-0.0693	-0.0213	-0.0178	-0.0071	-0.006	-0.0868	-0.0437	0.0109	-0.1796	-0.0442	-0.0486	0.0046	-0.0141	-0.0336	-0.2364	-0.5308
PAFAH2	-0.0389	-0.0619	-0.0277	-0.0873	-0.0475	-0.2949	-0.0609	-0.1265	-0.0677	-0.0681	-0.1804	-0.0525	-0.0121	-0.0507	-0.0413	-0.0683	-0.0469	-0.0967	-0.0414	-0.3322	-0.0133	-0.0156	-0.0402	0.0033	0.0349	-0.0336	-0.0684	-0.0748	0.0197	-0.0018	-0.0725	0.0273	-0.2377	-0.0693	-0.0213	-0.0178	-0.0071	-0.006	-0.0868	-0.0437	0.0109	-0.1796	-0.0442	-0.0486	0.0046	-0.0141	-0.0336	-0.2364	-0.5308
EXTL1	-0.0389	-0.0619	-0.0277	-0.0873	-0.0475	-0.2949	-0.0609	-0.1265	-0.0677	-0.0681	-0.1804	-0.0525	-0.0121	-0.0507	-0.0413	-0.0683	-0.0469	-0.0967	-0.0414	-0.3322	-0.0133	-0.0156	-0.0402	0.0033	0.0349	-0.0336	-0.0684	-0.0748	0.0197	-0.0018	-0.0725	0.0273	-0.2377	-0.0693	-0.0213	-0.0178	-0.0071	-0.006	-0.0868	-0.0437	0.0109	-0.1796	-0.0442	-0.0486	0.0046	-0.0141	-0.0336	-0.2364	-0.5308
SLC30A2	-0.0389	-0.0619	-0.0277	-0.0873	-0.0475	-0.2949	-0.0609	-0.1265	-0.0677	-0.0681	-0.1804	-0.0525	-0.0121	-0.0507	-0.0413	-0.0683	-0.0469	-0.0967	-0.0414	-0.3322	-0.0133	-0.0156	-0.0402	0.0033	0.0349	-0.0336	-0.0684	-0.0748	0.0197	-0.0018	-0.0725	0.0273	-0.2377	-0.0693	-0.0213	-0.0178	-0.0071	-0.006	-0.0868	-0.0437	0.0109	-0.1796	-0.0442	-0.0486	0.0046	-0.0141	-0.0336	-0.2364	-0.5308
TRIM63	-0.0389	-0.0619	-0.0277	-0.0873	-0.0475	-0.2949	-0.0609	-0.1265	-0.0677	-0.0681	-0.1804	-0.0525	-0.0121	-0.0507	-0.0413	-0.0683	-0.0469	-0.0967	-0.0414	-0.3322	-0.0133	-0.0156	-0.0402	0.0033	0.0349	-0.0336	-0.0684	-0.0748	0.0197	-0.0018	-0.0725	0.0273	-0.2377	-0.0693	-0.0213	-0.0178	-0.0071	-0.006	-0.0868	-0.0437	0.0109	-0.1796	-0.0442	-0.0486	0.0046	-0.0141	-0.0336	-0.2364	-0.5308
PDIK1L	-0.0389	-0.0619	-0.0277	-0.0873	-0.0475	-0.2949	-0.0609	-0.1265	-0.0677	-0.0681	-0.1804	-0.0525	-0.0121	-0.0507	-0.0413	-0.0683	-0.0469	-0.0967	-0.0414	-0.3322	-0.0133	-0.0156	-0.0402	0.0033	0.0349	-0.0336	-0.0684	-0.0748	0.0197	-0.0018	-0.0725	0.0273	-0.2377	-0.0693	-0.0213	-0.0178	-0.0071	-0.006	-0.0868	-0.0437	0.0109	-0.1796	-0.0442	-0.0486	-0.0343	-0.0141	-0.0336	-0.2364	-0.5308
FAM110D	-0.0389	-0.0619	-0.0277	-0.0873	-0.0475	-0.2949	-0.0609	-0.1265	-0.0677	-0.0681	-0.1804	-0.0525	-0.0121	-0.0507	-0.0413	-0.0683	-0.0469	-0.0967	-0.0414	-0.3322	-0.0133	-0.0156	-0.0402	0.0033	0.0349	-0.0336	-0.0684	-0.0748	0.0197	-0.0018	-0.0725	0.0273	-0.2377	-0.0693	-0.0213	-0.0178	-0.0071	-0.006	-0.0868	-0.0437	0.0109	-0.1796	-0.0442	-0.0924	-0.0343	-0.0141	-0.0336	-0.2364	-0.5308
ZNF593	-0.0389	-0.0619	-0.0277	-0.0873	-0.0475	-0.2949	-0.0609	-0.1265	-0.0677	-0.0681	-0.1804	-0.0525	-0.0121	-0.0507	-0.0413	-0.0683	-0.0469	-0.0967	-0.0414	-0.3322	-0.0133	-0.0156	-0.0402	0.0033	0.0349	-0.0336	-0.0684	-0.0748	0.0197	-0.0018	-0.0725	0.0273	-0.2377	-0.0693	-0.0213	-0.0178	-0.0071	-0.006	-0.0868	-0.0437	0.0109	-0.1796	-0.0442	-0.0924	-0.0343	-0.0141	-0.0336	-0.2364	-0.5308
CNKSR1	-0.0389	-0.0619	-0.0277	-0.0873	-0.0475	-0.2949	-0.0609	-0.1265	-0.0677	-0.1264	-0.1804	-0.0525	-0.0121	-0.0507	-0.0413	-0.0683	-0.0469	-0.0967	-0.0414	-0.3322	-0.0133	-0.0156	-0.0402	0.0033	0.0349	-0.0336	-0.0684	-0.0748	0.0197	-0.0018	-0.0725	0.0273	-0.2377	-0.0693	-0.0213	-0.0178	-0.0071	-0.006	-0.0868	-0.0437	0.0109	-0.1796	-0.0442	-0.0924	-0.0343	-0.0141	-0.0336	-0.2364	-0.5308
CEP85	-0.0389	-0.0619	-0.0277	-0.0873	-0.0475	-0.2949	-0.0609	-0.1265	-0.0677	-0.1264	-0.1804	-0.0525	-0.0121	-0.0507	-0.0413	-0.0683	-0.086	-0.0967	-0.0414	-0.3322	-0.0133	-0.0156	-0.0402	0.0033	0.0349	-0.0336	-0.0684	-0.0748	0.0197	-0.0018	-0.0725	0.0273	-0.2377	-0.0693	-0.0213	-0.0178	-0.0071	-0.006	-0.0868	-0.0437	0.0109	-0.1796	-0.0442	-0.0924	-0.0343	-0.0141	-0.0336	-0.2364	-0.5308
SH3BGRL3	-0.0389	-0.0619	-0.0277	-0.0873	-0.0475	-0.2949	-0.0609	-0.1265	-0.0677	-0.1264	-0.1804	-0.0525	-0.0121	-0.0507	-0.0413	-0.0683	-0.086	-0.0967	-0.0414	-0.3322	-0.0133	-0.0156	-0.0402	0.0033	0.0349	-0.0336	-0.0684	-0.0748	0.0197	-0.0018	-0.0725	0.0273	-0.2377	-0.0693	-0.0213	-0.0178	-0.0071	-0.006	-0.0868	-0.0437	0.0109	-0.1796	-0.0442	-0.0924	-0.0343	-0.0141	-0.0336	-0.2364	-0.5308
UBXN11	-0.0389	-0.0619	-0.0277	-0.0873	-0.0475	-0.2949	-0.0609	-0.1265	-0.0677	-0.1264	-0.1804	-0.0525	-0.0121	-0.0507	-0.0413	-0.0683	-0.086	-0.0967	-0.0414	-0.3322	-0.0133	-0.0156	-0.0402	0.0033	0.0349	-0.0336	-0.0684	-0.0748	0.0197	-0.0018	-0.0725	0.0273	-0.2377	-0.0693	-0.0213	-0.0178	-0.0071	-0.006	-0.0868	-0.0439615	0.0109	-0.1796	-0.0442	-0.0924	-0.0343	-0.0141	-0.0336	-0.2364	-0.5308
CD52	-0.0389	-0.0619	-0.0277	-0.0873	-0.0475	-0.2949	-0.0609	-0.1265	-0.0677	-0.1264	-0.1804	-0.0525	-0.0121	-0.0507	-0.0413	-0.0683	-0.086	-0.0967	-0.0414	-0.3322	-0.0133	-0.0156	-0.0402	0.0033	0.0349	-0.0336	-0.0684	-0.0748	0.0197	-0.0018	-0.0725	0.0273	-0.2377	-0.0693	-0.0213	-0.0178	-0.0071	-0.006	-0.0868	-0.1028	0.0109	-0.1796	-0.0442	-0.0924	-0.0343	-0.0141	-0.0336	-0.2364	-0.5308
AIM1L	-0.0389	-0.0619	-0.0277	-0.0873	-0.0475	-0.2949	-0.0609	-0.1265	-0.0677	-0.1264	-0.1804	-0.0525	-0.0121	-0.0507	-0.0413	-0.0683	-0.086	-0.0967	-0.0414	-0.3322	-0.0133	-0.0156	-0.0402	0.0033	0.0349	-0.0336	-0.0684	-0.0748	0.0197	-0.0018	-0.0725	-0.048324	-0.2377	-0.0693	-0.0213	-0.0178	-0.0071	-0.006	-0.0868	-0.1028	0.0109	-0.1796	-0.0442	-0.0924	-0.0343	-0.0141	-0.0336	-0.2364	-0.5308
ZNF683	-0.0389	-0.0619	-0.0277	-0.0873	-0.0475	-0.2949	-0.0609	-0.1265	-0.0677	-0.1264	-0.1804	-0.0525	-0.0121	-0.0507	-0.0413	-0.0683	-0.086	-0.0967	-0.0414	-0.3322	-0.0133	-0.0156	-0.0402	0.0033	0.0349	-0.0336	-0.0684	-0.0748	0.0197	-0.0018	-0.0725	-0.0488	-0.2377	-0.0693	-0.0213	-0.0178	-0.0071	-0.006	-0.0868	-0.1028	0.0109	-0.1796	-0.0442	-0.0924	-0.0343	-0.0141	-0.0336	-0.2364	-0.5308
LIN28A	-0.0389	-0.0619	-0.0277	-0.0873	-0.0475	-0.2949	-0.0609	-0.1265	-0.0677	-0.1264	-0.1804	-0.0525	-0.0121	-0.0507	-0.0413	-0.0683	-0.086	-0.0967	-0.0414	-0.3322	-0.0133	-0.0156	-0.0402	0.0033	0.0349	-0.0336	-0.0684	-0.0748	0.0197	-0.0018	-0.0725	-0.0488	-0.2377	-0.0693	-0.0213	-0.0581	-0.0071	-0.006	-0.0868	-0.1028	0.0109	-0.1796	-0.0442	-0.0924	-0.0343	-0.0141	-0.0336	-0.2364	-0.5308
DHDDS	-0.0389	-0.0619	-0.0277	-0.0873	-0.0475	-0.2949	-0.0609	-0.1265	-0.0677	-0.1264	-0.1804	-0.0525	-0.0121	-0.0507	-0.0413	-0.0683	-0.086	-0.0967	-0.0414	-0.3322	-0.0133	-0.0156	-0.0402	0.0033	0.0349	-0.0336	-0.0684	-0.0748	0.0197	-0.0018	-0.0725	-0.0488	-0.2377	-0.0693	-0.0213	-0.0581	-0.0071	-0.006	-0.0868	-0.1028	0.0109	-0.1796	-0.0442	-0.0924	-0.0343	-0.0141	-0.0336	-0.2364	-0.5308
HMGN2	-0.0389	-0.0619	-0.0277	-0.0873	-0.0475	-0.2949	-0.0609	-0.1265	-0.0677	-0.1264	-0.1804	-0.0525	-0.0121	-0.0766748	-0.0413	-0.0683	-0.086	-0.0967	-0.0414	-0.3322	-0.0133	-0.0156	-0.0402	0.0033	0.0349	-0.0336	-0.0684	-0.0748	0.0197	-0.0018	-0.0725	-0.0488	-0.2377	-0.0693	-0.0213	-0.0581	-0.0071	-0.006	-0.0868	-0.1028	0.0109	-0.1796	-0.0442	-0.0924	-0.0343	-0.0141	-0.0336	-0.2364	-0.5308
RPS6KA1	-0.0389	-0.0619	-0.0277	-0.0873	-0.0475	-0.2949	-0.0609	-0.1265	-0.0677	-0.1264	-0.1804	-0.0525	-0.0121	-0.0994	-0.0413	-0.0683	-0.086	-0.0967	-0.0414	-0.3322	-0.0133	-0.0156	-0.0402	0.0033	0.0349	-0.0336	-0.0684	-0.0748	0.0197	-0.0018	-0.0725	-0.0488	-0.2377	-0.0693	-0.0213	-0.0581	-0.0071	-0.006	-0.0868	-0.1028	0.0109	-0.1796	-0.0442	-0.0924	-0.0343	-0.0141	-0.0336	-0.237295	-0.5308
ARID1A	-0.0389	-0.0619	-0.0277	-0.0873	-0.0475	-0.2949	-0.0609	-0.1265	-0.0677	-0.1264	-0.1804	-0.0525	-0.0121	-0.0994	-0.1035	-0.0683	-0.086	-0.0967	-0.0414	-0.3322	-0.0133	-0.0156	-0.0402	0.0033	0.0349	-0.0336	-0.0684	-0.0748	0.0197	-0.0018	-0.0725	-0.0488	-0.2377	-0.0693	-0.0213	-0.0581	-0.0071	-0.006	-0.0868	-0.1028	0.0109	-0.1796	-0.0442	-0.0924	-0.0343	-0.0141	-0.0336	-0.2852	-0.5308
PIGV	-0.0389	-0.0619	-0.0277	-0.0873	-0.0475	-0.2949	-0.0609	-0.1265	-0.0677	-0.1264	-0.1804	-0.0525	-0.0121	-0.0994	-0.1035	-0.0683	-0.086	-0.0967	-0.0414	-0.3322	-0.0133	-0.0156	-0.0402	0.0033	0.0349	-0.0336	-0.0684	-0.0748	0.0197	-0.0018	-0.0725	-0.0488	-0.2377	-0.0693	-0.0213	-0.0581	-0.0071	-0.006	-0.0868	-0.1028	0.0109	-0.1796	-0.0442	-0.0924	-0.0343	-0.0141	-0.0336	-0.2852	-0.5308
ZDHHC18	-0.0389	-0.0619	-0.0277	-0.0873	-0.0475	-0.2949	-0.0609	-0.1265	-0.0677	-0.1264	-0.1804	-0.0525	-0.0121	-0.0994	-0.1035	-0.0683	-0.086	-0.0967	-0.0414	-0.3322	-0.0133	-0.0156	-0.0402	0.0033	0.0349	-0.0336	-0.0684	-0.0748	0.0197	-0.0018	-0.0725	-0.0488	-0.2377	-0.0693	-0.0213	-0.0581	-0.0071	-0.006	-0.0868	-0.1028	0.0109	-0.1796	-0.0442	-0.0924	-0.0343	-0.0141	-0.0336	-0.2852	-0.5308
SFN	-0.0389	-0.0619	-0.0277	-0.0873	-0.0475	-0.2949	-0.0609	-0.1265	-0.0677	-0.1264	-0.1804	-0.0525	-0.0121	-0.0994	-0.1035	-0.0683	-0.086	-0.0967	-0.0414	-0.3322	-0.0133	-0.0156	-0.0402	0.0033	0.0349	-0.0336	-0.0684	-0.0748	0.0197	-0.0018	-0.0725	-0.0488	-0.2377	-0.0693	-0.0213	-0.0581	-0.0071	-0.006	-0.0868	-0.1028	0.0109	-0.1796	-0.0442	-0.0924	-0.0343	-0.0141	-0.0336	-0.2852	-0.5308
GPN2	-0.0389	-0.0619	-0.0277	-0.0873	-0.0475	-0.2949	-0.0609	-0.1265	-0.0677	-0.1264	-0.1804	-0.0525	-0.0121	-0.0994	-0.1035	-0.0683	-0.086	-0.0967	-0.0414	-0.3322	-0.0133	-0.0156	-0.0402	0.0033	0.0349	-0.0336	-0.0684	-0.0748	0.0197	-0.0018	-0.0725	-0.0488	-0.2377	-0.0693	-0.0213	-0.0581	-0.0071	-0.006	-0.0868	-0.1028	0.0109	-0.1796	-0.0442	-0.0924	-0.0343	-0.0141	-0.0336	-0.2852	-0.5308
GPATCH3	-0.0389	-0.0619	-0.0277	-0.0873	-0.0475	-0.2949	-0.0609	-0.1265	-0.0677	-0.1264	-0.1804	-0.0525	-0.0121	-0.0994	-0.1035	-0.0683	-0.086	-0.0967	-0.0414	-0.3322	-0.0133	-0.0156	-0.0402	0.0033	0.0349	-0.0336	-0.0684	-0.0748	0.0197	-0.0018	-0.0725	-0.0488	-0.2377	-0.0693	-0.0213	-0.0581	-0.0071	-0.006	-0.0868	-0.1028	0.0109	-0.1796	-0.0442	-0.0924	-0.0343	-0.0141	-0.0336	-0.2852	-0.5308
NUDC	-0.0389	-0.0619	-0.0277	-0.0873	-0.0475	-0.2949	-0.0609	-0.1265	-0.0677	-0.1264	-0.1804	-0.0525	-0.0121	-0.0994	-0.1035	-0.0683	-0.086	-0.0967	-0.0414	-0.3322	-0.0133	-0.0156	-0.0402	0.0033	0.0349	-0.0336	-0.0684	-0.0748	0.0197	-0.0018	-0.0725	-0.0488	-0.2377	-0.0693	-0.0213	-0.0581	-0.0071	-0.006	-0.0868	-0.1028	0.0109	-0.1796	-0.0442	-0.0924	-0.0343	-0.0141	-0.0336	-0.2852	-0.5308
NR0B2	-0.0389	-0.0619	-0.0277	-0.0873	-0.0475	-0.2949	-0.0609	-0.1265	-0.0677	-0.1264	-0.1804	-0.0525	-0.0121	-0.0994	-0.1035	-0.0683	-0.086	-0.0967	-0.0414	-0.3322	-0.0133	-0.0156	-0.0402	0.0033	0.0349	-0.0336	-0.0684	-0.0748	0.0197	-0.0018	-0.0725	-0.0488	-0.2377	-0.0693	-0.0213	-0.0581	-0.0071	-0.006	-0.0868	-0.1028	0.0109	-0.1796	-0.0442	-0.0924	-0.0343	-0.0141	-0.0336	-0.2852	-0.5308
C1orf172	-0.0389	-0.0619	-0.0277	-0.0873	-0.0475	-0.2949	-0.0609	-0.1265	-0.0677	-0.1264	-0.1804	-0.0525	-0.0121	-0.0994	-0.1035	-0.0683	-0.086	-0.0967	-0.0414	-0.3322	-0.0133	-0.0156	-0.0402	0.0033	0.0349	-0.0336	-0.0684	-0.0748	0.0197	-0.0018	-0.0725	-0.0488	-0.2377	-0.0693	-0.0213	-0.0581	-0.0071	-0.006	-0.0868	-0.1028	0.0109	-0.1796	-0.0442	-0.0924	-0.0343	-0.0141	-0.0336	-0.2852	-0.5308
TRNP1	-0.0389	-0.0619	-0.0277	-0.0873	-0.0475	-0.2949	-0.0609	-0.1265	-0.0677	-0.1264	-0.1804	-0.0525	-0.0121	-0.0994	-0.1035	-0.0683	-0.086	-0.0967	-0.0414	-0.3322	-0.0133	-0.0156	-0.0402	0.0033	0.0349	-0.0336	-0.0684	-0.0748	0.0197	-0.0018	-0.0725	-0.0488	-0.2377	-0.0693	-0.0213	-0.0581	-0.0071	-0.006	-0.0868	-0.1028	0.0109	-0.1796	-0.0442	-0.0924	-0.0343	-0.0141	-0.0336	-0.2852	-0.5308
FAM46B	-0.0389	-0.0619	-0.0277	-0.0873	-0.0475	-0.2949	-0.0609	-0.1265	-0.0677	-0.1264	-0.1804	-0.0525	-0.0121	-0.0994	-0.1035	-0.0683	-0.086	-0.0967	-0.0414	-0.3322	-0.0133	-0.0156	-0.0402	0.0033	0.0349	-0.0336	-0.0684	-0.0748	0.0197	-0.0018	-0.0725	-0.0488	-0.2377	-0.0693	-0.0213	-0.0581	-0.0071	-0.006	-0.0868	-0.1028	0.0109	-0.1796	-0.0442	-0.0924	-0.0343	-0.0141	-0.0336	-0.2852	-0.5308
SLC9A1	-0.0389	-0.0619	-0.0277	-0.0873	-0.0475	-0.2949	-0.0609	-0.1265	-0.0677	-0.1264	-0.1804	-0.0525	-0.0121	-0.0994	-0.1035	-0.0683	-0.086	-0.0967	-0.0414	-0.3322	-0.0133	-0.0156	-0.0402	0.0033	0.0349	-0.0336	-0.0684	-0.0748	0.0197	-0.0018	-0.0725	-0.0488	-0.2377	-0.0693	-0.0213	-0.0581	-0.0071	-0.006	-0.0868	-0.1028	0.0109	-0.1796	-0.0442	-0.0924	-0.0343	-0.0141	-0.0336	-0.2852	-0.5308
WDTC1	-0.0389	-0.0619	-0.0277	-0.0873	-0.0475	-0.2949	-0.0609	-0.1265	-0.0677	-0.1264	-0.1804	-0.0525	-0.0121	-0.0994	-0.0850036	-0.0683	-0.086	-0.0967	-0.0414	-0.3322	-0.0133	-0.0156	-0.0402	0.0033	0.0349	-0.0336	-0.0684	-0.0748	0.0197	-0.0018	-0.0725	-0.0488	-0.2377	-0.0693	-0.0213	-0.0581	-0.0071	-0.006	-0.0868	-0.1028	0.0109	-0.1796	-0.0442	-0.0924	-0.0343	-0.0141	-0.0336	-0.2852	-0.5308
TMEM222	-0.0389	-0.0619	-0.0277	-0.0873	-0.0475	-0.2949	-0.0609	-0.1265	-0.0677	-0.1264	-0.1804	-0.0525	-0.0121	-0.0994	-0.0526	-0.0683	-0.086	-0.0967	-0.0414	-0.3322	-0.0133	-0.0156	-0.0402	0.0033	0.0349	-0.0336	-0.0684	-0.0748	0.0197	-0.0018	-0.0725	-0.0488	-0.2377	-0.0693	-0.0213	-0.0581	-0.0071	-0.006	-0.0868	-0.1028	0.0109	-0.1796	-0.0442	-0.0924	-0.0343	-0.0141	-0.0336	-0.2852	-0.5308
SYTL1	-0.0389	-0.0619	-0.0277	-0.0873	-0.0475	-0.2949	-0.0609	-0.1265	-0.0677	-0.1264	-0.1804	-0.0525	-0.0121	-0.0994	-0.0526	-0.0683	-0.086	-0.0967	-0.0414	-0.3322	-0.0133	-0.0156	-0.0402	0.0033	0.0349	-0.0336	-0.0684	-0.0748	0.0197	-0.0018	-0.0725	-0.0488	-0.2377	-0.0693	-0.0213	-0.0581	-0.0071	-0.006	-0.0868	-0.1028	0.0109	-0.1796	-0.0442	-0.0924	-0.0343	-0.0141	-0.0336	-0.2852	-0.5308
MAP3K6	-0.0389	-0.0619	-0.0277	-0.0873	-0.0475	-0.2949	-0.0609	-0.1265	-0.0677	-0.1264	-0.1804	-0.0525	-0.0121	-0.0994	-0.0526	-0.0683	-0.086	-0.0967	-0.0414	-0.3322	-0.0133	-0.0156	-0.0402	0.0033	0.0349	-0.0336	-0.0684	-0.0748	0.0197	-0.0018	-0.0725	-0.0488	-0.2377	-0.0693	-0.0213	-0.0581	-0.0071	-0.006	-0.0868	-0.1028	0.0109	-0.1796	-0.0442	-0.0924	-0.0343	-0.0141	-0.0336	-0.2852	-0.5308
FCN3	-0.0389	-0.0619	-0.0277	-0.0873	-0.0475	-0.2949	-0.0609	-0.1265	-0.0677	-0.1264	-0.1804	-0.0525	-0.0121	-0.0994	-0.0526	-0.0683	-0.086	-0.0967	-0.0414	-0.3322	-0.0133	-0.0156	-0.0402	0.0033	0.0349	-0.0336	-0.0684	-0.0748	0.0197	-0.0018	-0.0725	-0.0488	-0.2377	-0.0693	-0.0213	-0.0581	-0.0071	-0.006	-0.0868	-0.1028	0.0109	-0.1796	-0.0442	-0.0924	-0.0343	-0.0141	-0.0336	-0.2852	-0.5308
GPR3	-0.0389	-0.0619	-0.0277	-0.0873	-0.0475	-0.2949	-0.0609	-0.1265	-0.0677	-0.1264	-0.1804	-0.0525	-0.0121	-0.0994	-0.0526	-0.0683	-0.086	-0.0967	-0.0414	-0.3322	-0.0133	-0.0156	-0.0402	0.0033	0.0349	-0.0336	-0.0684	-0.0748	0.0197	-0.0018	-0.0725	-0.0488	-0.2377	-0.0693	-0.0213	-0.0581	-0.0071	-0.006	-0.0868	-0.1028	0.0109	-0.1796	-0.0442	-0.0924	-0.0343	-0.0141	-0.0336	0.0044	-0.5308
WASF2	-0.0389	-0.0619	-0.0277	-0.0873	-0.0475	-0.2949	-0.0609	-0.1265	-0.0677	-0.1264	-0.1804	-0.0525	-0.0121	-0.0994	-0.0526	-0.0683	-0.086	-0.0967	-0.0414	-0.3322	-0.0133	-0.0156	-0.0402	0.0033	0.0349	-0.0336	-0.0684	-0.0748	0.0197	-0.0018	-0.0725	-0.0488	-0.2377	-0.0693	-0.0213	-0.0581	-0.0071	-0.006	-0.0868	-0.1028	0.0109	-0.1796	-0.0442	-0.0924	-0.0343	-0.0141	-0.0336	-0.147146	-0.5308
AHDC1	-0.0389	-0.0619	-0.0277	-0.0873	-0.0475	-0.2949	-0.0609	-0.1265	-0.0677	-0.1264	-0.1804	-0.0525	-0.0121	-0.0994	-0.0526	-0.0683	-0.086	-0.0967	-0.0414	-0.3322	-0.0133	-0.0156	-0.0402	0.0033	0.0349	-0.0336	-0.0684	-0.0748	0.0197	-0.0018	-0.0725	-0.0488	-0.2377	-0.0693	-0.0213	-0.0581	-0.0071	-0.006	-0.0868	-0.1028	0.0109	-0.1796	-0.0442	-0.0924	-0.0343	-0.0141	-0.0336	-0.1655	-0.5308
FGR	-0.0389	-0.0619	-0.0277	-0.0873	-0.0475	-0.2949	-0.0609	-0.1265	-0.0677	-0.1264	-0.1804	-0.0525	-0.0121	-0.0994	-0.0526	-0.0683	-0.086	-0.0967	-0.0414	-0.3322	-0.0133	-0.0156	-0.0402	0.0033	0.0349	-0.0336	-0.0684	-0.0748	0.0197	-0.0018	-0.0725	-0.0488	-0.2377	-0.0693	-0.0213	-0.0581	-0.0071	-0.006	-0.0868	-0.1028	0.0109	-0.1796	-0.0442	-0.0924	-0.0343	-0.0141	-0.0336	-0.1655	-0.5308
IFI6	-0.0389	-0.0619	-0.0277	-0.0873	-0.0475	-0.3573	-0.1163	-0.1265	-0.0677	-0.1264	-0.1804	-0.0525	-0.0121	-0.0994	-0.0526	-0.0683	-0.086	-0.0967	-0.0414	-0.3322	-0.0133	-0.0156	-0.0402	0.0033	0.0349	-0.0336	-0.0684	-0.0748	0.0197	-0.0018	-0.0725	-0.0488	-0.2377	-0.0693	-0.0213	-0.0581	-0.0071	-0.006	-0.0868	-0.1028	0.0109	-0.1796	-0.0442	-0.0924	-0.0343	-0.0141	-0.0336	-0.1655	-0.5308
FAM76A	-0.0389	-0.0619	-0.0277	-0.0873	-0.0475	-0.3573	-0.1163	-0.1265	-0.0677	-0.1264	-0.1804	-0.0525	-0.0621	-0.0994	-0.0526	-0.0683	-0.086	-0.0967	-0.0414	-0.5732	-0.0133	-0.0156	-0.0402	0.0033	0.0349	-0.0336	-0.0684	-0.0748	-0.0205	-0.0018	-0.131	-0.1407	-0.2377	-0.0693	-0.076	-0.0581	-0.0071	-0.006	-0.0868	-0.1028	0.0109	-0.1796	-0.2138	-0.0924	-0.0343	-0.0141	-0.0336	-0.1655	-0.5308
STX12	-0.0389	-0.0619	-0.0277	-0.0873	-0.0475	-0.3573	-0.1163	-0.1265	-0.0677	-0.1264	-0.1804	-0.0525	-0.0621	-0.0994	-0.0526	-0.0683	-0.086	-0.0967	-0.0414	-0.5732	-0.0133	-0.0156	-0.0402	0.0033	0.0349	-0.0336	-0.0684	-0.0748	-0.0205	-0.0018	-0.131	-0.1407	-0.2377	-0.0693	-0.076	-0.0581	-0.0071	-0.006	-0.0868	-0.1028	0.0109	-0.1796	-0.0723413	-0.0924	-0.0343	-0.0141	-0.0336	-0.121508	-0.5308
PPP1R8	-0.0389	-0.0619	-0.0277	-0.0873	-0.0475	-0.3573	-0.1163	-0.1265	-0.0677	-0.1264	-0.1804	-0.0525	-0.0621	-0.0994	-0.0526	-0.0683	-0.086	-0.0967	-0.0414	-0.473868	-0.0133	-0.0156	-0.0402	0.0033	0.0349	-0.0336	-0.0684	-0.0748	-0.0205	-0.0018	-0.131	-0.1407	-0.2377	-0.0693	-0.076	-0.0581	-0.0071	-0.006	-0.0868	-0.1028	0.0109	-0.1796	-0.0235	-0.0924	-0.0343	-0.0141	-0.0336	-0.0367	-0.5308
THEMIS2	-0.0389	-0.0619	-0.0277	-0.0873	-0.0475	-0.3573	-0.1163	-0.1265	-0.0677	-0.1264	-0.1804	-0.0525	-0.0621	-0.0994	-0.0526	-0.0683	-0.086	-0.0967	-0.0414	-0.3722	-0.0133	-0.0156	-0.0402	0.0033	0.0349	-0.0336	-0.0684	-0.0748	-0.0205	-0.0018	-0.131	-0.0497035	-0.2377	-0.0693	-0.076	-0.0581	-0.0071	-0.006	-0.0868	-0.1028	0.0109	-0.1796	-0.0235	-0.0924	-0.0343	-0.0141	-0.0336	-0.0367	-0.5308
RPA2	-0.0389	-0.0619	-0.0277	-0.0873	-0.0475	-0.3573	-0.1163	-0.1265	-0.0677	-0.1264	-0.1804	-0.0525	-0.0621	-0.0994	-0.0526	-0.0683	-0.086	-0.0967	-0.0414	-0.3722	-0.0133	-0.0156	-0.0402	0.0033	0.0349	-0.0336	-0.0684	-0.0748	-0.0205	-0.0018	-0.131	-0.0922	-0.2377	-0.0693	-0.076	-0.0581	-0.0071	-0.006	-0.0868	-0.1028	0.0109	-0.1796	-0.0235	-0.0924	-0.0343	-0.0141	-0.0336	-0.0367	-0.5308
SMPDL3B	-0.0389	-0.0619	-0.0277	-0.0873	-0.0475	-0.3573	-0.1163	-0.1265	-0.0677	-0.1264	-0.1804	-0.0525	-0.0621	-0.0994	-0.0526	-0.0683	-0.086	-0.0967	-0.0414	-0.144154	-0.0133	-0.0156	-0.0402	0.0033	0.0349	-0.0336	-0.0684	-0.0748	-0.0205	-0.0018	-0.131	-0.0922	-0.2377	-0.0693	-0.076	-0.0581	-0.0071	-0.006	-0.0868	-0.1028	0.0109	-0.1796	-0.0235	-0.0924	-0.0343	-0.0141	-0.0336	-0.0367	-0.5308
XKR8	-0.0389	-0.0619	-0.0277	-0.0873	-0.0475	-0.3573	-0.1163	-0.1265	-0.0677	-0.1264	-0.1804	-0.0525	-0.0621	-0.0994	-0.0526	-0.0683	-0.086	-0.0967	-0.0414	-0.1433	-0.0133	-0.0156	-0.0402	0.0033	0.0349	-0.0336	-0.0684	-0.0748	-0.0205	-0.0018	-0.131	-0.0922	-0.2377	-0.0693	-0.076	-0.0581	-0.0071	-0.006	-0.0868	-0.1028	0.0109	-0.1796	-0.0235	-0.0924	-0.0343	-0.0141	-0.0336	-0.0367	-0.5308
EYA3	-0.0389	-0.0619	-0.1497	-0.0873	-0.0475	-0.3573	-0.1163	-0.1265	-0.0677	-0.1264	-0.1804	-0.0525	-0.0621	-0.0994	-0.0526	-0.0683	-0.086	-0.0967	-0.0414	-0.527794	-0.0133	-0.0156	-0.0402	0.0033	0.0349	-0.0336	-0.0684	-0.0748	-0.0205	-0.0018	-0.131	-0.0922	-0.2377	-0.0693	-0.076	-0.0581	-0.0071	-0.006	-0.0868	-0.1028	0.0109	-0.1796	-0.113099	-0.0924	-0.0343	-0.0141	-0.0336	-0.0367	-0.5308
PTAFR	-0.1193	-0.0619	-0.1497	-0.1869	-0.0475	-0.3573	-0.1163	-0.1265	-0.0677	-0.1264	-0.1804	-0.0525	-0.0621	-0.0994	-0.118	-0.0683	-0.086	-0.0967	-0.0414	-0.5401	-0.0133	-0.0156	-0.0402	0.0033	0.0349	-0.0336	-0.0684	-0.0748	-0.0205	-0.0018	-0.131	-0.0922	-0.2377	-0.0693	-0.076	-0.0581	-0.0071	-0.117694	-0.0868	-0.197	0.0109	-0.1796	-0.1319	-0.0924	-0.0343	-0.0141	-0.0336	-0.0367	-0.5308
DNAJC8	-0.1193	-0.0619	-0.1497	-0.1869	-0.0475	-0.621778	-0.1163	-0.1265	-0.1385	-0.1264	-0.1804	-0.0525	-0.0621	-0.0994	-0.118	-0.0683	-0.086	-0.0967	-0.0414	-0.5401	-0.0133	-0.0156	-0.0402	0.0033	0.0349	-0.0336	-0.0684	-0.0748	-0.0205	-0.0018	-0.131	-0.0922	-0.2377	-0.0693	-0.076	-0.0581	-0.0071	-0.1188	-0.0868	-0.197	0.0109	-0.1796	-0.1319	-0.0924	-0.0343	-0.0141	-0.0336	-0.0367	-0.5308
ATPIF1	-0.1193	-0.0619	-0.1497	-0.1869	-0.0475	-0.4012	-0.1163	-0.1265	-0.1385	-0.1264	-0.292681	-0.0525	-0.0621	-0.0994	-0.118	-0.0683	-0.086	-0.0967	-0.0414	-0.5401	-0.0133	-0.0156	-0.0402	0.0033	0.0349	-0.0336	-0.22893	-0.0748	-0.0205	-0.0018	-0.131	-0.0922	-0.2377	-0.0693	-0.076	-0.0581	-0.0071	-0.1188	-0.0868	-0.197	0.0109	-0.1796	-0.1319	-0.0924	-0.0343	-0.0141	-0.0336	-0.0367	-0.5308
SESN2	-0.1193	-0.0619	-0.1497	-0.1869	-0.0475	-0.4012	-0.1163	-0.1265	-0.1385	-0.132751	-0.3053	-0.0525	-0.0621	-0.0994	-0.118	-0.0683	-0.148871	-0.0967	-0.0414	-0.5401	-0.0133	-0.0156	-0.0402	0.0033	0.0349	-0.0336	-0.2576	-0.0748	-0.0205	-0.0018	-0.131	-0.0922	-0.2377	-0.185775	-0.076	-0.0581	-0.0071	-0.1188	-0.0868	-0.197	0.0109	-0.1796	-0.1319	-0.125906	-0.0343	-0.0141	-0.0336	-0.0367	-0.5308
MED18	-0.1193	-0.0619	-0.1497	-0.1869	-0.0475	-0.4012	-0.1163	-0.2435	-0.1385	-0.2211	-0.3053	-0.0525	-0.2611	-0.0994	-0.118	-0.152062	-0.1661	-0.0967	-0.0414	-0.5401	-0.0133	-0.0156	-0.0402	0.0033	0.0349	-0.0336	-0.2576	-0.0748	-0.0205	-0.0018	-0.131	-0.3097	-0.2377	-0.2021	-0.076	-0.0581	-0.0071	-0.1188	-0.0868	-0.197	0.0109	-0.1796	-0.1319	-0.2173	-0.0343	-0.0141	-0.0336	-0.0367	-0.640649
PHACTR4	-0.1193	-0.0619	-0.1497	-0.1869	-0.0475	-0.4012	-0.1163	-0.2435	-0.1385	-0.2211	-0.302453	-0.0525	-0.2611	-0.0994	-0.118	-0.3165	-0.1661	-0.0967	-0.0414	-0.5401	-0.0133	-0.0156	-0.0402	0.0033	0.0349	-0.0336	-0.2576	-0.0748	-0.0205	-0.0018	-0.131	-0.3097	-0.2377	-0.2021	-0.076	-0.0581	-0.0071	-0.1188	-0.0868	-0.197	0.0109	-0.1796	-0.1319	-0.2173	-0.0343	-0.0141	-0.0336	-0.0367	-0.8563
RCC1	-0.1193	-0.0619	-0.1497	-0.1869	-0.0475	-0.4012	-0.1163	-0.2435	-0.1385	-0.2211	-0.1735	-0.0525	-0.0976	-0.0994	-0.118	-0.1062	-0.1661	-0.0967	-0.0414	-0.5401	-0.0133	-0.0156	-0.0402	0.0033	0.0349	-0.0336	-0.1624	-0.0748	-0.0205	-0.0018	-0.131	-0.1186	-0.127089	-0.2021	-0.076	-0.0581	-0.0071	-0.1188	-0.0868	-0.197	0.0109	-0.1796	-0.1319	-0.2173	-0.0343	-0.0141	-0.0336	-0.0367	-0.406871
SNHG3	-0.1193	-0.0619	-0.1497	-0.1869	-0.0475	-0.4012	-0.1163	-0.2435	-0.1385	-0.2211	-0.1735	-0.0525	-0.0976	-0.0994	-0.118	-0.1062	-0.1661	-0.0967	-0.0414	-0.5401	-0.0133	-0.0156	-0.0402	0.0033	0.0349	-0.0336	-0.2576	-0.0748	-0.0205	-0.0018	-0.131	-0.1186	-0.2377	-0.2021	-0.076	-0.0581	-0.0071	-0.1188	-0.0868	-0.197	0.0109	-0.1796	-0.1319	-0.2173	-0.0343	-0.0141	-0.0336	-0.0367	-0.5147
TRNAU1	-0.1193	-0.0619	-0.1497	-0.1869	-0.0475	-0.4012	-0.1163	-0.2435	-0.1385	-0.2211	-0.1735	-0.0525	-0.0976	-0.0994	-0.118	-0.1062	-0.1661	-0.0967	-0.0414	-0.5401	-0.0133	-0.0156	-0.0402	0.0033	0.0349	-0.0336	-0.1079	-0.0748	-0.0205	-0.0018	-0.131	-0.1186	0.0292	-0.2021	-0.076	-0.0581	-0.0071	-0.1188	-0.0868	-0.197	0.0109	-0.1796	-0.1319	-0.172327	-0.0343	-0.0141	-0.0336	-0.0367	-0.1
TRNAU1AP	-0.1193	-0.0619	-0.1497	-0.1869	-0.0475	-0.4012	-0.1163	-0.2435	-0.1385	-0.2211	-0.1735	-0.0525	-0.0976	-0.0994	-0.118	-0.1062	-0.1661	-0.0967	-0.0414	-0.5401	-0.0133	-0.0156	-0.0402	0.0033	0.0349	-0.0336	-0.1079	-0.0748	-0.0205	-0.0018	-0.131	-0.1186	0.0292	-0.2021	-0.076	-0.0581	-0.0071	-0.1188	-0.0868	-0.197	0.0109	-0.1796	-0.1319	-0.172327	-0.0343	-0.0141	-0.0336	-0.0367	-0.1
SNHG12	-0.1193	-0.0619	-0.1497	-0.1869	-0.0475	-0.4012	-0.1163	-0.2435	-0.1385	-0.2211	-0.1735	-0.0525	-0.0976	-0.0994	-0.118	-0.1062	-0.1661	-0.0967	-0.0414	-0.5401	-0.0133	-0.0156	-0.0402	0.0033	0.0349	-0.0336	-0.1079	-0.0748	-0.0205	-0.0018	-0.131	-0.1186	0.0292	-0.2021	-0.076	-0.0581	-0.0071	-0.1188	-0.0868	-0.197	0.0109	-0.1796	-0.1319	-0.1225	-0.0343	-0.0141	-0.0336	-0.0367	-0.1
TAF12	-0.1193	-0.0619	-0.1497	-0.1869	-0.0475	-0.4012	-0.1163	-0.2435	-0.1385	-0.2211	-0.1735	-0.0525	-0.0976	-0.0994	-0.118	-0.1062	-0.1661	-0.0967	-0.0414	-0.493857	-0.0133	-0.0156	-0.0402	0.0033	0.0349	-0.0336	-0.1079	-0.0748	-0.0205	-0.0018	-0.131	-0.1186	0.0292	-0.2021	-0.076	-0.0581	-0.0071	-0.109007	-0.0868	-0.197	0.0109	-0.1796	-0.1319	-0.1225	-0.0343	-0.0141	-0.0336	-0.0367	-0.1
RAB42	-0.1193	-0.0619	-0.1497	-0.1869	-0.0475	-0.4012	-0.1163	-0.2435	-0.1385	-0.2211	-0.1735	-0.0525	-0.0976	-0.0994	-0.118	-0.1062	-0.1661	-0.0967	-0.0414	-0.5401	-0.0133	-0.0156	-0.0402	0.0033	0.0349	-0.0336	-0.1079	-0.0748	-0.0205	-0.0018	-0.131	-0.1186	0.0292	-0.2021	-0.076	-0.0581	-0.0071	-0.1188	-0.0868	-0.197	0.0109	-0.1796	-0.1319	-0.1225	-0.0343	-0.0141	-0.0336	-0.0367	-0.1
GMEB1	-0.1193	-0.0619	-0.1497	-0.1869	-0.0475	-0.4012	-0.1163	-0.2435	-0.1385	-0.2211	-0.1735	-0.0525	-0.0976	-0.0994	-0.118	-0.1062	-0.1661	-0.0967	-0.0414	-0.325177	-0.0133	-0.0156	-0.0402	0.0033	0.0349	-0.0336	-0.1079	-0.0748	-0.0205	-0.0018	-0.131	-0.1186	0.0292	-0.2021	-0.076	-0.0581	-0.0071	-0.0337	-0.0868	-0.197	0.0109	-0.1796	-0.1319	-0.1225	-0.0343	-0.0141	-0.0336	-0.0367	-0.1
YTHDF2	-0.1193	-0.0619	-0.1497	-0.1869	-0.0475	-0.4012	-0.1163	-0.120794	-0.1385	-0.170816	-0.1735	-0.0525	-0.0976	-0.0994	-0.118	-0.1062	-0.1661	-0.0967	-0.0414	-0.4193	-0.0133	-0.0156	-0.0402	0.0033	0.0349	-0.0336	-0.1079	-0.0748	-0.0205	-0.0018	-0.131	-0.1186	0.0292	-0.2021	-0.076	-0.0581	-0.0071	-0.0337	-0.0868	-0.188564	0.0109	-0.1796	-0.1319	-0.1225	-0.0343	-0.0141	-0.0336	-0.0367	-0.1
OPRD1	-0.0821239	-0.0619	-0.1497	-0.1869	-0.0475	-0.4012	-0.1163	-0.1012	-0.1385	-0.1295	-0.1735	-0.0525	-0.0976	-0.0994	-0.118	-0.1062	-0.102822	-0.0967	-0.0414	-0.4193	-0.0133	-0.0156	-0.0402	0.0033	0.0349	-0.0336	-0.1079	-0.0748	-0.0205	-0.0018	-0.131	-0.1186	0.0292	-0.0834	-0.076	-0.0581	-0.0071	-0.0337	-0.0868	-0.1371	0.0109	-0.1796	-0.1319	-0.1225	-0.0343	-0.0141	-0.0336	-0.0367	-0.1
EPB41	-0.0355	0.0178916	-0.1497	-0.1869	-0.0475	-0.4012	-0.1163	-0.1012	-0.1385	-0.1295	-0.1735	-0.0525	-0.0976	-0.0994	-0.118	-0.1062	-0.1014	-0.0967	-0.0414	-0.417269	-0.0133	-0.0156	-0.0402	0.0033	0.0349	-0.0336	-0.1079	-0.0748	-0.0205	-0.0018	-0.131	-0.1186	0.0292	-0.0834	-0.076	-0.0581	-0.0071	-0.0596196	-0.0868	-0.1371	0.0109	-0.1796	-0.1319	-0.1225	-0.0343	-0.0141	-0.0336	-0.0367	-0.1
SRSF4	-0.0355	0.0204	-0.1497	-0.18112	-0.0475	-0.2427	-0.1163	-0.1012	-0.1385	-0.1295	-0.1735	-0.0525	-0.0976	-0.0994	-0.0176	-0.1062	-0.1014	-0.0967	-0.0414	-0.1846	-0.0133	-0.0156	-0.0402	0.0033	0.0349	-0.0336	-0.1079	-0.0711855	-0.0205	-0.0018	-0.131	0.0321	0.0292	-0.0834	0.0124	-0.0581	-0.0071	0.0012	-0.0868	-0.1371	0.0109	-0.1796	-0.1319	-0.1225	-0.0343	-0.0141	-0.0336	-0.0367	-0.1
MECR	-0.0355	0.0204	-0.0343	-0.0601	-0.0475	-0.2427	-0.1163	-0.1012	-0.1385	-0.047905	-0.1735	-0.0525	0.0137	-0.0994	-0.0176	-0.00786367	0.0094	-0.0967	-0.0414	-0.1846	-0.0133	-0.0156	-0.0402	0.0033	0.0349	-0.0336	-0.1079	0.0045	-0.0205	-0.0018	-0.0172	0.0321	0.0292	-0.0834	0.0124	0.0187927	-0.0071	0.0012	-0.0868	-0.0773757	0.0109	-0.1796	-0.0538467	-0.0824228	-0.0343	-0.0141	-0.0336	-0.0339808	-0.1
PTPRU	-0.0355	0.0204	-0.0343	-0.0601	-0.0475	-0.2427	-0.0282863	-0.1012	-0.0325992	-0.0174	-0.1735	-0.0525	0.0137	-0.0198828	-0.0176	0.0296	0.0094	-0.0967	-0.0414	-0.0631086	-0.0133	-0.0156	-0.0402	0.0033	0.0349	-0.0292406	-0.1079	0.0045	-0.0118286	-0.0018	-0.0172	0.0321	0.0292	-0.0509404	0.0124	0.0196	-0.0071	0.0012	-0.0868	-0.0684	0.0109	-0.0135	0.0119	-0.0219	0.0416	-0.00992254	-0.0336	0.02	-0.0083
MATN1	0.028	0.0204	-0.0625	-0.0962	-0.0475	-0.2427	-0.0184	-0.0128	-0.0247	-0.0174	-0.1735	-0.0177	0.067	-0.0497	-0.0176	0.0296	0.0094	-0.0967	-0.0414	0.0288	-0.0133	-0.0156	-0.0402	0.0033	0.0349	-0.0161	0.0182	0.0045	0.0493	-0.0018	0.0266	0.0321	0.0292	0.0343	0.0124	0.0196	-0.0071	0.0012	-0.0868	0.0184	0.0109	-0.0605	0.0119	-0.0219	0.0416	0.0278	-0.0336	0.02	0.0375
MATN1-AS1	0.028	0.0204	-0.0625	-0.0962	-0.0475	-0.2427	-0.0184	-0.0128	-0.0247	-0.0174	-0.1735	-0.0177	0.067	-0.0497	-0.0176	0.0296	0.0094	-0.0967	-0.0414	0.0288	-0.0133	-0.0156	-0.0402	0.0033	0.0349	-0.0161	0.0182	0.0045	0.0493	-0.0018	0.0266	0.0321	0.0292	0.0343	0.0124	0.0196	-0.0071	0.0012	-0.0868	0.0184	0.0109	-0.0605	0.0119	-0.0219	0.0416	0.0278	-0.0336	0.02	0.0375
LAPTM5	0.028	0.0204	-0.0625	-0.0962	-0.0475	-0.2427	-0.0184	-0.0128	-0.0247	-0.0174	-0.1735	-0.0177	0.067	-0.0497	-0.0176	0.0296	0.0094	-0.0967	-0.0414	0.0288	-0.0133	-0.0156	-0.0402	0.0033	0.0349	-0.0161	0.0182	0.0045	0.0493	-0.0018	0.0266	0.0321	0.0292	0.0343	0.0124	0.0196	-0.0071	0.0012	-0.0868	0.0184	0.0109	-0.0605	0.0119	-0.0219	0.0416	0.0278	-0.0336	0.02	0.0375
SDC3	-0.043	0.0204	-0.0625	-0.0962	-0.0475	-0.245322	-0.0184	-0.0487392	-0.0247	-0.0350983	-0.1735	-0.0177	0.067	-0.0497	-0.0176	0.0296	0.0094	-0.0967	-0.0414	0.0288	-0.0133	-0.0156	-0.0402	0.0033	0.0349	-0.0161	-0.0737	-0.00711084	0.0493	-0.0018	-0.0305	0.00158358	0.0292	-0.0757	-0.000503549	0.0196	-0.0071	0.0012	-0.0868	-0.041	0.0109	-0.0605	0.0119	-0.0219	0.0416	0.0161586	-0.0336	0.02	-0.0338543
PUM1	-0.043	0.0204	-0.0625	-0.0962	-0.0475	-0.3111	-0.0184	-0.1079	-0.0247	-0.0927	-0.1735	-0.0177	-0.0794	-0.0497	-0.0822	-0.0492	-0.1234	-0.0967	-0.0414	-0.0757	-0.0133	-0.0156	-0.0402	0.0033	0.0349	-0.0161	-0.0737	-0.0449	0.0171	-0.0018	-0.0305	-0.2386	0.0292	-0.0757	-0.0425	-0.0603	-0.0071	0.0012	-0.0868	-0.041	0.0109	-0.0605	-0.0525545	-0.0219	-0.0276	0.0074	-0.0336	0.02	-0.0634
NKAIN1	-0.043	0.0204	-0.0625	-0.0962	-0.0475	-0.3111	-0.0184	-0.1079	-0.0247	-0.0927	-0.1735	-0.0177	-0.0794	-0.0497	-0.0822	-0.0492	-0.1234	-0.0967	-0.0414	-0.0757	-0.0133	-0.0156	-0.0402	0.0033	0.0349	-0.0161	-0.0737	-0.0449	0.0171	-0.0018	-0.1175	0.0038	0.0292	-0.0757	-0.0425	-0.0603	-0.0071	0.0012	-0.0868	-0.1053	0.0109	-0.0605	-0.0813	-0.0219	-0.0276	0.0074	-0.0336	0.02	-0.0634
SNRNP40	-0.043	0.0204	-0.0625	-0.0962	-0.0475	-0.3111	-0.0184	-0.1079	-0.0247	-0.0927	-0.1735	-0.0177	-0.0794	-0.0497	-0.0822	-0.0492	-0.0275	-0.0967	-0.0414	-0.0757	-0.0133	-0.0156	-0.0402	0.0033	0.0349	-0.0161	-0.0737	-0.0449	0.0171	-0.0018	-0.1175	0.0038	0.0292	-0.0757	-0.0425	-0.0603	-0.0071	0.0012	-0.0868	-0.1053	0.0109	-0.0605	-0.0813	-0.0219	-0.0276	0.0074	-0.0336	0.02	-0.0634
ZCCHC17	-0.043	0.0204	-0.0625	-0.0962	-0.0475	-0.3111	-0.0184	-0.1079	-0.0247	-0.0927	-0.1735	-0.0177	-0.0671193	-0.0497	-0.0822	-0.0492	-0.0275	-0.0967	-0.0414	-0.0757	-0.0133	-0.0156	-0.0402	0.0033	0.0349	-0.0161	-0.0737	-0.0449	0.0171	-0.0018	-0.116445	0.0038	0.0292	-0.0757	-0.0425	-0.0603	-0.0071	0.0012	-0.0868	-0.0853694	0.0109	-0.0605	-0.0813	-0.0219	-0.0276	0.0074	-0.0336	0.02	-0.0634
FABP3	-0.043	0.0204	-0.0625	-0.0962	-0.0475	-0.3111	-0.0184	-0.1079	-0.0247	-0.0927	-0.1735	-0.0177	0.017	-0.0497	-0.0822	-0.0492	-0.0275	-0.0967	-0.0414	-0.0757	-0.0133	-0.0156	-0.0402	0.0033	0.0349	-0.0161	-0.0737	-0.0449	0.0171	-0.0018	0.0001	0.0038	0.0292	-0.0757	-0.0425	-0.0603	-0.0071	0.0012	-0.0868	-0.0089	0.0109	-0.0605	-0.0813	-0.0219	-0.0276	0.0074	-0.0336	0.02	-0.0634
SERINC2	-0.043	0.0204	0.0915	0.0445598	-0.0475	-0.3111	-0.0184775	-0.1079	-0.0271487	-0.0927	-0.1735	-0.0177	0.017	-0.0497	-0.0822	-0.0492	-0.0275	-0.0967	-0.0414	-0.0757	-0.0133	-0.0156	-0.0402	0.0033	0.0349	-0.0161	-0.0737	-0.0449	0.0171	-0.0018	0.0001	0.0038	0.0292	-0.0757	-0.0425	-0.0585253	-0.0071	0.0012	-0.0868	-0.0089	0.0109	-0.0605	-0.0813	-0.0219	-0.0276	0.0074	-0.0336	0.02	-0.0634
TINAGL1	-0.043	0.0204	-0.0687	-0.0974644	-0.0475	-0.3111	-0.0291	-0.1079	-0.102565	-0.0927	-0.1735	-0.0177	0.017	-0.0497	-0.014	-0.0492	-0.0275	-0.0967	-0.0414	-0.0757	-0.0133	-0.0156	-0.0402	0.0033	0.0349	-0.0161	-0.0737	-0.0449	0.0171	-0.0018	0.0001	0.0038	0.0292	0.02	-0.0425	0.0345	-0.0071	0.0012	-0.0868	-0.0089	0.0109	-0.0605	-0.0235443	-0.0219	-0.0276	0.0074	-0.0336	0.02	-0.0634
HCRTR1	-0.043	0.0204	-0.0687	-0.0941	-0.0475	-0.3111	-0.0291	-0.1079	-0.0468	-0.0056	-0.1735	-0.0177	0.017	-0.0497	-0.014	-0.0492	-0.0275	-0.0967	-0.0414	0.1419	-0.0133	-0.0156	-0.0402	0.0033	0.0349	-0.0161	-0.0737	-0.0449	0.0171	-0.0018	0.0001	0.0038	0.0292	0.02	-0.0425	0.0345	-0.0071	0.0012	-0.0868	-0.0089	0.0109	-0.0605	0.0373	-0.0219	-0.0276	0.0074	-0.0336	0.02	-0.0634
PEF1	-0.043	0.0204	-0.0687	-0.0941	-0.0475	-0.3111	-0.0291	-0.1079	-0.0468	-0.0056	-0.1735	-0.0177	0.017	-0.0497	-0.014	-0.0492	-0.0275	-0.0967	-0.0414	0.1419	-0.0133	-0.0156	-0.0402	0.0033	0.0349	-0.0161	-0.0737	-0.0449	0.0171	-0.0018	0.0001	0.0038	0.0292	0.02	-0.0425	0.0345	-0.0071	0.0012	-0.0868	-0.0089	0.0109	-0.0605	0.0373	-0.0219	-0.0276	0.0074	-0.0336	0.02	-0.0634
COL16A1	-0.043	0.0204	-0.0687	-0.0941	-0.0475	-0.3111	-0.0291	-0.1079	-0.0468	-0.0056	-0.1735	-0.0177	0.017	-0.0497	-0.014	-0.0492	-0.0275	-0.0967	-0.0414	0.1419	-0.0133	-0.0156	-0.0402	0.0033	0.0349	-0.0161	-0.0737	-0.0449	0.0171	-0.0018	0.0001	0.0038	0.0292	0.02	-0.0425	0.0345	-0.0071	0.0012	-0.0868	-0.0089	0.0109	-0.0605	0.0373	-0.0219	-0.0276	0.0074	-0.0336	0.02	-0.0634
BAI2	-0.043	0.0204	-0.0687	-0.0941	-0.0475	-0.3111	-0.0291	-0.1079	-0.0468	-0.0056	-0.1735	-0.0177	0.017	-0.0497	-0.014	-0.0492	-0.0275	-0.0967	-0.0414	0.1419	-0.0133	-0.0156	-0.0402	0.0033	0.0349	-0.0161	-0.0737	-0.0449	0.0171	-0.0018	0.0001	0.0038	0.0292	0.02	-0.0425	0.0345	-0.0071	0.0012	-0.0868	-0.0089	0.0109	-0.0605	0.0373	-0.0219	-0.0276	0.0074	-0.0336	0.02	-0.0634
SPOCD1	-0.043	0.0204	-0.0687	-0.0941	-0.0475	-0.3111	-0.0291	-0.1079	0.100058	-0.115792	-0.1735	-0.0177	0.016135	-0.0497	-0.014	-0.0492	-0.0275	-0.0967	-0.0414	-0.0459	-0.0133	-0.0156	-0.0402	0.0033	0.0349	-0.0161	-0.0737	-0.0449	0.0171	-0.0018	-0.00101139	0.0038	0.0292	-0.0903	-0.0425	-0.0151889	-0.0071	0.0012	-0.0868	-0.0976	0.0109	-0.0605	0.0373	-0.0219	-0.0276	-0.0389394	-0.0336	0.02	-0.0634
PTP4A2	-0.043	0.0204	-0.0687	-0.0941	-0.0475	-0.3111	-0.1311	-0.1079	-0.1257	-0.1478	-0.1735	-0.0177	-0.0662	-0.0497	-0.0759	-0.0492	-0.0821	-0.0967	-0.0414	-0.0459	-0.0133	-0.0156	-0.0402	0.0033	0.0349	-0.0161	-0.0737	-0.0449	0.0171	-0.0018	-0.1068	0.0038	0.0292	-0.0903	-0.0425	-0.0644	-0.0071	0.0012	-0.0868	-0.0976	0.0109	-0.1513	-0.0763	-0.0219	-0.0276	-0.0524	-0.0336	0.02	-0.0634
KHDRBS1	-0.043	0.0204	-0.0687	-0.0941	-0.0475	-0.3111	-0.1311	-0.1079	-0.1257	-0.1478	-0.1735	-0.1051	-0.0662	-0.0497	-0.0759	-0.0492	-0.0821	-0.0967	-0.0414	-0.0459	-0.0133	-0.0156	-0.0402	0.0033	0.0349	-0.0161	-0.0737	-0.0449	0.0171	-0.0018	-0.1068	-0.1037	0.0292	-0.0903	-0.0425	-0.0644	-0.0071	0.0012	-0.0868	-0.0976	0.0109	-0.1513	-0.0763	-0.0800973	-0.0276	-0.0524	-0.0336	0.02	-0.0634
TMEM39B	-0.043	0.0204	-0.0687	-0.0941	-0.0475	-0.3111	-0.1311	-0.1079	-0.1257	-0.1478	-0.1735	-0.1051	-0.0662	-0.0497	-0.0759	-0.0492	-0.0821	-0.0967	-0.0414	-0.0459	-0.0133	-0.0156	-0.0402	0.0033	0.0349	-0.0161	-0.0737	-0.0449	0.0171	-0.0018	-0.1068	-0.1037	0.0292	-0.0903	-0.0425	-0.0644	-0.0071	0.0012	-0.0868	-0.0976	0.0109	-0.1513	-0.0763	-0.1422	-0.0276	-0.0524	-0.0336	0.02	-0.0634
KPNA6	-0.043	0.0204	-0.0687	-0.0941	-0.0475	-0.3111	-0.1311	-0.1079	-0.1257	-0.1478	-0.1735	-0.1051	-0.0662	-0.0497	-0.0759	-0.0492	-0.0821	-0.0967	-0.0414	-0.0459	-0.0133	-0.0156	-0.0402	0.0033	0.0349	-0.0161	-0.0737	-0.0449	0.0171	-0.0018	-0.1068	-0.1037	0.0292	-0.0903	-0.0425	-0.0644	-0.0071	0.0012	-0.0868	-0.0976	0.0109	-0.1513	-0.0763	-0.1422	-0.0276	-0.0524	-0.0336	0.02	-0.0634
TXLNA	-0.043	0.0204	-0.0687	-0.0941	-0.0475	-0.3111	-0.1311	-0.1079	-0.1257	-0.1478	-0.1735	-0.1051	-0.0662	-0.0497	-0.0759	-0.0492	-0.0821	-0.0967	-0.0414	-0.0459	-0.0133	-0.0156	-0.0402	0.0033	0.0349	-0.0161	-0.0737	-0.0449	0.0171	-0.0018	-0.1068	-0.1037	0.0292	-0.0903	-0.0425	-0.0644	-0.0071	0.0012	-0.0868	-0.0976	0.0109	-0.1513	-0.0763	-0.1422	-0.0276	-0.0524	-0.0336	0.02	-0.0634
CCDC28B	-0.043	0.0204	-0.0687	-0.0941	-0.0475	-0.3111	-0.1311	-0.1079	-0.1257	-0.1478	-0.1735	-0.1051	-0.0662	-0.0497	-0.0759	-0.0492	-0.0821	-0.0967	-0.0414	-0.0459	-0.0133	-0.0156	-0.0402	0.0033	0.0349	-0.0161	-0.0737	-0.0449	0.0171	-0.0018	-0.1068	-0.1037	0.0292	-0.0903	-0.0425	-0.0644	-0.0071	0.0012	-0.0868	-0.0976	0.0109	-0.1513	-0.0763	-0.1422	-0.0276	-0.0524	-0.0336	0.02	-0.0634
IQCC	-0.043	0.0204	-0.0687	-0.0941	-0.0475	-0.3111	-0.1311	-0.1079	-0.1257	-0.1478	-0.1735	-0.1051	-0.0662	-0.0497	-0.0759	-0.0492	-0.0821	-0.0967	-0.0414	-0.0459	-0.0133	-0.0156	-0.0402	0.0033	0.0349	-0.0161	-0.0737	-0.0449	0.0171	-0.0018	-0.1068	-0.1037	0.0292	-0.0903	-0.0425	-0.0644	-0.0071	0.0012	-0.0868	-0.0976	0.0109	-0.1513	-0.0763	-0.1422	-0.0276	-0.0524	-0.0336	0.02	-0.0634
DCDC2B	-0.043	0.0204	-0.0687	-0.0941	-0.0475	-0.3111	-0.1311	-0.1079	-0.1257	-0.1478	-0.1735	-0.1051	-0.0662	-0.0497	-0.0759	-0.0492	-0.0821	-0.0967	-0.0414	-0.0459	-0.0133	-0.0156	-0.0402	0.0033	0.0349	-0.0161	-0.0737	-0.0449	0.0171	-0.0018	-0.1068	-0.1037	0.0292	-0.0903	-0.0425	-0.0644	-0.0071	0.0012	-0.0868	-0.0976	0.0109	-0.1513	-0.0763	-0.1422	-0.0276	-0.0524	-0.0336	0.02	-0.0634
TMEM234	-0.043	0.0204	-0.0687	-0.0941	-0.0475	-0.3111	-0.1311	-0.1079	-0.1257	-0.1478	-0.1735	-0.1051	-0.0662	-0.0497	-0.0759	-0.0492	-0.0821	-0.0967	-0.0414	-0.0459	-0.0133	-0.0156	-0.0402	0.0033	0.0349	-0.0161	-0.0737	-0.0449	0.0171	-0.0018	-0.1068	-0.1037	0.0292	-0.0903	-0.0425	-0.0644	-0.0071	0.0012	-0.0868	-0.0976	0.0109	-0.1513	-0.0763	-0.1422	-0.0276	-0.0524	-0.0336	0.02	-0.0634
EIF3I	-0.043	0.0204	-0.0687	-0.0941	-0.0475	-0.3111	-0.1311	-0.1079	-0.1257	-0.1478	-0.1735	-0.1051	-0.0662	-0.0497	-0.0759	-0.0492	-0.0821	-0.0967	-0.0414	-0.0459	-0.0133	-0.0156	-0.0402	0.0033	0.0349	-0.0161	-0.0737	-0.0449	0.0171	-0.0018	-0.1068	-0.1037	0.0292	-0.0903	-0.0425	-0.0644	-0.0071	0.0012	-0.0868	-0.0976	0.0109	-0.1513	-0.0763	-0.1422	-0.0276	-0.0524	-0.0336	0.02	-0.0634
MTMR9LP	-0.043	0.0204	-0.0687	-0.0941	-0.0475	-0.3111	-0.1311	-0.1079	-0.1257	-0.1478	-0.1735	-0.1051	-0.0662	-0.0497	-0.0759	-0.0492	-0.0821	-0.0967	-0.0414	-0.0459	-0.0133	-0.0156	-0.0402	0.0033	0.0349	-0.0161	-0.0737	-0.0449	0.0171	-0.0018	-0.1068	-0.1037	0.0292	-0.0903	-0.0425	-0.0644	-0.0071	0.0012	-0.0868	-0.0976	0.0109	-0.1513	-0.0763	-0.1422	-0.0276	-0.0524	-0.0336	0.02	-0.0634
FAM167B	-0.043	0.0204	-0.0687	-0.0941	-0.0475	-0.3111	-0.1311	-0.1079	-0.1257	-0.1478	-0.1735	-0.1051	-0.0662	-0.0497	-0.0759	-0.0492	-0.0821	-0.0967	-0.0414	-0.0459	-0.0133	-0.0156	-0.0402	0.0033	0.0349	-0.0161	-0.0737	-0.0449	0.0171	-0.0018	-0.1068	-0.1037	0.0292	-0.0903	-0.0425	-0.0644	-0.0071	0.0012	-0.0868	-0.0976	0.0109	-0.1513	-0.0763	-0.1422	-0.0276	-0.0524	-0.0336	0.02	-0.0634
LCK	-0.043	0.0204	-0.0687	-0.0941	-0.0475	-0.3111	-0.1311	-0.1079	-0.1257	-0.1478	-0.1735	-0.1051	-0.0662	-0.0497	-0.0759	-0.0492	-0.0821	-0.0967	-0.0414	-0.0459	-0.0133	-0.0156	-0.0402	0.0033	0.0349	-0.0161	-0.0737	-0.0449	0.0171	-0.0018	-0.1068	-0.1037	0.0292	-0.0903	-0.0425	-0.0644	-0.0071	0.0012	-0.0868	-0.0976	0.0109	-0.1513	-0.0763	-0.1422	-0.0276	-0.0524	-0.0336	0.02	-0.0634
HDAC1	-0.043	0.0204	-0.0687	-0.0941	-0.0475	-0.3111	-0.1311	-0.1079	-0.1257	-0.1478	-0.1735	-0.1051	-0.0662	-0.0497	-0.0759	-0.0492	-0.0821	-0.0967	-0.0414	-0.0459	-0.0133	-0.0156	-0.0402	0.0033	0.0349	-0.0161	-0.0737	-0.0449	0.0171	-0.0018	-0.1068	-0.1037	0.0292	-0.0903	-0.0425	-0.0644	-0.0071	0.0012	-0.0868	-0.0976	0.0109	-0.1513	-0.0763	-0.1422	-0.0276	-0.0524	-0.0336	0.02	-0.0634
MARCKSL1	-0.043	0.0204	-0.0687	-0.0941	-0.0475	-0.3111	-0.1311	-0.1079	-0.1257	-0.1478	-0.1735	-0.1051	-0.0662	-0.0497	-0.0759	-0.0492	-0.0821	-0.0967	-0.0414	-0.0459	-0.0133	-0.0156	-0.0402	0.0033	0.0349	-0.0161	-0.0737	-0.0449	0.0171	-0.0018	-0.1068	-0.1037	0.0292	-0.0903	-0.0425	-0.0644	-0.0071	0.0012	-0.0868	-0.0976	0.0109	-0.1513	-0.0763	-0.1422	-0.0276	-0.0524	-0.0336	0.02	-0.0634
TSSK3	-0.043	0.0204	-0.0687	-0.0941	-0.0475	-0.3111	-0.1311	-0.1079	-0.1257	-0.1478	-0.1735	-0.1051	-0.0662	-0.0497	-0.0759	-0.0492	-0.0821	-0.0967	-0.0414	-0.0459	-0.0133	-0.0156	-0.0402	0.0033	0.0349	-0.0161	-0.0737	-0.0449	0.0171	-0.0018	-0.1068	-0.1037	0.0292	-0.0903	-0.0425	-0.0644	-0.0071	-0.00338833	-0.0868	-0.0976	0.0109	-0.1513	-0.0763	-0.1422	-0.0276	-0.0524	-0.0336	0.02	-0.0634
FAM229A	-0.043	0.0204	-0.0687	-0.0941	-0.0475	-0.3111	-0.1311	-0.1079	-0.1257	-0.1478	-0.1735	-0.1051	-0.0662	-0.0497	-0.0759	-0.0492	-0.0821	-0.0967	-0.0414	-0.0459	-0.0133	-0.0156	-0.0402	0.0033	0.0349	-0.0161	-0.0737	-0.0449	0.0171	-0.0018	-0.1068	-0.1037	0.0292	-0.0903	-0.0425	-0.0644	-0.0071	-0.0736	-0.0868	-0.0976	0.0109	-0.1513	-0.0763	-0.1422	-0.0276	-0.0524	-0.0336	0.02	-0.0634
BSDC1	-0.043	0.0204	-0.0687	-0.0941	-0.0475	-0.3111	-0.1311	-0.1079	-0.1257	-0.1478	-0.1735	-0.1051	-0.0662	-0.0497	-0.0759	-0.0492	-0.0821	-0.0967	-0.0414	-0.0459	-0.0133	-0.0156	-0.0402	0.0033	0.0349	-0.0161	-0.0737	-0.0449	0.0171	-0.0018	-0.1068	-0.1037	0.0292	-0.0903	-0.0425	-0.0644	-0.0071	-0.0736	-0.0868	-0.0976	0.0109	-0.1513	-0.0763	-0.1422	-0.0276	-0.0524	-0.0336	0.02	-0.0634
ZBTB8B	-0.043	0.0204	-0.0687	-0.0941	-0.0475	-0.3111	-0.1311	-0.1079	-0.1257	-0.1478	-0.1735	-0.1051	-0.0662	-0.0497	-0.0759	-0.1531	-0.0821	-0.0967	-0.0414	-0.0459	-0.0133	-0.0156	-0.0402	0.0033	0.0349	-0.0161	-0.0737	-0.0449	0.0171	-0.0018	-0.1068	-0.1037	0.0292	-0.0903	-0.0425	-0.0644	-0.0071	-0.0736	-0.0868	-0.0976	0.0109	-0.1513	-0.0763	-0.1422	-0.0276	-0.0524	-0.0336	0.02	-0.0634
ZBTB8A	-0.043	0.0204	-0.0687	-0.0941	-0.0475	-0.3111	-0.1311	-0.283	-0.1257	-0.1478	-0.1735	-0.1051	-0.176129	-0.2327	-0.0759	-0.1531	-0.0821	-0.0967	-0.0414	-0.3388	-0.0133	-0.0156	-0.0402	0.0033	0.0349	-0.0161	-0.0737	-0.0449	0.0171	-0.0018	-0.315108	-0.1037	0.0292	-0.0903	-0.0425	-0.0644	-0.0071	-0.0736	-0.0868	-0.3027	0.0109	-0.1513	-0.249885	-0.1422	-0.0276	-0.0524	-0.0336	0.02	-0.0634
ZBTB8OS	-0.043	0.0204	-0.0687	-0.0941	-0.0475	-0.3111	-0.1311	-0.283	-0.1257	-0.1478	-0.1735	-0.1051	-0.2654	-0.2327	-0.0759	-0.1531	-0.0821	-0.0967	-0.0414	-0.3388	-0.0133	-0.0156	-0.0402	0.0033	0.0349	-0.0161	-0.0737	-0.0449	0.0171	-0.0018	-0.153233	-0.1037	0.0292	-0.0903	-0.0425	-0.0644	-0.0071	-0.0736	-0.0868	-0.3027	0.0109	-0.1513	-0.2738	-0.1422	-0.0276	-0.0524	-0.0336	0.02	-0.0634
RBBP4	-0.043	0.0204	-0.0687	-0.0941	-0.0475	-0.3111	-0.1311	-0.245621	-0.1257	-0.1478	-0.1735	-0.1051	-0.0695	-0.0579	-0.0759	-0.1531	-0.0821	-0.0967	-0.0414	-0.247581	-0.0133	-0.0156	-0.0402	0.0033	0.0349	-0.0161	-0.0737	-0.0449	0.0171	-0.0018	-0.1471	-0.1037	0.0292	-0.0903	-0.0425	-0.0644	-0.0071	-0.0736	-0.0868	-0.198298	0.0109	-0.1513	-0.17799	-0.1422	-0.0276	-0.0524	-0.0336	0.02	-0.0634
SYNC	-0.043	0.0204	-0.0687	-0.0941	-0.0475	-0.3111	-0.1311	-0.0932	-0.1257	-0.1478	-0.1735	-0.1051	-0.0695	-0.0579	-0.0759	-0.1531	-0.0821	-0.0967	-0.0414	-0.014	-0.0133	-0.0156	-0.0402	0.0033	0.0349	-0.0161	-0.0737	-0.0449	0.0171	-0.0018	-0.1471	-0.1037	0.0292	-0.0903	-0.0425	-0.0644	-0.0071	-0.0736	-0.0868	-0.0864	0.0109	-0.1513	-0.0753	-0.1422	-0.0276	-0.0524	-0.0336	0.02	-0.0634
KIAA1522	-0.043	0.0204	-0.0687	-0.0941	-0.0475	-0.3111	-0.1311	-0.0932	-0.1257	-0.1478	-0.1735	-0.1051	-0.0695	-0.0579	-0.0759	-0.1531	-0.0821	-0.0967	-0.0414	-0.014	-0.0133	-0.0156	-0.0402	0.0033	0.0349	-0.0161	-0.0737	-0.0449	0.0171	-0.0018	-0.0954625	-0.1037	0.0292	-0.0903	-0.0425	-0.0644	-0.0071	-0.0736	-0.0868	-0.0864	0.0109	-0.1513	-0.0753	-0.1422	-0.0276	-0.0524	-0.0336	0.02	-0.0634
YARS	-0.043	0.0204	-0.0687	-0.0941	-0.0475	-0.3111	-0.1311	-0.0932	-0.1257	-0.1478	-0.1735	-0.1051	-0.0695	-0.0579	-0.0759	-0.1531	-0.0821	-0.0967	-0.0414	-0.014	-0.0133	-0.0156	-0.0402	0.0033	0.0349	-0.0161	-0.0737	-0.0449	0.0171	-0.0018	0	-0.1037	0.0292	-0.0903	-0.0425	-0.0644	-0.0071	-0.0736	-0.0868	-0.0864	0.0109	-0.1513	-0.0753	-0.13978	-0.0276	-0.0524	-0.0336	0.02	-0.0634
S100PBP	-0.043	0.0204	-0.0687	-0.0941	-0.0475	-0.3111	-0.129854	-0.0932	-0.104757	-0.1478	-0.1735	-0.0852476	-0.0695	-0.0579	-0.0759	-0.150125	-0.0821	-0.0967	-0.0414	-0.014	-0.0133	-0.0156	-0.0402	0.0033	0.0349	-0.0161	-0.0737	-0.0449	0.0171	-0.0018	0	-0.1037	0.0292	-0.0903	-0.0425	-0.0644	-0.0071	-0.0736	-0.0868	-0.0864	0.0109	-0.130586	-0.0753	-0.0714	-0.0276	-0.0524	-0.0336	0.02	-0.0634
FNDC5	-0.043	0.0204	-0.0687	-0.0941	-0.0475	-0.3111	0.0019	-0.0932	0.0025	-0.1478	-0.1735	-0.0419	0.0827	-0.0579	-0.0759	-0.0409	-0.0821	-0.0967	-0.0414	-0.014	-0.0133	-0.0156	-0.0402	0.0033	0.0349	-0.0161	-0.0737	-0.0449	0.0171	-0.0018	0	-0.1037	0.0292	-0.0903	-0.0425	0.00623688	-0.0071	0.0289	-0.0868	-0.0864	0.0109	-0.0245	-0.0753	-0.0714	-0.0276	-0.0524	-0.0336	0.02	-0.0634
HPCA	-0.043	0.0204	-0.0687	-0.0941	-0.0475	-0.3111	0.0019	-0.0932	0.0025	-0.1478	-0.1735	-0.0419	0.0827	-0.0579	-0.0759	-0.0409	-0.0821	-0.0967	-0.0414	-0.014	-0.0133	-0.0156	-0.0402	0.0033	0.0349	-0.0161	-0.0737	-0.0449	0.0171	-0.0018	0	-0.1037	0.0292	-0.0903	-0.0425	0.0185	-0.0071	0.0289	-0.0868	-0.0864	0.0109	-0.0245	-0.0753	-0.0714	-0.0276	-0.0524	-0.0336	0.02	-0.0634
TMEM54	-0.043	0.0204	-0.0687	-0.0941	-0.0475	-0.3111	0.0019	-0.0932	0.0025	-0.1478	-0.1735	-0.0419	0.0827	-0.0579	-0.0759	-0.0409	-0.0821	-0.0967	-0.0414	-0.014	-0.0133	-0.0156	-0.0402	0.0033	0.0349	-0.0161	-0.0737	-0.0449	0.0171	-0.0018	0	-0.1037	0.0292	-0.0903	-0.0425	0.0185	-0.0071	0.0289	-0.0868	-0.0864	0.0109	-0.0245	-0.0753	-0.0714	-0.0276	-0.0524	-0.0336	0.02	-0.0634
RNF19B	-0.043	0.0204	-0.0687	-0.0941	-0.0475	-0.3111	0.0019	-0.0932	0.0025	-0.1478	-0.1735	-0.0419	-0.1909	-0.0579	-0.0759	-0.0409	-0.0821	-0.0967	-0.0414	-0.014	-0.0133	-0.0156	-0.0402	0.0033	0.0349	-0.0161	-0.0737	-0.0449	0.0171	-0.0018	0	-0.1037	0.0292	-0.0903	-0.0425	0.0185	-0.0071	0.0289	-0.0868	-0.0864	0.0109	-0.0245	-0.0753	-0.0714	-0.0276	-0.0524	-0.0336	0.02	-0.0634
AK2	-0.043	0.0204	-0.0686985	-0.0941	-0.0475	-0.2316	0.0019	-0.0932	0.0025	-0.0523366	-0.1735	-0.0419	0.0532	-0.0579	-0.0759	-0.0409	-0.0821	-0.0967	-0.0414	-0.014	-0.0133	-0.0156	-0.0402	0.0033	0.0349	-0.0161	-0.0737	-0.0449	0.0171	-0.0018	0	-0.1037	0.0292	-0.0903	-0.0425	0.0185	-0.0071	0.0289	-0.0868	-0.0864	0.0109	-0.0458181	-0.0753	-0.0714	-0.0276	0.0148	-0.0400007	0.02	-0.0634
ADC	-0.043	0.0204	0.0384	-0.0941	-0.0475	-0.2316	0.0019	-0.0932	0.0025	-0.0079	-0.1735	-0.0419	0.0532	-0.0579	-0.0759	-0.0409	-0.0821	-0.0967	-0.0414	-0.014	-0.0133	-0.0156	-0.0402	0.0033	0.0349	-0.0161	-0.00864251	-0.0449	0.0171	-0.0018	0	-0.1037	0.0292	-0.0903	-0.0425	0.0185	-0.0071	0.0289	-0.0868	-0.0864	0.0109	-0.173971	-0.0200278	-0.0714	0.0396201	0.0148	-0.1059	0.02	-0.0634
TRIM62	-0.043	0.0204	0.0384	0.0256	-0.0475	-0.2316	0.0019	-0.0932	0.0025	-0.0079	-0.1735	-0.0419	0.0532	-0.0579	-0.0759	-0.0409	-0.0821	-0.0967	-0.0414	-0.014	-0.0133	-0.0156	-0.0402	0.0033	0.0349	-0.0161	-0.0015	-0.0449	0.0171	-0.0018	0	0.0492	0.0292	-0.0903	-0.00314265	0.0185	-0.0071	0.0289	-0.0868	0.0135306	0.0109	-0.0623	0.0225	-0.0714	0.047	0.0148	-0.0345256	0.02	-0.0005
ZNF362	-0.043	0.0204	0.0384	0.0256	-0.0475	-0.2316	0.0019	-0.0932	0.0025	-0.0079	-0.1735	-0.0419	0.0532	-0.0012	-0.0759	-0.020896	0.0136	-0.0967	-0.0414	-0.014	-0.0133	-0.0156	-0.0402	0.0033	0.0349	-0.0161	-0.0015	-0.0449	0.0171	-0.0018	0	0.0492	0.0292	-0.0873156	0.0272	0.0185	-0.0071	0.0289	-0.0868	0.0145	0.0109	-0.0623	0.0225	-0.0714	0.047	0.0148	-0.0162	0.02	-0.0005
PHC2	-0.043	0.0204	0.0384	0.0256	-0.0475	-0.2316	0.0019	0.00522421	0.0025	-0.0079	-0.1735	-0.0019	0.0532	-0.0012	-0.0236291	0.029	0.0136	-0.0967	-0.0243197	-0.014	-0.0133	-0.0156	-0.0402	0.0033	0.0349	-0.0161	-0.0015	0.0147121	0.0171	-0.0018	0	0.0492	0.0292	0.0239	0.0272	0.0185	-0.0071	0.0289	-0.0657091	0.0145	0.0109	-0.0007	0.0225	0.0126	0.047	0.0148	-0.0162	0.02	-0.0005
ZSCAN20	-0.043	0.0204	0.0384	0.0256	-0.0475	-0.2316	0.0019	0.0109	0.0025	-0.0079	-0.1735	-0.0019	0.0532	-0.0012	0.0017	0.029	0.0136	-0.0967	-0.0242	-0.014	-0.0133	-0.0156	-0.0402	0.0033	0.0349	-0.0161	-0.0015	0.0148	0.0171	-0.0018	0	-0.0891	0.0292	0.0239	0.0272	0.0185	-0.0071	0.0289	-0.0465	0.0145	0.0109	-0.0007	0.0225	0.0126	0.047	0.0148	-0.0162	0.02	-0.0005
CSMD2	0.0160653	0.0204	0.0384	0.0256	-0.0475	-0.2316	0.0019	0.0109	0.0025	-0.0079	-0.1735	-0.0019	0.0532	-0.0012	0.0017	0.029	0.0136	-0.0501436	-0.0242	0.0939704	-0.0133	-0.0156	-0.0402	0.0033	0.0349	-0.0161	-0.0015	0.0148	0.0171	-0.0018	0	0.0536279	0.0292	0.0239	0.0272	0.0185	-0.0071	0.0289	-0.0465	0.0145	0.0109	-0.0007	0.0225	0.0126	0.047	0.0148	-0.0162	0.02	-0.0005
HMGB4	0.0205	0.0204	0.0384	0.0256	-0.0475	-0.2316	0.0019	0.0109	0.0025	-0.0079	-0.1735	-0.0019	0.0532	-0.0012	0.0017	0.029	0.0136	-0.0496	-0.0242	0.111	-0.0133	-0.0156	-0.0402	0.0033	0.0349	-0.0161	-0.0015	0.0148	0.0171	-0.0018	0	0.0568	0.0292	0.0239	0.0272	0.0185	-0.0071	0.0289	-0.0465	0.0145	0.0109	-0.0007	0.0225	0.0126	0.047	0.0148	-0.0162	0.02	-0.0005
C1orf94	0.0205	0.0204	0.0384	0.0256	-0.0475	-0.2316	0.0019	0.0109	0.0025	-0.0079	-0.1735	-0.0019	0.0532	-0.0012	0.0017	0.029	0.0136	-0.0496	-0.0242	0.111	-0.0133	-0.0156	-0.0402	0.0033	0.0349	-0.0161	-0.0015	0.0148	0.0171	-0.0018	0	0.0568	0.0292	0.0239	0.0272	0.0185	-0.0071	0.0289	-0.0465	0.0145	0.0109	-0.0007	0.0225	0.0126	0.047	0.0148	-0.0162	0.02	-0.0005
SMIM12	0.0205	0.0204	0.0482	-0.020099	-0.0475	-0.2316	0.0019	-0.0112168	0.0025	-0.0079	-0.1735	-0.0019	0.0532	-0.0012	0.0017	0.029	0.0136	-0.0496	-0.0242	0.111	-0.0133	-0.0156	-0.0402	0.0033	0.0349	-0.0161	-0.0015	0.0148	0.0171	-0.0018	0	-0.0077	0.0292	0.0239	0.0272	0.0185	-0.0071	0.0289	-0.0465	0.0145	0.0109	-0.0007	0.0225	0.0126	0.047	0.0148	-0.0162	0.02	-0.0005
GJB5	0.0205	0.0204	0.0482	0.0367	-0.0475	-0.2316	0.0019	0.0109	0.0025	-0.0079	-0.1735	-0.0019	0.0532	-0.0012	0.0017	0.029	0.0136	-0.0496	-0.0242	0.111	-0.0133	-0.0156	-0.0402	0.0033	0.0349	-0.0161	-0.0015	0.0148	0.0171	-0.0018	0	-0.0077	0.0292	0.0239	0.0272	0.0185	-0.0071	0.0289	-0.0465	0.0145	0.0109	-0.0007	0.0225	0.0126	0.047	0.0148	-0.0162	0.02	-0.0005
GJB4	0.0205	0.0204	0.0482	0.0367	-0.0475	-0.2316	0.0019	0.0109	0.0025	-0.0079	-0.1735	-0.0019	0.0532	-0.0012	0.0017	0.029	0.0136	-0.0496	-0.0242	0.111	-0.0133	-0.0156	-0.0402	0.0033	0.0349	-0.0161	-0.0015	0.0148	0.0171	-0.0018	0	-0.0077	0.0292	0.0239	0.0272	0.0185	-0.0071	0.0289	-0.0465	0.0145	0.0109	-0.0007	0.0225	0.0126	0.047	0.0148	-0.0162	0.02	-0.0005
GJB3	0.0205	0.0204	0.0482	0.0367	-0.0475	-0.2316	0.0019	0.0109	0.0025	-0.0079	-0.1735	-0.0019	0.0532	-0.0012	0.0017	0.029	0.0136	-0.0496	-0.0242	0.111	-0.0133	-0.0156	-0.0402	0.0033	0.0349	-0.0161	-0.0015	0.0148	0.0171	-0.0018	0	-0.0077	0.0292	0.0239	0.0272	0.0185	-0.0071	0.0289	-0.0465	0.0145	0.0109	-0.0007	0.0225	0.0126	0.047	0.0148	-0.0162	0.02	-0.0005
GJA4	0.0205	0.0204	0.0482	0.0367	-0.0475	-0.2316	0.0019	0.0109	0.0025	-0.0079	-0.1735	-0.0019	0.0532	-0.0012	0.0017	0.029	0.0136	-0.0496	-0.0242	0.111	-0.0133	-0.0156	-0.0402	0.0033	0.0349	-0.0161	-0.0015	0.0148	0.0171	-0.0018	0	-0.0077	0.0292	0.0239	0.0272	0.0185	-0.0071	0.0289	-0.0465	0.0145	0.0109	-0.0007	0.0225	0.0126	0.047	0.0148	-0.0162	0.02	-0.0005
DLGAP3	-0.0119898	0.0204	0.0482	0.0506	-0.0475	-0.2316	-0.0378877	-0.0448	-0.032591	-0.0598416	-0.1735	-0.0019	-0.0518039	-0.0012	-0.0280353	0.00417172	-0.0115647	-0.0496	-0.0242	0.111	-0.0133	-0.0156	-0.0402	0.0033	0.0349	-0.0161	-0.0015	0.0148	0.0171	-0.0018	0	-0.0077	0.0292	-0.0224345	0.0272	0.0185	-0.0071	0.0289	-0.0465	0.0145	0.0109	-0.104722	0.0225	-0.0708304	0.0279543	-0.00321019	-0.0162	0.02	-0.0005
ZMYM6	-0.0596	0.0204	-0.068	-0.0948	-0.0475	-0.306728	-0.0918	-0.1579	-0.0941	-0.1131	-0.1735	-0.0203155	-0.055	-0.0889	-0.0705	-0.0719	-0.0779	-0.0937	-0.0242	-0.248	-0.0133	-0.0156	-0.0402	0.0033	-0.0858761	-0.0161	-0.0790006	-0.132	0.0171	-0.0018	-0.0945	-0.100673	0.0292	-0.088	-0.0841	-0.073	-0.0071	-0.1209	-0.0465	-0.0948	0.0109	-0.1083	-0.074	-0.0737	-0.0304	-0.0569	-0.0162	0.02	-0.0005
ZMYM1	-0.0596	0.0204	-0.068	-0.0948	-0.0475	-0.3078	-0.0918	-0.1579	-0.0941	-0.1131	-0.1735	-0.0371	-0.055	-0.0889	-0.0705	-0.0719	-0.0779	-0.0937	-0.0242	-0.248	-0.0133	-0.0156	-0.0402	0.0033	-0.0876	-0.0161	-0.1149	-0.132	0.0171	-0.0018	-0.0945	-0.102	0.0292	-0.088	-0.0841	-0.073	-0.0071	-0.1209	-0.0465	-0.0948	0.0109	-0.1083	-0.074	-0.0737	-0.0304	-0.0569	-0.0162	0.02	-0.0005
SFPQ	-0.0596	0.0204	-0.068	-0.0948	-0.0475	-0.3078	-0.0918	-0.1579	-0.0941	-0.1131	-0.1735	-0.0371	-0.055	-0.0889	-0.0705	-0.0719	-0.0779	-0.0937	-0.0242	-0.248	-0.0133	-0.0156	-0.0402	0.0033	-0.0876	-0.0161	-0.1149	-0.132	0.0171	-0.0018	-0.0945	-0.102	0.0292	-0.088	-0.0841	-0.073	-0.0071	-0.1209	-0.0465	-0.0948	0.0109	-0.1083	-0.074	-0.0737	-0.0304	-0.0569	-0.0162	0.02	-0.0005
ZMYM4	-0.0596	0.0204	-0.068	-0.0948	-0.0475	-0.3078	-0.0918	-0.1579	-0.0941	-0.1131	-0.1735	-0.0371	-0.055	-0.0889	-0.0705	-0.0719	-0.0779	-0.0937	-0.0242	-0.150365	-0.0133	-0.0156	-0.0402	0.0033	-0.0876	-0.0161	-0.1149	-0.108755	0.0171	-0.0018	-0.0945	-0.102	0.0292	-0.088	-0.0841	-0.073	-0.0071	-0.1209	-0.0465	-0.0948	0.0109	-0.1083	-0.074	-0.0737	-0.0304	-0.0569	-0.0162	0.02	-0.0005
KIAA0319L	-0.0596	0.0204	-0.068	-0.0948	-0.0475	-0.3078	-0.0918	-0.0798	-0.0941	-0.1131	-0.1735	-0.0371	-0.055	-0.0889	-0.0705	-0.0719	-0.0779	-0.0937	-0.0242	-0.0577	-0.0133	-0.0156	-0.0402	0.0033	-0.0876	-0.0161	-0.1149	-0.0467	0.0171	-0.0018	-0.0945	-0.102	0.0292	-0.088	-0.0841	-0.073	-0.0071	0.0012	-0.0465	-0.0948	0.0109	-0.1083	-0.074	-0.0737	-0.0304	-0.0569	-0.0162	0.02	-0.0005
NCDN	-0.0596	0.0204	-0.068	-0.0948	-0.0475	-0.3078	-0.0918	-0.0798	-0.0941	-0.1131	-0.1735	-0.0371	-0.055	-0.0889	-0.0705	-0.0719	-0.0779	-0.0937	-0.0242	-0.0577	-0.0133	-0.0156	-0.0402	0.0033	-0.0876	-0.0161	-0.1149	-0.0467	0.0171	-0.0018	-0.0945	-0.102	0.0292	-0.088	-0.0841	-0.073	-0.0071	0.0012	-0.0465	-0.0948	0.0109	-0.1083	-0.074	-0.0737	-0.0304	-0.0569	-0.0162	0.02	-0.0005
TFAP2E	-0.0596	0.0204	-0.068	-0.0948	-0.0475	-0.3078	-0.0918	-0.0798	-0.0941	-0.1131	-0.1735	-0.0371	-0.055	-0.0889	-0.0705	-0.0719	-0.0779	-0.0937	-0.0242	-0.0577	-0.0133	-0.0156	-0.0402	0.0033	-0.0876	-0.0161	-0.1149	-0.0467	0.0171	-0.0018	-0.0945	-0.102	0.0292	-0.088	-0.0841	-0.073	-0.0071	0.0012	-0.0465	-0.0948	0.0109	-0.1083	-0.074	-0.0737	-0.0304	-0.0569	-0.0162	0.02	-0.0005
PSMB2	-0.0596	0.0204	-0.068	-0.0948	-0.0475	-0.3078	-0.0918	-0.0798	-0.0941	-0.1131	-0.1735	-0.0371	-0.055	-0.0889	-0.0705	-0.0719	-0.0779	-0.0937	-0.0242	-0.0577	-0.0133	-0.0156	-0.0402	0.0033	-0.0876	-0.0161	-0.1149	-0.0467	0.0171	-0.0018	-0.0945	-0.102	0.0292	-0.088	-0.0841	-0.073	-0.0071	0.0012	-0.0465	-0.0948	0.0109	-0.1083	-0.074	-0.0737	-0.0304	-0.0569	-0.0162	0.02	-0.0005
C1orf216	-0.0596	0.0204	-0.068	-0.0948	-0.0475	-0.3078	-0.0918	-0.0798	-0.0941	-0.1131	-0.1735	-0.0371	-0.055	-0.0889	-0.0705	-0.0719	-0.0779	-0.0937	-0.0242	-0.0577	-0.0133	-0.0156	-0.0402	0.0033	-0.0876	-0.0161	-0.1149	-0.0467	0.0171	-0.0018	-0.0945	-0.102	0.0292	-0.088	-0.0841	-0.073	-0.0071	0.0012	-0.0758	-0.0948	0.0109	-0.1083	-0.074	-0.0737	-0.0304	-0.0569	-0.0162	0.02	-0.0005
CLSPN	-0.0596	0.0204	-0.068	-0.0948	-0.0475	-0.3078	-0.0918	-0.0798	-0.0941	-0.1131	-0.1735	-0.0371	-0.055	-0.0889	-0.0705	-0.0719	-0.0779	-0.0937	-0.0242	-0.0577	-0.0133	-0.0156	-0.0402	0.0033	-0.0876	-0.0161	-0.1149	-0.0467	0.0171	-0.0018	-0.0945	-0.102	0.0292	-0.088	-0.0841	-0.073	-0.0071	0.0012	-0.0758	-0.0948	0.0109	-0.1083	-0.074	-0.0737	-0.0304	-0.0569	-0.0162	0.02	-0.0005
AGO4	-0.0596	0.0204	-0.068	-0.0948	-0.0475	-0.3078	-0.0918	-0.3571	-0.0941	-0.1131	-0.1735	-0.0371	-0.055	-0.0889	-0.0705	-0.0719	-0.0779	-0.0937	-0.0242	-0.0577	-0.0133	-0.0156	-0.0402	0.0033	-0.0876	-0.0161	-0.480382	-0.0467	0.0171	-0.0018	-0.0945	-0.102	0.0292	-0.088	-0.0841	-0.073	-0.0071	0.0012	-0.0758	-0.0948	0.0109	-0.1083	-0.074	-0.0737	-0.0304	-0.0569	-0.0162	0.02	-0.0005
AGO1	-0.0596	0.0204	-0.068	-0.0948	-0.0475	-0.3078	-0.0918	-0.1264	-0.0941	-0.1131	-0.1735	-0.0371	-0.055	-0.0889	-0.0705	-0.0719	-0.0779	-0.0937	-0.0242	-0.0577	-0.0133	-0.0156	-0.0402	0.0033	-0.0876	-0.0161	-0.0895	-0.0467	0.0171	-0.0018	-0.0945	-0.102	0.0292	-0.088	-0.0841	-0.0123	-0.0071	0.0012	-0.0758	-0.0948	0.0109	-0.1083	-0.074	-0.0737	-0.0304	-0.0569	-0.0162	0.02	-0.0005
AGO3	-0.0596	0.0204	-0.068	-0.0948	-0.0475	-0.3078	-0.0918	-0.1264	-0.0941	-0.1131	-0.1735	-0.0371	-0.055	-0.0889	-0.0705	-0.0719	-0.0779	-0.0937	-0.0242	-0.0577	-0.0133	-0.0156	-0.0402	0.0033	-0.0876	-0.0161	-0.0895	-0.0467	0.0171	-0.0018	-0.0945	-0.102	0.0292	-0.088	-0.0841	-0.0123	-0.0071	0.0012	-0.0758	-0.0948	0.0109	-0.1083	-0.074	-0.0737	-0.0304	-0.0513084	-0.0162	0.02	-0.0005
TEKT2	-0.0596	0.0204	-0.068	-0.0948	-0.0475	-0.3078	-0.0918	-0.1264	-0.0941	-0.1131	-0.1735	-0.0371	-0.055	-0.0889	-0.0705	-0.0719	-0.0779	-0.0937	-0.0242	-0.0577	-0.0133	-0.0156	-0.0402	0.0033	-0.0876	-0.0161	-0.0895	-0.0467	0.0171	-0.0018	-0.0945	-0.102	0.0292	-0.088	-0.0841	-0.0123	-0.0071	0.0012	-0.0758	-0.0948	0.0109	-0.1083	-0.074	-0.0737	-0.0304	-0.0037	-0.0162	0.02	-0.0005
ADPRHL2	-0.0596	0.0204	-0.068	-0.0948	-0.0475	-0.3078	-0.0918	-0.1264	-0.0941	-0.1131	-0.1735	-0.0371	-0.055	-0.0889	-0.0705	-0.0719	-0.0779	-0.0937	-0.0242	-0.0577	-0.0133	-0.0156	-0.0402	0.0033	-0.0876	-0.0161	-0.0895	-0.0467	0.0171	-0.0018	-0.0945	-0.102	0.0292	-0.088	0.0013	-0.0123	-0.0071	0.0012	-0.0758	-0.0948	0.0109	-0.1083	-0.074	-0.0737	-0.0304	-0.0037	-0.0162	0.02	-0.0005
COL8A2	-0.0596	0.0204	-0.068	-0.0948	-0.0475	-0.3078	-0.0918	-0.1264	-0.0941	-0.1131	-0.1735	-0.0371	-0.055	-0.0889	-0.0705	-0.0719	-0.0779	-0.0937	-0.0242	-0.0577	-0.0133	-0.0156	-0.0402	0.0033	0.047997	-0.0161	-0.0895	-0.0467	0.0171	-0.0018	-0.0945	-0.102	0.0292	-0.088	0.0013	-0.0123	-0.0071	0.0012	-0.0758	-0.0948	0.0109	-0.1083	-0.074	-0.0737	-0.0304	-0.0037	-0.0162	0.02	-0.0005
TRAPPC3	-0.0596	0.0204	-0.068	-0.0948	-0.0475	-0.3078	-0.0918	-0.1264	-0.0941	-0.0774684	-0.1735	-0.0371	-0.055	-0.0889	-0.0705	-0.0719	-0.0779	-0.0937	-0.0242	-0.0577	-0.0133	-0.0156	-0.0402	0.0033	0.0572	-0.0161	-0.0895	-0.0467	0.0171	-0.0018	-0.0945	-0.102	0.0292	-0.088	0.0013	-0.0123	-0.0071	0.0012	-0.0758	-0.0948	0.0109	-0.1083	-0.074	-0.0737	-0.0304	-0.0037	-0.0162	0.02	-0.0005
MAP7D1	-0.0596	0.0204	-0.068	-0.0948	-0.0475	-0.3078	-0.0918	-0.1264	-0.0941	-0.0722	-0.1735	-0.0371	-0.055	-0.0889	-0.0705	-0.0719	-0.0779	-0.0937	-0.0242	-0.0577	-0.0133	-0.0156	-0.0402	0.0033	0.0572	-0.0161	-0.0895	-0.0467	0.0171	-0.0018	-0.0945	-0.102	0.0292	-0.088	0.0013	-0.0123	-0.0071	0.0012	-0.0758	-0.0948	0.0109	-0.1083	-0.074	-0.0737	-0.0304	-0.0037	-0.0162	0.02	-0.0005
THRAP3	-0.0596	0.0204	-0.068	-0.0948	-0.0475	-0.3078	-0.0918	-0.1264	-0.0941	-0.0722	-0.1735	-0.0371	-0.055	-0.0889	-0.0705	-0.0719	-0.0779	-0.0937	-0.0242	-0.0577	-0.0133	-0.0156	-0.0402	0.0033	0.0572	-0.0161	-0.0879	-0.0467	0.0171	-0.0018	-0.0945	-0.102	0.0292	-0.088	0.0013	-0.0123	-0.0071	0.0012	-0.0758	-0.0948	0.0109	-0.1083	-0.074	-0.0737	-0.0304	-0.0037	-0.0162	0.02	-0.0005
SH3D21	-0.0596	0.0204	-0.068	-0.0948	0.181609	-0.3078	-0.0918	-0.1264	-0.0941	-0.0722	-0.1735	-0.0371	-0.055	-0.0508805	-0.0705	-0.0719	-0.0779	-0.0937	-0.0242	-0.0577	-0.0133	-0.0156	-0.0402	0.0033	0.0572	-0.0161	-0.0235	-0.0467	0.0171	-0.0018	0.028948	-0.096719	0.0292	-0.088	0.0013	-0.0123	-0.0071	0.0012	-0.0758	-0.0948	0.0109	-0.1083	-0.074	-0.0737	-0.0304	-0.0037	-0.0162	0.02	-0.0005
EVA1B	-0.0596	0.0204	-0.068	-0.0948	0.2213	-0.3078	-0.0918	-0.1264	-0.0941	-0.0722	-0.1735	-0.0371	-0.055	-0.0148	-0.0705	-0.0719	-0.0779	-0.0937	-0.0242	-0.0577	-0.0133	-0.0156	-0.0402	0.0033	0.0572	-0.0161	-0.0235	-0.0467	0.0171	-0.0018	-0.0767	-0.0860035	0.0292	-0.088	0.0013	-0.0123	-0.0071	0.0012	-0.0758	-0.0948	0.0109	-0.1083	-0.074	-0.0737	-0.0304	-0.0037	-0.0162	0.02	-0.0005
STK40	-0.0596	0.0204	-0.068	-0.0948	0.2213	-0.3078	-0.0918	-0.1264	-0.0941	-0.0722	-0.1735	-0.0371	-0.055	-0.0148	-0.0705	-0.0719	-0.0779	-0.0937	-0.0242	-0.0577	-0.0133	-0.0156	-0.0402	0.0033	0.0572	-0.0161	-0.0235	-0.0467	0.0171	-0.0018	-0.0767	-0.0025	0.0292	-0.088	0.0013	-0.0123	-0.0071	0.0012	-0.0758	-0.0948	0.0109	-0.1083	-0.074	-0.0737	-0.0304	-0.0037	-0.0162	0.02	-0.0005
LSM10	-0.0596	0.0204	-0.068	-0.0948	0.2213	-0.3078	-0.0918	-0.1264	-0.0941	-0.0722	-0.1735	-0.0371	-0.055	-0.0148	-0.0705	-0.0719	-0.0779	-0.0937	-0.0242	-0.0577	-0.0133	-0.0156	-0.0402	0.0033	0.0572	-0.0161	-0.0235	-0.0467	0.0171	-0.0018	-0.0767	-0.0025	0.0292	-0.088	0.0013	-0.0123	-0.0071	0.0012	-0.0758	-0.0948	0.0109	-0.1083	-0.074	-0.0737	-0.0304	-0.0037	-0.0162	0.02	-0.0005
OSCP1	-0.0596	0.0204	-0.068	-0.0948	-0.0321	-0.293324	-0.0918	-0.1264	-0.0941	-0.0722	-0.1735	-0.0371	-0.055	-0.0148	-0.0705	-0.0719	-0.0779	-0.0937	-0.0242	-0.0577	-0.0133	-0.0156	-0.0402	0.0033	0.0572	-0.0161	-0.0235	-0.0467	0.0171	-0.0018	-0.0767	-0.0025	0.0292	-0.088	0.0013	-0.0123	-0.0071	0.0012	-0.0758	-0.0948	0.0109	-0.1083	-0.074	-0.0737	-0.0205732	-0.0037	-0.0162	0.02	-0.0005
MRPS15	-0.0596	0.0204	-0.068	-0.0948	-0.0321	-0.2324	-0.0918	-0.1264	-0.0941	-0.0722	-0.1735	-0.0371	-0.055	-0.0148	-0.0705	-0.0719	-0.0779	-0.0937	-0.0242	-0.050018	-0.0133	-0.0156	-0.0402	0.0033	0.0572	-0.0161	-0.0235	-0.0431643	0.0171	-0.0018	-0.0767	-0.0025	0.0292	-0.088	0.0013	-0.0123	-0.0071	0.0012	-0.0758	-0.0948	0.0109	-0.1083	-0.074	-0.0737	0.0503	-0.0037	-0.0162	0.02	-0.0005
CSF3R	-0.00660954	0.0204	-0.068	-0.0948	-0.0321	-0.2324	-0.0918	-0.1264	-0.0941	-0.0722	-0.1735	-0.0371	-0.055	-0.0148	-0.0597683	-0.0719	-0.0779	-0.0937	-0.0242	0.1096	-0.0133	-0.0156	-0.0402	0.0033	0.0572	-0.0161	-0.0235	0.0303	0.0171	-0.0018	-0.0155426	-0.0025	0.0292	-0.0108583	0.0013	-0.0123	-0.0071	0.0012	-0.0758	0.0159953	0.0109	-0.1083	-0.0660085	-0.0737	0.0503	-0.0037	-0.0162	0.02	-0.0005
GRIK3	0.0241	0.0204	0.0883	0.0904	-0.0321	-0.2324	0.0830974	0.0005	0.0503	-0.0068	-0.1735	-0.0371	0.0409	-0.0148	-0.0156	0.0437	0.0119	-0.0937	-0.0242	0.1096	-0.0133	-0.0156	-0.0402	0.0033	0.0572	-0.0161	-0.0235	0.0303	0.0171	-0.0018	0.0199	0.0716	0.0292	0.0245	0.0013	-0.0123	-0.0071	0.0012	-0.0758	0.0222	0.0109	-0.0037	0.0554	0.0075	0.0503	-0.0037	-0.0162	0.02	-0.0005
ZC3H12A	-0.0509	0.0204	-0.0341	-0.0429	-0.0321	-0.3877	-0.0513	-0.0919	-0.059	-0.1037	-0.1735	-0.0371	0.0409	-0.0646103	-0.0692	-0.0491	-0.0551	-0.0937	-0.0242	0.1096	-0.0133	-0.0156	-0.0402	0.0033	0.0572	-0.0161	-0.0235	-0.0325	0.0171	-0.0018	-0.0687	-0.0185	0.0292	-0.0535	0.0013	-0.0123	-0.0071	0.0012	-0.0758	-0.0998	0.0109	-0.0934	-0.0274	-0.072	-0.0095	-0.0037	-0.0162	0.02	-0.0005
MEAF6	-0.0509	0.0204	-0.0341	-0.0429	-0.0321	-0.3877	-0.0513	-0.0919	-0.059	-0.1037	-0.1735	-0.0371	-0.0352	-0.0809	-0.0692	-0.1947	-0.0551	-0.0937	-0.0242	-0.1323	-0.0133	-0.0156	-0.0402	0.0033	0.0572	-0.0161	-0.0235	-0.0325	0.0171	-0.0018	-0.284544	-0.0185	0.0292	-0.0535	0.0013	-0.0123	-0.0071	0.0012	-0.0758	-0.0998	0.0109	-0.0934	-0.0274	-0.072	-0.0095	-0.0037	-0.0162	0.02	-0.0005
SNIP1	-0.0509	0.0204	-0.0341	-0.0429	-0.0321	-0.2444	-0.0513	-0.0919	-0.059	-0.1037	-0.1735	-0.0371	-0.0352	-0.0809	-0.0692	-0.163235	-0.0551	-0.0937	-0.0242	-0.1323	-0.0133	-0.0156	-0.0402	0.0033	0.0572	-0.0161	-0.0235	-0.0325	0.0171	-0.0018	-0.239213	-0.0185	0.0292	-0.0535	0.0013	-0.0123	-0.0071	0.0012	-0.0758	-0.0821783	0.0109	-0.0934	-0.0274	-0.072	-0.0095	-0.0037	-0.0162	0.02	-0.0005
DNALI1	-0.0509	0.0204	-0.0341	-0.0429	-0.0321	-0.2444	-0.0513	-0.0919	-0.059	-0.1037	-0.1735	-0.0371	-0.0352	-0.0809	-0.0692	-0.0115	-0.0551	-0.0937	-0.0242	-0.1323	-0.0133	-0.0156	-0.0402	0.0033	0.0572	-0.0161	-0.0235	-0.0325	0.0171	-0.0018	-0.0364	-0.0185	0.0292	-0.0535	0.0013	-0.0123	-0.0071	0.0012	-0.0758	-0.0226	0.0109	-0.0934	-0.0274	-0.072	-0.0095	-0.0037	-0.0162	0.02	-0.0005
GNL2	-0.0509	0.0204	-0.217499	-0.0429	-0.0321	-0.2444	-0.0513	-0.0919	-0.059	-0.1037	-0.1735	-0.0371	-0.0352	-0.0809	-0.0692	-0.0115	-0.0551	-0.0937	-0.0242	-0.1323	-0.0133	-0.0156	-0.0402	0.0033	0.0572	-0.0161	-0.0235	-0.0325	0.0171	-0.0018	-0.0364	-0.0185	0.0292	-0.0535	0.0013	-0.0123	-0.0071	0.0012	-0.0758	-0.0226	0.0109	-0.0934	-0.0274	-0.072	-0.0095	-0.0037	-0.0162	0.02	-0.0005
RSPO1	-0.0509	0.0204	-0.0245	-0.0429	-0.0321	-0.2444	-0.0513	-0.0919	-0.059	-0.1037	-0.1735	-0.0371	-0.0352	-0.0809	-0.0692	-0.0115	-0.0551	-0.0134256	-0.0242	0.0673	-0.0133	-0.0156	-0.0402	0.0033	0.0572	-0.0161	-0.0235	-0.0325	0.0171	-0.0018	-0.0364	-0.0185	0.0292	-0.0535	0.0013	-0.0123	-0.0071	0.0012	-0.0758	-0.0226	0.0109	-0.0934	-0.0274	-0.072	-0.0095	-0.0037	-0.0162	0.02	-0.0005
C1orf109	-0.0509	0.0204	-0.0245	-0.0429	-0.0321	-0.2444	-0.0513	-0.0919	-0.059	-0.1037	-0.1735	-0.0371	-0.0352	-0.0809	-0.0692	-0.0115	-0.0551	-0.0057	-0.0242	0.0673	-0.0133	-0.0156	-0.0402	0.0033	0.0572	-0.0161	-0.0235	-0.0325	0.0171	-0.0018	-0.0364	-0.0185	0.0292	-0.0535	0.0013	-0.0123	-0.0071	0.0012	-0.0758	-0.0226	0.0109	-0.0934	-0.0274	-0.072	-0.0095	-0.0037	-0.0162	0.02	-0.0005
CDCA8	-0.0509	0.0204	-0.0245	-0.0429	-0.0321	-0.2444	-0.0513	-0.0919	-0.059	-0.1037	-0.1735	-0.0371	-0.0352	-0.0809	-0.0692	-0.0115	-0.0551	-0.0057	-0.0242	0.0673	-0.0133	-0.0156	-0.0402	0.0033	0.0572	-0.0161	-0.0235	-0.0325	0.0171	-0.0018	-0.0364	-0.0185	0.0292	-0.0535	0.0013	-0.0123	-0.0071	0.0012	-0.0758	-0.0226	0.0109	-0.0934	-0.0274	-0.072	-0.0095	-0.0037	-0.0162	0.02	-0.0005
EPHA10	-0.0509	0.0204	-0.0245	-0.0429	-0.0321	-0.2444	-0.0513	-0.0919	-0.059	-0.1037	-0.1735	-0.0371	-0.0352	-0.0809	-0.0692	-0.0115	-0.0551	-0.0057	-0.0242	0.0673	-0.0133	-0.0156	-0.0402	0.0033	0.0572	-0.0161	-0.0235	-0.0325	0.0171	-0.0018	-0.0364	-0.0185	0.0292	-0.0535	0.0013	-0.0123	-0.0071	0.0012	-0.0758	-0.0226828	0.0109	-0.0934	-0.0274	-0.072	-0.0095	-0.0037	-0.0162	0.02	-0.0005
MANEAL	-0.0509	0.0204	-0.0245	-0.0429	-0.0321	-0.2444	-0.0513	-0.0919	-0.059	-0.1037	-0.1735	-0.0371	-0.0352	-0.0809	-0.0692	-0.0115	-0.0551	-0.0057	-0.0242	0.0673	-0.0133	-0.0156	-0.0402	0.0033	0.0572	-0.0161	-0.0235	-0.0325	0.0171	-0.0018	-0.0364	-0.0185	0.0292	-0.0535	0.0013	-0.0123	-0.0071	0.0012	-0.0758	-0.1099	0.0109	-0.0934	-0.0274	-0.072	-0.0095	-0.0037	-0.0162	0.02	-0.0005
YRDC	-0.0509	0.0204	-0.0245	-0.0429	-0.0321	-0.2444	-0.0513	-0.0919	-0.059	-0.1037	-0.1735	-0.0371	-0.0352	-0.0809	-0.0692	-0.0115	-0.0551	-0.0057	-0.0242	0.0673	-0.0133	-0.0156	-0.0402	0.0033	0.0572	-0.0161	-0.0235	-0.0325	0.0171	-0.0018	-0.0364	-0.0185	0.0292	-0.0535	0.0013	-0.0123	-0.0071	0.0012	-0.0758	-0.1099	0.0109	-0.0934	-0.0274	-0.072	-0.0095	-0.0037	-0.0162	0.02	-0.0005
C1orf122	-0.0509	0.0204	-0.0245	-0.0429	-0.0321	-0.2444	-0.0513	-0.0919	-0.059	-0.1037	-0.1735	-0.0371	-0.0352	-0.0809	-0.0692	-0.0115	-0.0551	-0.0057	-0.0242	0.0673	-0.0133	-0.0156	-0.0402	0.0033	0.0572	-0.0161	-0.0235	-0.0325	0.0171	-0.0018	-0.0364	-0.0185	0.0292	-0.0535	0.0013	-0.0123	-0.0071	0.0012	-0.0758	-0.1099	0.0109	-0.0934	-0.0274	-0.072	-0.0095	-0.0037	-0.0162	0.02	-0.0005
MTF1	-0.0509	0.0204	-0.0245	-0.0429	-0.0321	-0.2444	-0.0513	-0.0919	-0.059	-0.1037	-0.1735	-0.0371	-0.0352	-0.0809	-0.0692	-0.0115	-0.0551	-0.0057	-0.0242	0.0673	-0.0133	-0.0156	-0.0402	0.0033	0.0572	-0.0161	-0.0235	-0.0325	0.0171	-0.0018	-0.0778738	-0.0185	0.0292	-0.0535	0.0013	-0.0123	-0.0071	0.0012	-0.0758	-0.1099	0.0109	-0.0934	-0.0274	-0.072	-0.0095	-0.0037	-0.0162	0.02	-0.0005
INPP5B	-0.0509	0.0204	-0.0245	-0.0429	-0.0321	-0.298869	-0.0513	-0.0919	-0.059	-0.1037	-0.1735	-0.0371	-0.0352	-0.0809	-0.0692	-0.1171	-0.0551	-0.0057	-0.0242	-0.164378	-0.0133	-0.0156	-0.0402	0.0033	0.0572	-0.0161	-0.0235	-0.0325	0.0171	-0.0018	-0.1691	-0.0185	0.0292	-0.0535	0.0013	-0.0123	-0.0071	0.0012	-0.0758	-0.1099	0.0109	-0.0934	-0.0387441	-0.072	-0.0095	-0.0037	-0.0162	0.02	-0.0005
SF3A3	-0.0509	0.0204	-0.0245	-0.0429	-0.0321	-0.476864	-0.0513	-0.0919	-0.059	-0.1037	-0.1735	-0.0371	-0.0352	-0.0809	-0.0692	-0.1171	-0.0551	-0.0057	-0.0242	-0.1689	-0.0133	-0.0156	-0.0402	0.0033	0.0572	-0.0161	-0.0235	-0.0325	0.0171	-0.0018	-0.148683	-0.0185	0.0292	-0.0535	0.0013	-0.0123	-0.0071	0.0012	-0.0758	-0.1099	0.0109	-0.0934	-0.1792	-0.072	-0.0095	-0.0037	-0.0162	0.02	-0.0005
FHL3	-0.0509	0.0204	-0.0245	-0.0429	-0.0321	-0.2317	-0.0513	-0.0919	-0.059	-0.1037	-0.1735	-0.0371	0.0390429	-0.0809	-0.0692	-0.1171	-0.0551	-0.0057	-0.0242	-0.1689	-0.0133	-0.0156	-0.0402	0.0033	0.0572	-0.0161	-0.0235	-0.0325	0.0171	-0.0018	-0.0507	-0.0185	0.0292	-0.0535	0.0013	-0.0123	-0.0071	0.0012	-0.0758	-0.1099	0.0109	-0.0934	-0.1792	-0.00366954	-0.0095	-0.0037	-0.0162	0.02	-0.0005
UTP11L	-0.0509	0.0204	-0.0245	-0.0429	-0.0321	-0.2317	-0.0513	-0.0919	-0.059	-0.1037	-0.1735	-0.0371	0.0429	-0.0809	-0.0692	-0.1171	-0.0551	-0.0057	-0.0242	-0.0931133	-0.0133	-0.0156	-0.0402	0.0033	0.0572	-0.0161	-0.0235	-0.0325	0.0171	-0.0018	-0.0507	-0.0185	0.0292	-0.0535	0.0013	-0.0123	-0.0071	0.0012	-0.0758	-0.1099	0.0109	-0.0934	-0.1792	0.0085	-0.0095	-0.0037	-0.0162	0.02	-0.0005
POU3F1	-0.0509	0.0204	-0.0245	-0.0429	-0.0321	-0.2317	-0.0513	-0.0919	-0.059	-0.1037	-0.1735	-0.0371	0.0429	-0.0809	-0.0692	0.0038	-0.0551	-0.0057	-0.0242	0.0929	-0.0133	-0.0156	-0.0402	0.0033	0.0572	-0.0161	-0.0235	-0.0325	0.0171	-0.0018	-0.0507	-0.0185	0.0292	-0.0535	0.0013	-0.0123	-0.0071	0.0012	-0.0758	-0.0001	0.0109	-0.0934	0.0101	0.0085	-0.0095	-0.0037	-0.0162	0.02	-0.0005
RRAGC	-0.0404	0.0204	-0.1229	-0.1345	-0.0321	-0.2589	-0.0513	-0.0123	-0.059	-0.0197	-0.1735	-0.0371	0.0429	-0.0855	-0.0081	-0.1169	-0.0004	-0.0057	-0.0242	-0.1078	-0.0133	-0.0156	-0.0402	0.0033	-0.08	-0.0161	-0.0235	0.0192	0.0171	-0.0018	-0.0019	-0.0757	0.0292	-0.0532	-0.0466	-0.0123	-0.0071	0.0012	-0.0758	-0.0001	0.0109	-0.1204	0.0101	0.0085	-0.0278	-0.0037	-0.0162	0.02	-0.0005
MYCBP	-0.0404	0.0204	-0.1229	-0.1345	-0.0321	-0.3269	-0.0513	-0.2129	-0.059	-0.0800013	-0.1735	-0.0371	0.0429	-0.0855	-0.0081	-0.1169	-0.0666	-0.0057	-0.0242	-0.1078	-0.0133	-0.0156	-0.0402	0.0033	-0.08	-0.0161	-0.0235	-0.0512	0.0171	-0.0018	-0.0671901	-0.0757	0.0292	-0.0532	-0.0466	-0.0123	-0.0071	0.0012	-0.0758	-0.1703	0.0109	-0.1204	-0.0700362	-0.0142862	-0.0278	-0.0037	-0.0162	0.02	-0.0005
GJA9	-0.0404	0.0204	-0.1229	-0.1345	-0.0321	-0.3269	-0.0513	-0.2129	-0.059	-0.085529	-0.1735	-0.0371	0.0429	-0.0855	-0.0081	-0.1169	-0.0666	-0.0057	-0.0242	-0.1078	-0.0133	-0.0156	-0.0402	0.0033	-0.08	-0.0161	-0.0235	-0.0512	0.0171	-0.0018	-0.0731502	-0.0757	0.0292	-0.0532	-0.0466	-0.0123	-0.0071	0.0012	-0.0758	-0.1703	0.0109	-0.1204	-0.0776112	-0.0163749	-0.0278	-0.0037	-0.0162	0.02	-0.0005
RHBDL2	-0.114964	0.0204	-0.1229	-0.1345	-0.0321	-0.3269	-0.0871704	-0.2129	-0.059	-0.1851	-0.1735	-0.0371	-0.1505	-0.0855	-0.0681	-0.1169	-0.0666	-0.0057	-0.0242	-0.3052	-0.0133	-0.0156	-0.0402	0.0033	-0.08	-0.0161	-0.158699	-0.0512	0.0171	-0.0018	-0.1888	-0.0757	0.0292	-0.179419	-0.0466	-0.0123	-0.0071	-0.0495411	-0.0758	-0.1703	0.0109	-0.1204	-0.1937	-0.054	-0.0278	-0.0037	-0.0162	0.02	-0.0005
AKIRIN1	-0.1606	0.0204	-0.1229	-0.1345	-0.0321	-0.3269	-0.172	-0.2129	-0.059	-0.1851	-0.1735	-0.0371	-0.1505	-0.0855	-0.0681	-0.1169	-0.0666	-0.0057	-0.0242	-0.3052	-0.0133	-0.0156	-0.0402	0.0033	-0.08	-0.0161	-0.415558	-0.0512	0.0171	-0.0018	-0.1888	-0.0757	0.0292	-0.1808	-0.0466	-0.0123	-0.0071	-0.0503	-0.0758	-0.1703	0.0109	-0.1204	-0.1937	-0.054	-0.0278	-0.0037	-0.0162	0.02	-0.0429
MACF1	-0.0413	0.0204	-0.1229	-0.1345	-0.0321	-0.3269	-0.0579305	-0.097	-0.059	-0.0899	-0.1735	-0.0371	-0.0001	-0.0855	-0.0681	-0.101505	-0.0666	-0.0057	-0.0242	-0.1326	-0.0133	-0.0156	-0.0402	0.0033	-0.08	-0.0161	-0.0745	-0.0512	0.0171	-0.0018	-0.0720492	-0.0757	0.0292	-0.0552	-0.0466	-0.0123	-0.0071	-0.0503	-0.0758	-0.0879426	0.0109	-0.1204	-0.074557	-0.054	-0.0278	-0.0037	-0.0162	0.02	-0.0429
KIAA0754	-0.0413	0.0204	-0.1229	-0.1345	-0.0321	-0.3269	-0.0566	-0.097	-0.059	-0.0899	-0.1735	-0.0371	-0.0001	-0.0855	-0.0681	-0.0372	-0.0666	-0.0057	-0.0242	-0.1326	-0.0133	-0.0156	-0.0402	0.0033	-0.08	-0.0161	-0.0745	-0.0512	0.0171	-0.0018	-0.0579	-0.0757	0.0292	-0.0552	-0.0466	-0.0123	-0.0071	-0.0503	-0.0758	-0.0324	0.0109	-0.1204	-0.0712	-0.054	-0.0278	-0.0037	-0.0162	0.02	-0.0429
BMP8A	-0.0413	0.0204	-0.1229	-0.1345	-0.0321	-0.3269	-0.0566	-0.097	-0.059	-0.0899	-0.1735	-0.0371	-0.0001	-0.0855	-0.0681	-0.0372	-0.0666	-0.0057	-0.0242	-0.1326	-0.0133	-0.0156	-0.0402	0.0033	-0.08	-0.0161	-0.0745	-0.0512	0.0171	-0.0018	-0.0579	-0.0757	0.0292	-0.0552	-0.0466	-0.0123	-0.0071	-0.0503	-0.0758	-0.0324	0.0109	-0.1204	-0.0712	-0.054	-0.0278	-0.0037	-0.0162	0.02	-0.0429
PPIEL	-0.0413	0.0204	-0.1229	-0.1345	-0.0321	-0.3269	-0.0566	-0.097	-0.059	-0.0899	-0.1735	-0.0371	-0.0001	-0.0855	-0.0681	-0.0372	-0.0666	-0.0057	-0.0242	-0.1326	-0.0133	-0.0156	-0.0402	0.0033	-0.08	-0.0161	-0.0745	-0.0512	0.0171	-0.0018	-0.0579	-0.0757	0.0292	-0.0552	-0.0466	-0.0123	-0.0071	-0.0503	-0.0758	-0.0324	0.0109	-0.1204	-0.0712	-0.054	-0.0278	-0.0037	-0.0162	0.02	-0.0429
PABPC4	-0.0413	0.0204	-0.1229	-0.1345	-0.0321	-0.3269	-0.0566	-0.097	-0.059	-0.0899	-0.1735	-0.0371	-0.0001	-0.0855	-0.0681	-0.0372	-0.0666	-0.0057	-0.0242	-0.0425	-0.0133	-0.0156	-0.0402	0.0033	-0.08	-0.0161	-0.0745	-0.0512	0.0171	-0.0018	-0.0579	-0.0757	0.0292	-0.0552	-0.0466	-0.0123	-0.0071	-0.0503	-0.0758	-0.0324	0.0109	-0.1204	-0.0712	-0.054	-0.0278	-0.0037	-0.0162	0.02	-0.0429
HEYL	-0.0413	0.0204	-0.1229	-0.1345	-0.0321	-0.3269	-0.0566	-0.097	-0.059	-0.0899	-0.1735	-0.0371	-0.0001	-0.0855	-0.0681	-0.0372	-0.0666	-0.0057	-0.0242	-0.0425	-0.0133	-0.0156	-0.0402	0.0033	-0.072358	-0.0161	-0.0745	-0.0512	0.0171	-0.0018	-0.0579	-0.0757	0.0292	-0.0552	-0.0466	-0.0123	-0.0071	-0.0503	-0.0758	-0.0324	0.0109	-0.1204	-0.0712	-0.054	-0.0278	-0.0037	-0.0162	0.02	-0.0429
NT5C1A	-0.0413	0.0204	-0.1229	-0.1345	-0.0321	-0.3269	-0.0566	-0.097	-0.059	-0.0899	-0.1735	-0.0371	-0.0001	-0.0855	-0.0681	-0.0372	-0.0666	-0.0057	-0.0242	-0.0425	-0.0133	-0.0156	-0.0402	0.0033	0.0681	-0.0161	-0.0745	-0.0512	0.0171	-0.0018	-0.0579	-0.0757	0.0292	-0.0552	-0.0466	-0.0123	-0.0071	-0.0503	-0.0758	-0.0324	0.0109	-0.1204	-0.0712	-0.054	-0.0278	-0.0037	-0.0162	0.02	-0.0429
HPCAL4	-0.0413	0.0204	-0.1229	-0.1345	-0.0321	-0.3269	-0.0566	-0.097	-0.059	-0.0899	-0.1735	-0.0371	-0.0001	-0.0855	-0.0681	-0.0372	-0.0666	-0.0057	-0.0242	-0.0425	-0.0133	-0.0156	-0.0402	0.0033	0.0681	-0.0161	-0.0745	-0.0512	0.0171	-0.0018	-0.0579	-0.0757	0.0292	-0.0552	-0.0466	-0.0123	-0.0071	-0.0503	-0.0758	-0.0324	0.0109	-0.1204	-0.0712	-0.054	-0.0278	-0.0037	-0.0162	0.02	-0.0429
PPIE	-0.0413	0.0204	-0.080364	-0.0990166	-0.0321	-0.3269	-0.0566	-0.097	-0.059	-0.0899	-0.1735	-0.0371	-0.000329805	-0.0855	-0.0681	-0.0372	-0.0666	-0.0057	-0.0242	-0.0425	-0.0133	-0.0156	-0.0402	0.0033	0.0681	-0.0161	-0.0745	-0.0512	0.0171	-0.0018	-0.0579	-0.0757	0.0292	-0.0552	-0.0466	-0.0123	-0.0071	-0.0503	-0.0758	-0.0324	0.0109	-0.0444	-0.0712	-0.054	-0.0278	-0.0037	-0.0162	0.02	-0.0429
BMP8B	-0.0413	0.0204	-0.0264	-0.054	-0.0321	-0.3269	-0.0566	-0.097	-0.059	-0.0899	-0.1735	-0.0371	-0.0539554	-0.0855	-0.0681	-0.0372	-0.0666	-0.0057	-0.0242	-0.0425	-0.0133	-0.0156	-0.0402	0.0033	0.0681	-0.0161	-0.0745	-0.0512	0.0171	-0.0018	-0.0579	-0.0757	0.0292	-0.0552	-0.0466	-0.0123	-0.0071	-0.0503	-0.0758	-0.0324	0.0109	-0.0444	-0.0712	-0.054	-0.0278	-0.0037	-0.0162	0.02	-0.0429
OXCT2	-0.0413	0.0204	-0.0264	-0.054	-0.0321	-0.3269	-0.0566	-0.097	-0.059	-0.0899	-0.1735	-0.0371	-0.0647	-0.0855	-0.0681	-0.0372	-0.0666	-0.0057	-0.0242	-0.0425	-0.0133	-0.0156	-0.0402	0.0033	0.0681	-0.0161	-0.0745	-0.0512	0.0171	-0.0018	-0.0579	-0.0757	0.0292	-0.0552	-0.0466	-0.0123	-0.0071	-0.0503	-0.0758	-0.0324	0.0109	-0.0444	-0.0712	-0.054	-0.0278	-0.0037	-0.0162	0.02	-0.0429
TRIT1	-0.0413	0.0204	-0.0264	-0.054	-0.0321	-0.3269	-0.0566	-0.097	-0.059	-0.0899	-0.1735	-0.0371	-0.0647	-0.0855	-0.0681	-0.0372	-0.0666	-0.0057	-0.0242	-0.0425	-0.0133	-0.0156	-0.0402	0.0033	-0.0856	-0.0161	-0.0745	-0.0512	0.0171	-0.0018	-0.0579	-0.0757	0.0292	-0.0552	-0.0466	-0.0123	-0.0071	-0.0503	-0.0758	-0.1102	0.0109	-0.0444	-0.0712	-0.054	-0.0278	-0.0037	-0.0162	0.02	-0.0429
MYCL	-0.0413	0.0204	-0.0264	-0.054	-0.0321	-0.3269	-0.0566	-0.097	-0.059	-0.0899	-0.1735	-0.0371	-0.0647	-0.0855	-0.0681	-0.0372	-0.0666	-0.0057	-0.0242	-0.0425	-0.0133	-0.0156	-0.0402	0.0033	-0.0856	-0.0161	-0.0745	-0.0512	0.0171	-0.0018	-0.0579	-0.0757	0.0292	-0.0552	-0.0466	-0.0123	-0.0071	-0.0503	-0.0758	-0.1102	0.0109	-0.0444	-0.0712	-0.054	-0.0278	-0.0037	-0.0162	0.02	-0.0429
MFSD2A	-0.0413	0.0204	-0.0264	-0.054	-0.0321	-0.3269	-0.0566	-0.097	-0.059	-0.0899	-0.1735	-0.0371	-0.0647	-0.0855	-0.0681	-0.0372	-0.0666	-0.0057	-0.0242	-0.0425	-0.0133	-0.0156	-0.0402	0.0033	-0.0856	-0.0161	-0.0745	-0.0512	0.0171	-0.0018	-0.0579	-0.0757	0.0292	-0.0552	-0.0466	-0.0123	-0.0071	-0.0503	-0.0758	-0.1102	0.0109	-0.0444	-0.0712	-0.054	-0.0278	-0.0037	-0.0162	0.02	-0.0429
CAP1	-0.0413	0.0204	-0.0264	-0.054	-0.0321	-0.3269	-0.0566	-0.097	-0.059	-0.0899	-0.1735	-0.0371	-0.0647	-0.0855	-0.0681	-0.0372	-0.0666	-0.0057	-0.0242	-0.0425	-0.0133	-0.0156	-0.0402	0.0033	-0.0856	-0.0161	-0.0745	-0.0512	0.0171	-0.0018	-0.0579	-0.0757	0.0292	-0.0552	-0.0466	-0.0123	-0.0071	-0.0503	-0.0758	-0.1102	0.0109	-0.0444	-0.0712	-0.054	-0.0278	-0.0037	-0.0162	0.02	-0.0429
PPT1	-0.0413	0.0204	-0.0264	-0.054	-0.0321	-0.3269	-0.0566	-0.097	-0.059	-0.0899	-0.1735	-0.0371	-0.0647	-0.0855	-0.0681	-0.0372	-0.0666	-0.0057	-0.0242	-0.0425	-0.0133	-0.0156	-0.0402	0.0033	-0.0856	-0.0161	-0.0745	-0.0512	0.0171	-0.0018	-0.0579	-0.0757	0.0292	-0.0552	-0.0466	-0.0123	-0.0071	-0.0503	-0.0758	-0.1102	0.0109	-0.0444	-0.0712	-0.054	-0.0278	-0.0037	-0.0162	0.02	-0.0429
RLF	-0.0413	0.0204	-0.0264	-0.054	-0.0321	-0.3269	-0.0566	-0.097	-0.059	-0.0899	-0.1735	-0.0371	-0.0647	-0.0855	-0.0681	-0.0372	-0.0666	-0.0057	-0.0242	-0.0425	-0.0133	-0.0156	-0.0402	0.0033	-0.0856	-0.0161	-0.0745	-0.0512	0.0171	-0.0018	-0.0579	-0.0757	0.0292	-0.0552	-0.0466	-0.0123	-0.0071	-0.0503	-0.0758	-0.1102	0.0109	-0.0444	-0.0712	-0.054	-0.0278	-0.0037	-0.0162	0.02	-0.0429
TMCO2	-0.0413	0.0204	-0.0264	-0.054	-0.0321	-0.3269	-0.0566	-0.097	-0.059	-0.0899	-0.1735	-0.0371	-0.0647	-0.0855	-0.0681	-0.0372	-0.0666	-0.0057	-0.0242	-0.0425	-0.0133	-0.0156	-0.0402	0.0033	-0.0856	-0.0161	-0.0745	-0.0512	0.0171	-0.0018	-0.0579	-0.0757	0.0292	-0.0552	-0.0466	-0.0123	-0.0071	-0.0503	-0.0758	-0.1102	0.0109	-0.0444	-0.0712	-0.054	-0.0278	-0.0037	-0.0162	0.02	-0.0429
ZMPSTE24	-0.0413	0.0204	-0.0264	-0.054	-0.0321	-0.3269	-0.0566	-0.097	-0.059	-0.0899	-0.1735	-0.0371	-0.0647	-0.0855	-0.0681	-0.0372	-0.0666	-0.0057	-0.0242	-0.0425	-0.0133	-0.0156	-0.0402	0.0033	-0.0856	-0.0161	-0.0745	-0.0512	0.0171	-0.0018	-0.0579	-0.0757	0.0292	-0.0552	-0.0466	-0.0123	-0.0071	-0.0503	-0.0758	-0.1102	0.0109	-0.0444	-0.0712	-0.054	-0.0278	-0.0037	-0.0162	0.02	-0.0429
COL9A2	-0.0413	0.0204	-0.0264	-0.054	-0.0321	-0.3269	-0.0566	-0.097	-0.059	-0.0899	-0.1735	-0.0371	-0.0647	-0.0855	-0.0681	-0.0372	-0.0666	-0.0057	-0.0242	-0.0425	-0.0133	-0.0156	-0.0402	0.0033	-0.0856	-0.0161	-0.0745	-0.0512	0.0171	-0.0018	-0.0579	-0.0757	0.0292	-0.0552	-0.0466	-0.0123	-0.0071	-0.0503	-0.0758	-0.1102	0.0109	-0.0444	-0.0712	-0.054	-0.0278	-0.0037	-0.0162	0.02	-0.0429
SMAP2	-0.0413	0.0204	-0.0304231	-0.054	-0.0321	-0.3269	-0.0566	-0.097	-0.059	-0.0899	-0.1735	-0.0371	-0.0647	-0.0855	-0.0681	-0.0372	-0.0666	-0.0057	-0.0242	-0.0425	-0.0133	-0.0156	-0.0402	0.0033	-0.0856	-0.0161	-0.0745	-0.0512	0.0171	-0.0018	-0.0579	-0.0757	0.0292	-0.0552	-0.0466	-0.0123	-0.0071	-0.0503	-0.0758	-0.1102	0.0109	-0.0444	-0.0712	-0.054	-0.0278	-0.0037	-0.0162	0.02	-0.0429
ZFP69B	-0.0413	0.0204	-0.1222	-0.1706	-0.0321	-0.3269	-0.0566	-0.097	-0.059	-0.0899	-0.1735	-0.0371	-0.0647	-0.0855	-0.0681	-0.122	-0.0666	-0.0057	-0.0242	-0.166411	-0.0133	-0.0156	-0.0402	0.0033	-0.0856	-0.0161	-0.0745	-0.0512	0.0171	-0.0018	-0.0579	-0.0757	0.0292	-0.0552	-0.0466	-0.0123	-0.0071	-0.0503	-0.0758	-0.1102	0.0109	-0.0444	-0.0712	-0.054	-0.0278	-0.0037	-0.0162	0.02	-0.0429
ZFP69	-0.0413	0.0204	-0.1222	-0.1706	-0.0321	-0.3269	-0.0566	-0.097	-0.059	-0.0899	-0.1735	-0.0371	-0.0647	-0.0855	-0.0681	-0.122	-0.0666	-0.0057	-0.0242	-0.1739	-0.0133	-0.0156	-0.0402	0.0033	-0.0856	-0.0161	-0.0745	-0.0512	0.0171	-0.0018	-0.1504	-0.0757	0.0292	-0.0552	-0.0466	-0.0123	-0.0071	-0.0503	-0.0758	-0.1102	0.0109	-0.0444	-0.0712	-0.054	-0.0278	-0.0037	-0.0162	0.02	-0.0429
EXO5	-0.0413	0.0204	-0.1222	-0.1706	-0.0321	-0.3269	-0.0566	-0.097	-0.059	-0.0899	-0.1735	-0.0371	-0.0647	-0.0855	-0.0681	-0.122	-0.0666	-0.0057	-0.0242	-0.1739	-0.0133	-0.0156	-0.0402	0.0033	-0.0856	-0.0161	-0.0745	-0.0512	0.0171	-0.0018	-0.1504	-0.0757	0.0292	-0.0552	-0.0466	-0.0123	-0.0071	-0.0503	-0.0758	-0.1102	0.0109	-0.0444	-0.0712	-0.054	-0.0278	-0.0037	-0.0162	0.02	-0.0429
ZNF684	-0.0413	0.0204	-0.1222	-0.1706	-0.0321	-0.3269	-0.0566	-0.097	-0.059	-0.0899	-0.1735	-0.0371	-0.0647	-0.0855	-0.0681	-0.122	-0.0666	-0.0057	-0.0242	-0.229462	-0.0133	-0.0156	-0.0402	0.0033	-0.0856	-0.0161	-0.0745	-0.0512	0.0171	-0.0018	-0.1504	-0.0757	0.0292	-0.0552	-0.0466	-0.0123	-0.0071	-0.0503	-0.0758	-0.1102	0.0109	-0.0444	-0.0748856	-0.054	-0.0278	-0.0037	-0.0162	0.02	-0.0429
RIMS3	-0.0413	0.0204	0.0062	-0.0478	-0.0321	-0.294427	-0.0566	-0.097	-0.059	-0.0899	-0.1735	-0.0371	0.00628251	-0.015	-0.0681	-0.032	-0.0666	-0.0057	-0.0242	-0.0767	-0.0133	-0.0156	-0.0402	0.0033	-0.0856	-0.0161	-0.0745	-0.00255332	0.0171	-0.0018	-0.0506459	-0.0757	0.0292	-0.0552	-0.0466	-0.0123	-0.0071	0.0001	-0.0758	-0.0391	0.0109	-0.0444	0.00734626	-0.054	0.0217931	-0.0037	-0.0162	0.02	-0.0429
NFYC	-0.0413	0.0204	0.0062	-0.0478	-0.0321	-0.2652	-0.0566	-0.0230824	-0.0497577	-0.0899	-0.1735	-0.0371	0.0103	-0.015	-0.0681	-0.00654502	-0.0666	-0.0057	-0.0242	-0.0650956	-0.0133	-0.0156	-0.0402	0.0033	-0.0856	-0.0161	-0.0745	0.0002	0.0171	-0.0018	-0.045	-0.0757	0.0292	-0.0552	-0.0466	-0.0123	-0.0071	0.0001	-0.0758	-0.0391	0.0109	-0.0444	0.0295	-0.054	0.0246	-0.0037	-0.0162	0.02	-0.0429
KCNQ4	-0.0413	0.0204	0.0062	-0.0478	-0.0321	-0.2652	-0.0566	0	0.0093	-0.0899	-0.1735	-0.0371	0.0103	-0.015	-0.0681	-0.0035	-0.0666	-0.0057	-0.0242	0.118	-0.0133	-0.0156	-0.0402	0.0033	0.0637	-0.0161	-0.0745	0.0002	0.0171	-0.0018	-0.045	-0.0757	0.0292	-0.0552	-0.0466	-0.0123	-0.0071	0.0001	-0.0758	-0.0391	0.0109	-0.0444	0.0295	-0.054	0.0246	-0.0037	-0.0162	0.02	-0.0429
CITED4	-0.0413	0.0204	0.0062	-0.0478	-0.0321	-0.2652	0	0	0.0093	-0.0899	-0.1735	-0.0371	0.0103	-0.015	-0.0681	-0.0035	-0.0666	-0.0057	-0.0242	0.118	-0.0133	-0.0156	-0.0402	0.0033	0.0637	-0.0161	-0.0745	0.0002	0.0171	-0.0018	-0.045	-0.0757	0.0292	-0.0552	-0.0466	-0.0123	-0.0071	0.0001	-0.0758	-0.0391	0.0109	-0.0444	0	-0.054	0.0246	-0.0037	-0.0162	0.02	-0.0429
CTPS1	-0.0413	0.0204	0.0062	-0.0478	-0.0321	-0.2652	0.0168	-0.0854	0.0093	-0.0145	-0.1735	-0.0371	0.0467274	-0.015	-0.0681	-0.0035	-0.0666	-0.0057	-0.0242	-0.0806	-0.0133	-0.0156	-0.0402	0.0033	0.0637	-0.0161	-0.0745	0.0002	0.0171	-0.0018	-0.045	-0.0757	0.0292	-0.0552	-0.0466	-0.0123	-0.0071	0.0001	-0.0758	-0.0391	0.0109	-0.0444	-0.0724	-0.054	0.0246	-0.0037	-0.0162	0.02	-0.0429
SLFNL1	-0.0413	0.0204	0.0062	-0.0478	-0.0321	-0.2652	0.0168	-0.0854	0.0093	-0.0145	-0.1735	-0.0371	0.0583	-0.015	-0.0681	-0.0035	-0.0666	-0.0057	-0.0242	-0.0806	-0.0133	-0.0156	-0.0402	0.0033	0.0637	-0.0161	-0.0745	0.0002	0.0171	-0.0018	-0.045	-0.0757	0.0292	-0.0552	-0.0466	-0.0123	-0.0071	0.0001	-0.0758	-0.0391	0.0109	-0.0444	-0.0724	-0.054	0.0246	-0.0037	-0.0162	0.02	-0.0005
SCMH1	-0.0413	0.0204	0.0062	-0.0478	-0.0321	-0.2652	0.0168	-0.0333937	0.0093	-0.0145	-0.1735	-0.0371	0.0583	-0.015	-0.0554073	-0.0035	-0.0666	-0.0057	-0.0242	-0.0806	-0.0133	-0.0025533	-0.0402	0.0033	0.0637	-0.0161	-0.0745	0.0002	0.0171	-0.0018	-0.045	-0.0757	0.0292	-0.0552	-0.0466	-0.0123	-0.0071	0.0001	-0.0758	-0.0391	0.0109	-0.0444	-0.0724	-0.00220653	0.0246	-0.0037	-0.0162	0.02	-0.0005
FOXO6	0.0382	0.0204	0.0062	-0.0478	-0.0321	-0.2652	0.0168	-0.0023	0.0093	-0.0145	-0.1735	-0.0371	0.0583	-0.015	-0.0241	-0.0035	0.0114	-0.0057	-0.0242	0.1272	-0.0133	0.0027	-0.0402	0.0033	0.0637	-0.0161	-0.0106	0.0002	0.0171	-0.0018	0.0288	-0.0757	0.0292	0.0468	0.0089	-0.0123	-0.0071	0.0001	-0.0758	0.0193	0.0109	-0.0444	0.0084	0.0246	0.0246	-0.0037	-0.0162	0.02	-0.0005
EDN2	0.0382	0.0204	0.0062	0.0282519	-0.0321	-0.2652	0.0168	-0.0023	0.0093	-0.0145	-0.1735	-0.0371	0.0583	-0.015	-0.0241	-0.0035	0.0114	-0.0057	0.0192	0.1272	-0.0133	0.0027	-0.0402	0.0033	0.0637	-0.0161	-0.0106	0.0002	0.0171	-0.0018	0.0288	0.018	0.0292	0.0468	0.0089	-0.0123	-0.0071	0.0001	-0.0758	0.0193	0.0109	-0.0444	0.0084	0.0246	0.0246	-0.0037	-0.0162	0.02	-0.0005
HIVEP3	0.0382	0.0204	0.0062	0.0318	-0.0321	-0.2652	0.0168	-0.0023	0.0093	-0.0145	-0.1735	0.00993753	0.0583	-0.015	-0.0241	-0.0035	0.0114	-0.0057	0.0192	0.0992867	-0.0133	0.0027	-0.0402	0.0033	0.00898209	-0.0161	-0.0106	0.0002	0.0171	-0.0018	0.0288	0.018	0.0292	0.0468	0.0089	-0.0123	-0.0071	0.0001	-0.0367252	0.0193	0.0109	-0.0444	0.0084	0.0246	0.0246	-0.0037	-0.0162	0.02	-0.0005
GUCA2B	-0.025	0.0204	0.0062	0.0318	-0.0321	-0.2652	0.0168	-0.0491	0.0093	-0.0145	-0.1735	0.0111	0.0583	-0.015	-0.0241	-0.0035	0.0114	-0.0057	0.0192	0.001	-0.0133	0.0027	-0.0402	0.0033	-0.0514	-0.0161	-0.0106	0.0002	0.0171	-0.0018	0.0288	0.018	0.0292	0.0468	0.0089	-0.0123	-0.0071	0.0001	0.0098	0.0193	0.0109	-0.0444	0.0084	-0.0322	0.0246	-0.0037	-0.0162	0.02	-0.0005
FOXJ3	-0.025	0.0204	0.0062	0.0318	-0.0321	-0.2652	0.0168	-0.0491	0.0093	-0.0145	-0.1735	0.0111	0.00205847	-0.015	-0.0241	-0.0035	0.0114	-0.0057	0.0192	0.001	-0.0133	0.0027	-0.0402	0.0033	-0.0514	-0.0161	-0.0106	0.0002	0.0171	-0.0018	0.0116757	0.018	0.0292	-0.0129767	0.0089	-0.0123	-0.0071	0.0001	0.0098	-0.00535189	0.0109	-0.0444	0.0084	-0.0322	0.0246	-0.0037	-0.0162	0.02	-0.0005
RIMKLA	-0.025	0.0204	0.0062	0.0318	-0.0321	-0.2652	-0.0714	-0.0491	-0.0717	-0.0398541	-0.1735	0.0111	-0.0013	-0.015	-0.0241	-0.0035	0.0114	-0.0057	0.0192	0.001	-0.0133	0.0027	-0.0402	0.0033	-0.0514	-0.0161	-0.0106	0.0002	0.0171	-0.0018	-0.0195	0.018	0.0292	-0.0317	0.0089	-0.0123	-0.0071	0.0001	0.0098	-0.0427	0.0109	-0.0444	0.0084	-0.0322	0.0246	-0.0037	-0.0162	0.02	-0.0005
ZMYND12	-0.025	0.0204	0.0062	0.0192359	-0.0321	-0.2652	-0.0714	-0.0491	-0.0717	-0.0609	-0.1735	0.0111	-0.0013	-0.015	-0.0241	-0.0035	0.0114	-0.0057	0.0192	0.001	-0.0133	0.0027	-0.0402	0.0033	-0.0514	-0.0161	-0.0106	0.0002	0.0171	-0.0018	-0.0195	0.018	0.0292	-0.0317	0.0089	-0.0123	-0.0071	0.0001	0.0098	-0.0427	0.0109	-0.0444	0.0084	-0.0322	0.0246	-0.0037	-0.0162	0.02	-0.0005
PPCS	-0.025	0.0204	0.0062	-0.0268	-0.0321	-0.2652	-0.0714	-0.0491	-0.0717	-0.0609	-0.1735	0.0111	-0.0013	-0.015	-0.0241	-0.0035	-0.00314915	-0.0057	0.0192	-0.2385	-0.0133	0.0027	-0.0402	0.0033	-0.0514	-0.0161	-0.0106	0.0002	0.0171	-0.0018	-0.0195	0.018	0.0292	-0.0317	0.0089	-0.0123	-0.0071	0.0001	0.0098	-0.0427	0.0109	-0.0444	0.0084	-0.0322	0.0246	-0.0037	-0.0162	0.02	-0.0005
CCDC30	-0.025	0.0204	0.0062	-0.0268	-0.0321	-0.2652	-0.0714	-0.0491	-0.0717	-0.0609	-0.1735	0.0111	-0.0013	-0.015	-0.0241	-0.0035	-0.0327476	-0.0057	0.0192	-0.2385	-0.0133	0.0027	-0.0402	0.0033	-0.0514	-0.0161	-0.0106	0.0002	0.0171	-0.0018	-0.0195	0.018	0.0292	-0.0317	0.0089	-0.0123	-0.0071	0.0001	0.0098	-0.0427	0.0109	-0.0444	0.0084	-0.0322	0.0246	-0.0037	-0.0162	0.02	-0.0005
PPIH	-0.025	0.0204	0.0062	-0.0268	-0.0321	-0.2652	-0.0714	-0.0491	-0.0717	-0.0609	-0.1735	0.0111	-0.0013	-0.015	-0.0241	-0.0035	-0.0333	-0.0057	0.0192	-0.0003	-0.0133	0.0027	-0.0402	0.0033	-0.0514	-0.0161	-0.0106	0.0002	0.0171	-0.0018	-0.0195	0.018	0.0292	-0.0317	0.0089	-0.0123	-0.0071	0.0001	0.0098	-0.0427	0.0109	-0.0444	0.0084	-0.0322	0.0246	-0.0037	-0.0162	0.02	-0.0005
YBX1	-0.025	0.0204	0.0062	-0.0268	-0.0321	-0.2652	-0.0714	-0.0491	-0.0717	-0.0609	-0.1735	0.0111	-0.0013	-0.015	-0.0241	-0.0035	-0.0333	-0.0057	0.0192	-0.0003	-0.0133	0.0027	-0.0402	0.0033	-0.0514	-0.0161	-0.0106	0.0002	0.0171	-0.0018	-0.0195	0.018	0.0292	-0.0317	0.0089	-0.0123	-0.0071	0.0001	0.0098	-0.0427	0.0109	-0.0444	0.0084	-0.0322	0.0246	-0.0037	-0.0162	0.02	-0.0005
CLDN19	-0.025	0.0204	0.0062	-0.0268	-0.0321	-0.2652	-0.0714	-0.0491	-0.0717	-0.0609	-0.1735	0.0111	-0.0013	-0.015	-0.0241	-0.0035	-0.0333	-0.0057	0.0192	-0.0003	-0.0133	0.0027	-0.0402	0.0033	0.2517	-0.0161	-0.0106	0.0002	0.0171	-0.0018	-0.0195	0.018	0.0292	-0.0317	0.0089	-0.0123	-0.0071	0.0001	-0.0711	-0.0427	0.0109	-0.0444	0.0084	-0.0322	0.0246	-0.0037	-0.0162	0.02	-0.0005
LEPRE1	-0.025	0.0204	0.0062	-0.0268	-0.0321	-0.2652	-0.0714	-0.0491	-0.0717	-0.0609	-0.1735	-0.000518793	-0.0013	-0.015	-0.0241	-0.0035	-0.0333	-0.0057	0.0192	-0.0003	-0.0133	0.0027	-0.0402	0.0033	0.181485	-0.0161	-0.0472922	0.0002	0.0171	-0.0018	-0.0195	0.018	0.0292	-0.0317	0.0089	-0.0123	-0.0071	0.0001	-0.0711	-0.0427	0.0109	-0.0444	0.0084	-0.0322	0.0246	-0.0037	-0.0162	0.02	-0.0005
C1orf50	-0.025	0.0204	0.0062	-0.0268	-0.0321	-0.2652	-0.0714	-0.0491	-0.0717	-0.0609	-0.1735	-0.0352	-0.0013	-0.015	-0.0241	-0.0035	-0.0333	-0.0057	-0.0268787	-0.0003	-0.0133	0.0027	-0.0402	0.0033	-0.0281	-0.0161	-0.291032	0.0002	0.0171	-0.0018	-0.0195	0.018	0.0292	-0.0317	0.0089	-0.0123	-0.0071	0.0001	-0.0711	-0.0427	0.0109	-0.0444	0.0084	-0.0322	0.0246	-0.0037	-0.0162	0.02	-0.0005
CCDC23	-0.025	0.0204	0.0062	-0.0268	-0.0321	-0.2652	-0.0714	-0.0491	-0.0717	-0.0609	-0.1735	-0.0352	-0.0013	-0.015	-0.0241	-0.0035	-0.0333	-0.0057	-0.0444	-0.0003	-0.0133	0.0027	-0.0402	0.0033	-0.0281	-0.0161	-0.0339	0.0002	0.0171	-0.0018	-0.0195	0.018	0.0292	-0.0317	0.0089	-0.0123	-0.0071	0.0001	-0.0711	-0.0427	0.0109	-0.0444	0.0084	-0.0322	0.0246	-0.0037	-0.0162	0.02	-0.0005
ERMAP	-0.025	0.0204	0.0062	-0.0268	-0.0321	-0.2652	-0.0714	-0.0491	-0.0717	-0.0609	-0.1735	-0.0352	-0.0013	-0.015	-0.0241	-0.0035	-0.0333	-0.0057	-0.0444	-0.0003	-0.0133	0.0027	-0.0402	0.0033	-0.0281	-0.0161	-0.0339	0.0002	0.0171	-0.0018	-0.0195	0.018	0.0292	-0.0317	0.0089	-0.0123	-0.0071	0.0001	-0.0711	-0.0427	0.0109	-0.0444	0.0084	-0.0322	0.0246	-0.0037	-0.0162	0.02	-0.0005
ZNF691	-0.025	0.0204	0.0062	-0.0268	-0.0321	-0.2652	-0.0714	-0.0491	-0.0717	-0.0609	-0.1735	-0.0352	-0.0013	-0.015	-0.0241	-0.0035	-0.0333	-0.0057	-0.0444	-0.0003	-0.0133	0.0027	-0.0402	0.0033	-0.0281	-0.0161	-0.0339	0.0002	0.0171	-0.0018	-0.0195	0.018	0.0292	-0.0317	0.0089	-0.0123	-0.0071	0.0001	-0.0711	-0.0427	0.0109	-0.0444	0.0084	-0.0322	0.0246	-0.0037	-0.0162	0.02	-0.0005
SLC2A1	-0.025	0.0204	0.0062	-0.0268	-0.0321	-0.2652	-0.0714	-0.0491	-0.0717	-0.0609	-0.1735	-0.0352	-0.0013	-0.015	-0.0241	-0.0035	-0.0333	-0.0057	-0.0444	-0.0003	-0.0133	0.0027	-0.0402	0.0033	-0.0281	-0.0161	-0.0339	0.0002	0.0171	-0.0018	-0.0195	0.018	0.0292	-0.0317	0.0089	-0.0123	-0.0071	0.0001	-0.0711	-0.0427	0.0109	-0.0444	0.0084	-0.0322	0.0246	-0.0037	-0.0162	0.02	-0.0005
SLC2A1-AS1	-0.025	0.0204	0.0062	-0.0268	-0.0321	-0.2652	-0.0714	-0.0491	-0.0717	-0.0609	-0.1735	-0.0352	-0.0013	-0.015	-0.0241	-0.0035	-0.0333	-0.0057	-0.0444	-0.0003	-0.0133	0.0027	-0.0402	0.0033	-0.0281	-0.0161	-0.0339	0.0002	0.0171	-0.0018	-0.0195	0.018	0.0292	-0.0317	0.0089	-0.0123	-0.0071	0.0001	-0.0711	-0.0427	0.0109	-0.0444	0.0084	-0.0322	0.0246	-0.0037	-0.0162	0.02	-0.0005
EBNA1BP2	-0.025	0.0204	0.0062	-0.0268	-0.0321	-0.2652	-0.0714	-0.0491	-0.0717	-0.0609	-0.1735	-0.0352	-0.0013	-0.0183803	-0.0241	-0.0035	-0.0333	-0.0057	-0.0444	-0.0003	-0.0133	0.0027	-0.0402	0.0033	0.0054663	-0.0228016	-0.0339	0.0002	0.0171	-0.0018	-0.0195	0.018	0.0292	-0.0317	0.0089	-0.0123	-0.0071	0.0001	-0.0711	-0.0427	0.0109	-0.0444	0.0084	-0.0322	0.0246	-0.0037	-0.0162	0.02	-0.0005
WDR65	-0.025	0.0204	0.0062	-0.0268	-0.0321	-0.2652	-0.0714	-0.0491	-0.0717	-0.0609	-0.1735	-0.0352	-0.0013	-0.015	-0.0241	-0.0035	-0.0333	-0.0057	-0.0444	-0.0003	-0.0133	0.0027	-0.0402	0.0033	-0.0013146	-0.0215259	-0.0339	0.0002	0.0171	-0.0018	-0.0195	0.018	0.0292	-0.0317	0.0089	-0.0123	-0.0071	0.0001	-0.0711	-0.0427	0.0109	-0.0444	0.0084	-0.0322	0.0246	-0.0037	-0.0162	0.02	-0.0005
TMEM125	-0.025	0.0204	0.0062	-0.0268	-0.0321	-0.2652	-0.0714	-0.0491	-0.0717	-0.0609	-0.1735	-0.0352	-0.0013	-0.0565	-0.0241	-0.0035	-0.0333	-0.0057	-0.0444	-0.0003	-0.0133	0.0027	-0.0402	0.0033	0.0552	-0.032	-0.0339	0.0002	0.0171	-0.0018	-0.0195	0.018	0.0292	-0.0317	0.0089	-0.0123	-0.0071	0.0001	-0.0711	-0.0427	0.0109	-0.0444	0.0084	-0.0322	0.0246	-0.0037	-0.0162	0.02	-0.0005
C1orf210	-0.025	0.0204	0.0062	-0.0268	-0.0321	-0.2652	-0.0714	-0.0491	-0.0717	-0.0609	-0.1735	-0.0352	-0.0013	-0.0565	-0.0241	-0.0035	-0.0333	-0.0057	-0.0444	0.1336	-0.0133	0.0027	-0.0402	0.0033	0.0552	-0.032	-0.0339	0.0002	0.0171	-0.0018	-0.0195	0.018	0.0292	-0.0317	0.0089	-0.0123	-0.0071	0.0001	-0.0711	-0.0427	0.0109	-0.0444	0.0084	-0.0322	0.0246	-0.0037	-0.0162	0.02	-0.0005
TIE1	-0.025	0.0204	0.0062	-0.0268	-0.0321	-0.2652	-0.0714	-0.0491	-0.0717	-0.0609	-0.1735	-0.0352	-0.0013	-0.0565	-0.0241	-0.0035	-0.0333	-0.0057	-0.0444	0.1336	-0.0133	0.0027	-0.0402	0.0033	0.0552	-0.032	-0.0339	0.0002	0.0171	-0.0018	-0.0195	0.018	0.0292	-0.0317	0.0089	-0.0123	-0.0071	0.0001	-0.0711	-0.0427	0.0109	-0.0444	0.0084	-0.0322	0.0246	-0.0037	-0.0162	0.02	-0.0005
MPL	-0.025	0.0204	0.0062	-0.0268	-0.0321	-0.2652	-0.0714	-0.0491	-0.0717	-0.0609	-0.1735	-0.0352	-0.0013	-0.0565	-0.0241	-0.0035	-0.0333	-0.0057	-0.0444	0.1336	-0.0133	0.0027	-0.0402	0.0033	0.0552	-0.032	-0.0339	0.0002	0.0171	-0.0018	-0.0195	0.018	0.0292	-0.0317	0.0089	-0.0123	-0.0071	0.0001	-0.0711	-0.0427	0.0109	-0.0444	0.0084	-0.0322	0.0246	-0.0037	-0.0162	0.02	-0.0005
CDC20	-0.025	0.0204	0.0062	-0.0268	-0.0321	-0.2652	-0.0714	-0.0491	-0.0717	-0.0609	-0.1735	-0.0352	-0.0013	-0.0565	-0.0241	-0.0035	-0.0333	-0.0057	-0.0444	0.1336	-0.0133	0.0027	-0.0402	0.0033	0.0552	-0.032	-0.0339	0.0002	0.0171	-0.0018	-0.0195	0.018	0.0292	-0.0317	0.0089	-0.0123	-0.0071	0.0001	-0.0711	-0.0427	0.0109	-0.0444	0.0084	-0.0322	0.0246	-0.0037	-0.0162	0.02	-0.0005
ELOVL1	-0.025	0.0204	0.0062	-0.0268	-0.0321	-0.2652	-0.0714	-0.0491	-0.0717	-0.0609	-0.1735	-0.0352	-0.0013	-0.0565	-0.0241	-0.0035	-0.0333	-0.0057	-0.0444	0.1336	-0.0133	0.0027	-0.0402	0.0033	0.0552	-0.032	-0.0339	0.0002	0.0171	-0.0018	-0.0195	0.018	0.0292	-0.0317	0.0089	-0.0123	-0.0071	0.0001	-0.0711	-0.0427	0.0109	-0.0444	0.0084	-0.0322	0.0246	-0.0037	-0.0162	0.02	-0.0005
MED8	-0.025	0.0204	0.0062	-0.0268	-0.0321	-0.2652	-0.0714	-0.0491	-0.0717	-0.0609	-0.1735	-0.0352	-0.0013	-0.0565	-0.0241	-0.0035	-0.0333	-0.0057	-0.0444	0.1336	-0.0133	0.0027	-0.0402	0.0033	0.0552	-0.032	-0.0339	0.0002	0.0171	-0.0018	-0.0195	0.018	0.0292	-0.0317	0.0089	-0.0123	-0.0071	0.0001	-0.0711	-0.0427	0.0109	-0.0444	0.0084	-0.0322	0.0246	-0.0037	-0.0162	0.02	-0.0005
SZT2	-0.025	0.0204	0.0062	-0.0268	-0.0321	-0.2652	-0.0714	-0.0491	-0.0717	-0.0609	-0.1735	-0.0352	-0.0013	-0.0565	-0.0241	-0.0035	-0.0333	-0.0057	-0.0444	0.1336	-0.0133	0.0027	-0.0402	0.0033	0.0552	-0.032	-0.0339	0.0002	0.0171	-0.0018	-0.0195	0.018	0.0292	-0.0317	0.0089	-0.0123	-0.0071	0.0001	-0.0711	-0.0427	0.0109	-0.0444	0.0084	-0.0322	0.0246	-0.0037	-0.0162	0.02	-0.0005
HYI	-0.025	0.0204	0.0062	-0.0268	-0.0321	-0.2652	-0.0714	-0.0491	-0.0717	-0.0609	-0.1735	-0.0352	-0.0013	-0.0565	-0.0241	-0.0035	-0.0333	-0.0057	-0.0444	0.1336	-0.0133	0.0027	-0.0402	0.0033	0.0552	-0.032	-0.0339	0.0002	0.0171	-0.0018	-0.0195	0.018	0.0292	-0.0317	0.0089	-0.0123	-0.0071	0.0001	-0.0711	-0.0427	0.0109	-0.0444	0.0084	-0.0322	0.0246	-0.0037	-0.0162	0.02	-0.0005
PTPRF	-0.025	0.0204	0.0062	-0.0268	-0.0321	-0.2652	-0.0714	-0.0491	-0.0717	-0.0609	-0.1735	-0.0352	-0.0013	-0.0565	-0.0241	-0.0035	-0.0333	-0.0057	-0.0444	0.1336	-0.0133	0.0027	-0.0402	0.0033	0.0552	-0.032	-0.0339	0.0002	0.0171	-0.0018	0.0346383	0.018	0.0292	-0.0317	0.0089	-0.0123	-0.0071	0.0001	-0.0711	-0.0427	0.0109	-0.0444	0.00533929	-0.0322	0.0246	-0.0037	-0.0162	0.02	-0.0005
KDM4A	-0.025	0.0204	0.0062	-0.0268	-0.0321	-0.2652	-0.0694085	-0.0491	-0.0717	-0.0609	-0.1735	-0.0352	-0.0013	-0.0565	-0.0241	-0.0035	-0.0333	-0.0057	-0.0444	-0.0936	-0.0133	0.0027	-0.0402	0.0033	0.0552	-0.032	-0.0339	0.0002	0.0171	-0.0018	-0.0596	0.018	0.0292	-0.0317	0.0089	-0.0123	-0.0071	0.0001	-0.0711	-0.0427	0.0109	-0.0444	-0.1537	-0.0322	0.0246	-0.0037	-0.0162	0.02	-0.0005
ST3GAL3	-0.025	0.0204	0.0062	0.0319704	-0.0321	-0.2652	0.0304	-0.0491	0.0277929	-0.0609	-0.1735	-0.0352	-0.0013	-0.0565	-0.0241	-0.0035	-0.0333	-0.0057	-0.0444	-0.0105651	-0.0133	0.0027	-0.0402	0.0033	0.0552	-0.032	-0.0339	0.0002	0.0171	-0.0018	-0.0596	0.018	0.0292	-0.0317	0.0089	-0.0123	-0.0071	0.0001	-0.0711	-0.0427	0.0109	-0.0444	-0.0195616	-0.0322	0.0246	-0.0037	-0.0162	0.02	-0.0005
ARTN	-0.025	0.0204	0.0062	0.0807	-0.0321	-0.2652	0.0304	-0.0491	0.0641	-0.0609	-0.1735	-0.0352	-0.0013	-0.0565	-0.0241	-0.0035	-0.0333	-0.0057	-0.0444	0.1546	-0.0133	0.0027	-0.0402	0.0033	0.0552	-0.032	-0.0339	0.0002	0.0171	-0.0018	-0.0596	0.018	0.0292	-0.0317	0.0089	-0.0123	-0.0071	0.0001	-0.0711	-0.0427	0.0109	-0.0444	0.0479	-0.0322	0.0246	-0.0037	-0.0162	0.02	-0.0005
IPO13	-0.025	0.0204	0.0062	0.0807	-0.0321	-0.2652	0.0304	-0.0491	0.0641	-0.0609	-0.1735	-0.0352	-0.0013	-0.0565	-0.0241	-0.0035	-0.0333	-0.0057	-0.0444	0.1546	-0.0133	0.0027	-0.0402	0.0033	0.0552	-0.032	-0.0339	0.0002	0.0171	-0.0018	-0.0596	0.018	0.0292	-0.0317	0.0089	-0.0123	-0.0071	0.0001	-0.0711	-0.0427	0.0109	-0.0444	0.0479	-0.0322	0.0246	-0.0037	-0.0162	0.02	-0.0005
DPH2	-0.025	0.0204	0.0062	0.0807	-0.0321	-0.2652	0.0304	-0.0491	0.0641	-0.0609	-0.1735	-0.0352	-0.0013	-0.0565	-0.0241	-0.0035	-0.0333	-0.0057	-0.0444	0.1546	-0.0133	0.0027	-0.0402	0.0033	0.0552	-0.032	-0.0339	0.0002	0.0171	-0.0018	-0.0596	0.018	0.0292	-0.0317	0.0089	-0.0123	-0.0071	0.0001	-0.0711	-0.0427	0.0109	-0.0444	0.0479	-0.0322	0.0246	-0.0037	-0.0162	0.02	-0.0005
ATP6V0B	-0.025	0.0204	0.0062	0.0807	-0.0321	-0.2652	0.0304	-0.0491	0.0641	-0.0609	-0.1735	-0.0352	-0.0013	-0.0565	-0.0241	-0.0035	-0.0333	-0.0057	-0.0444	0.1546	-0.0133	0.0027	-0.0402	0.0033	0.0552	-0.032	-0.0339	0.0002	0.0171	-0.0018	-0.0596	0.018	0.0292	-0.0317	0.0089	-0.0123	-0.0071	0.0001	-0.0711	-0.0427	0.0109	-0.0444	0.0479	-0.0322	0.0246	-0.0037	-0.0162	0.02	-0.0005
B4GALT2	-0.025	0.0204	0.0062	0.0807	-0.0321	-0.2652	0.0304	-0.0491	0.0641	-0.0609	-0.1735	-0.0352	-0.0013	-0.0565	-0.0241	-0.0035	-0.0333	-0.0057	-0.0444	0.1546	-0.0133	0.0027	-0.0402	0.0033	0.0552	-0.032	-0.0339	0.0002	0.0171	-0.0018	-0.0596	0.018	0.0292	-0.0317	0.0089	-0.0123	-0.0071	0.0001	-0.0711	-0.0427	0.0109	-0.0444	0.0479	-0.0322	0.0246	-0.0037	-0.0162	0.02	-0.0005
CCDC24	-0.025	0.0204	0.0062	0.0807	-0.0321	-0.2652	0.0304	-0.0491	-0.0456125	-0.0609	-0.1735	-0.0352	-0.0013	-0.0565	-0.0241	-0.0035	-0.0333	-0.0057	-0.0444	0.1546	-0.0133	0.0027	-0.0402	0.0033	0.0552	-0.032	-0.0339	0.0002	0.0171	-0.0018	-0.0596	0.018	0.0292	-0.0317	0.0089	-0.0123	-0.0071	0.0001	-0.0711	-0.0427	0.0109	-0.0444	0.0479	-0.0322	0.0246	-0.0037	-0.0162	0.02	-0.0005
SLC6A9	-0.025	0.0204	0.0062	0.0459013	-0.0321	-0.2652	0.0304	-0.0491	-0.0605522	-0.0609	-0.1735	-0.0352	-0.0013	-0.0565	-0.0241	-0.0035	-0.0333	-0.0057	-0.0444	0.1546	-0.0133	0.0027	-0.0402	0.0033	0.0552	-0.032	-0.0339	0.0002	0.0171	-0.0018	-0.0596	0.018	0.0292	-0.0317	0.0089	-0.0123	-0.0071	0.0001	-0.0711	-0.0427	0.0109	-0.0444	-0.0274771	-0.0322	0.0246	-0.0037	-0.0162	0.02	-0.0005
KLF17	-0.025	0.0204	-0.0597	-0.1868	-0.0321	-0.2652	-0.0621	-0.0491	-0.0607	-0.0609	-0.1735	-0.0352	-0.0013	-0.0565	-0.0241	-0.0333	-0.0333	-0.0057	-0.0444	-0.1318	-0.0133	0.0027	-0.0402	0.0033	0.0552	-0.032	-0.0339	0.0002	0.0171	-0.0018	-0.0596	0.018	0.0292	-0.0317	0.0089	-0.0123	-0.0071	0.0001	-0.0711	-0.0427	0.0109	-0.0444	-0.0408	-0.0322	0.0246	-0.0037	-0.0162	0.02	-0.0005
DMAP1	-0.025	0.0204	-0.0597	-0.0083	-0.0321	-0.2652	-0.0621	-0.0491	-0.0607	-0.0609	-0.1735	-0.0352	-0.0013	-0.0565	-0.0241	0.0528	-0.0333	-0.0057	-0.0444	0.0703	-0.0133	0.0027	-0.0402	0.0033	0.0552	-0.032	-0.0339	0.0002	0.0171	-0.0018	-0.0596	0.018	0.0292	-0.0317	0.0089	-0.0123	-0.0071	0.0001	-0.0711	-0.0427	0.0109	-0.0444	-0.0408	-0.0322	0.0246	-0.0037	-0.0162	0.02	-0.0005
ERI3	-0.025	0.0204	-0.0597	-0.0083	-0.0321	-0.2652	-0.0621	-0.0491	-0.0607	-0.0609	-0.1735	-0.0352	-0.0013	-0.0565	-0.0241	0.0528	-0.0333	-0.0057	-0.0444	0.0703	-0.0133	0.0027	-0.0402	0.0033	0.0552	-0.032	-0.0339	0.0002	0.0171	-0.0018	-0.0596	0.018	0.0292	-0.0317	0.0089	-0.0123	-0.0071	0.0001	-0.0711	-0.0427	0.0109	-0.0444	-0.0408	-0.0322	0.0246	-0.0037	-0.0162	0.02	-0.0005
RNF220	-0.025	0.0204	-0.0597	-0.0083	-0.0321	-0.2652	-0.067521	-0.0491	-0.081662	-0.0609	-0.1735	-0.0352	-0.0013	-0.0565	-0.0460486	-0.00820193	-0.0333	-0.0057	-0.0444	0.0703	-0.0133	0.0027	-0.0402	0.0033	0.0552	-0.032	-0.0339	0.0002	0.0171	-0.0018	-0.0596	0.0179587	0.0292	-0.0317	0.0089	-0.0123	-0.0071	0.0001	-0.0711	-0.0427	0.0109	-0.0444	-0.0146777	-0.0322	0.0246	-0.00958279	-0.0162	0.02	-0.0005
TMEM53	-0.025	0.0204	-0.0597	-0.0083	-0.0321	-0.2652	-0.1297	-0.0491	-0.1083	-0.0609	-0.1735	-0.0352	-0.0013	-0.0565	-0.0494	-0.010405	-0.0429755	-0.0057	-0.0444	0.0703	-0.0133	0.0027	-0.0402	0.0033	0.0552	-0.032	-0.0522767	-0.036101	0.0171	-0.0018	-0.0596	-0.0443112	0.0292	-0.0317	0.0089	-0.0123	-0.0071	0.0001	-0.0711	-0.0593417	0.0109	-0.0444	-0.0287241	-0.039027	0.0246	-0.0523	-0.0162	-0.00126468	-0.0005
C1orf228	-0.025	0.0204	-0.0597	-0.127443	-0.0321	-0.310718	-0.1297	-0.0904054	-0.1083	-0.0740718	-0.1735	-0.0352	-0.0422282	-0.0565	-0.0494	-0.082	-0.076	-0.0057	-0.0444	0.0703	-0.0133	0.0027	-0.0402	0.0033	0.0552	-0.032	-0.0664	-0.064	0.0171	-0.0018	-0.0596	-0.088	0.0292	-0.0317	-0.0253767	-0.0123	-0.0071	0.0001	-0.0711	-0.1036	0.0109	-0.096917	-0.0907	-0.093	0.0246	-0.0523	-0.0162	-0.0269	-0.0005
KIF2C	-0.025	0.0204	-0.0597	-0.1321	-0.0321	-0.3376	-0.1297	-0.1148	-0.1083	-0.1414	-0.1735	-0.0352	-0.0664	-0.0565	-0.0494	-0.082	-0.076	-0.0057	-0.0444	0.0703	-0.0133	0.0027	-0.0402	0.0033	0.0552	-0.032	-0.0664	-0.064	0.0171	-0.0018	-0.0596	-0.088	0.0292	-0.0317	-0.0362	-0.0123	-0.0071	0.0001	-0.0711	-0.1036	0.0109	-0.1135	-0.0907	-0.093	0.0246	-0.0523	-0.0162	-0.0269	-0.0005
RPS8	-0.025	0.0204	-0.0597	-0.1321	-0.0321	-0.3376	-0.1297	-0.1148	-0.1083	-0.1414	-0.1735	-0.0352	-0.0664	-0.0565	-0.0494	-0.082	-0.076	-0.0057	-0.0444	0.0703	-0.0133	0.0027	-0.0402	0.0033	0.0552	-0.032	-0.0664	-0.064	0.0171	-0.0018	-0.0596	-0.088	0.0292	-0.0317	-0.0362	-0.0123	-0.0071	0.0001	-0.0711	-0.1036	0.0109	-0.1135	-0.0907	-0.093	0.0246	-0.0523	-0.0162	-0.0269	-0.0005
BEST4	-0.025	0.0204	-0.0597	-0.1321	-0.0321	-0.3376	-0.1297	-0.1148	-0.1083	-0.1414	-0.1735	-0.0352	-0.0664	-0.0565	-0.0494	-0.082	-0.076	-0.0057	-0.0444	0.0703	-0.0133	0.0027	-0.0402	0.0033	0.0552	-0.032	-0.0664	-0.064	0.0171	-0.0018	-0.0596	-0.088	0.0292	-0.0317	-0.0362	-0.0123	-0.0071	0.0001	-0.0711	-0.1036	0.0109	-0.1135	-0.0907	-0.093	0.0246	-0.0523	-0.0162	-0.0269	-0.0005
PLK3	-0.025	0.0204	-0.0597	-0.1321	-0.0321	-0.3376	-0.1297	-0.1148	-0.1083	-0.1414	-0.1735	-0.0352	-0.0664	-0.0565	-0.0494	-0.082	-0.076	-0.0057	-0.0444	0.0703	-0.0133	0.0027	-0.0402	0.0033	0.0552	-0.032	-0.0664	-0.064	0.0171	-0.0018	-0.0596	-0.088	0.0292	-0.0317	-0.0362	-0.0123	-0.0071	0.0001	-0.0711	-0.1036	0.0109	-0.1135	-0.0907	-0.093	0.0246	-0.0523	-0.0162	-0.0269	-0.0005
BTBD19	-0.025	0.0204	-0.0597	-0.1321	-0.0321	-0.3376	-0.1297	-0.1148	-0.1083	-0.1414	-0.1735	-0.0352	-0.0664	-0.0565	-0.0494	-0.082	-0.076	-0.0057	-0.0444	0.0703	-0.0133	0.0027	-0.0402	0.0033	0.0552	-0.032	-0.0664	-0.064	0.0171	-0.0018	-0.0596	-0.088	0.0292	-0.0317	-0.0362	-0.0123	-0.0071	0.0001	-0.0711	-0.1036	0.0109	-0.1135	-0.0907	-0.093	0.0246	-0.0523	-0.0162	-0.0269	-0.0005
PTCH2	-0.025	0.0204	-0.0597	-0.1321	-0.0321	-0.3376	-0.1297	-0.1148	-0.1083	-0.1414	-0.1735	-0.0352	-0.0664	-0.0565	-0.0494	-0.082	-0.076	-0.0057	-0.0444	0.0703	-0.0133	0.0027	-0.0402	0.0033	0.0552	-0.032	-0.0664	-0.064	0.0171	-0.0018	-0.0596	-0.088	0.0292	-0.0317	-0.0362	-0.0123	-0.0071	0.0001	-0.0711	-0.1036	0.0109	-0.1135	-0.0907	-0.093	0.0246	-0.0523	-0.0162	-0.0269	-0.0005
EIF2B3	-0.025	0.0204	-0.0597	-0.1321	-0.0321	-0.3376	-0.1297	-0.1148	-0.1083	-0.1414	-0.1735	-0.0352	-0.0664	-0.0565	-0.0494	-0.082	-0.076	-0.0057	-0.0444	0.0703	-0.0133	0.0027	-0.0402	0.0033	0.0552	-0.032	-0.0664	-0.064	0.0171	-0.0018	-0.0596	-0.236091	0.0292	-0.0807	-0.0362	-0.0123	-0.0071	0.0001	-0.0711	-0.1036	0.0109	-0.1135	-0.0907	-0.093	-0.0305292	-0.0523	-0.0162	-0.0269	-0.0005
HECTD3	-0.025	0.0204	-0.0597	-0.1321	-0.0321	-0.3376	-0.1297	-0.1148	-0.1083	-0.1414	-0.1735	-0.0352	-0.0664	-0.0565	-0.0494	-0.082	-0.076	-0.0057	-0.0444	0.0703	-0.0133	0.0027	-0.0402	0.0033	0.0552	-0.032	-0.0664	-0.064	0.0171	-0.0018	-0.0596	-0.0728	0.0292	-0.0807	-0.0362	-0.0123	-0.0071	0.0001	-0.0711	-0.1036	0.0109	-0.1135	-0.0907	-0.093	-0.0315	-0.0523	-0.0162	-0.0269	-0.0005
UROD	-0.025	0.0204	-0.0597	-0.1321	-0.0321	-0.3376	-0.1297	-0.1148	-0.1083	-0.1414	-0.1735	-0.0352	-0.0664	-0.0565	-0.0494	-0.082	-0.076	-0.0057	-0.0444	0.0703	-0.0133	0.0027	-0.0402	0.0033	0.0552	-0.032	-0.0664	-0.064	0.0171	-0.0018	-0.0596	-0.0728	0.0292	-0.0807	-0.0362	-0.0123	-0.0071	0.0001	-0.0711	-0.1036	0.0109	-0.1135	-0.0907	-0.093	-0.0315	-0.0523	-0.0162	-0.0269	-0.0005
ZSWIM5	-0.025	0.0204	-0.0597	-0.1321	-0.0321	-0.3376	-0.1297	-0.1148	-0.1083	-0.1414	-0.1735	-0.0352	-0.0664	-0.0565	-0.0494	-0.082	-0.076	-0.0057	-0.0444	-0.1546	-0.0133	0.0027	-0.0402	0.0033	-0.0712386	-0.032	-0.0664	-0.064	0.0171	-0.0018	-0.0596	-0.219183	0.0292	-0.0807	-0.0362	-0.0123	-0.0071	0.0001	-0.0711	-0.1036	0.0109	-0.1135	-0.0907	-0.093	-0.0315	-0.0523	-0.0162	-0.0269	-0.0204796
HPDL	-0.025	0.0204	-0.0597	-0.1321	-0.0321	-0.3376	-0.1297	-0.1148	-0.1083	-0.1414	-0.1735	-0.0352	-0.0664	-0.0565	-0.0494	-0.082	-0.076	-0.0057	-0.0444	-0.1546	-0.0133	0.0027	-0.0402	0.0033	0.0484	-0.032	-0.0664	-0.064	0.0171	-0.0018	-0.0596	-0.0937	0.0292	-0.0807	-0.0362	-0.0123	-0.0071	0.0001	-0.0711	-0.1036	0.0109	-0.1135	-0.0907	-0.093	-0.0315	-0.0523	-0.0162	-0.0269	-0.0504
MUTYH	-0.025	0.0204	-0.0597	-0.1321	-0.0321	-0.3376	-0.1297	-0.1148	-0.1083	-0.1414	-0.1735	-0.0352	-0.0664	-0.0565	-0.0494	-0.082	-0.076	-0.0057	-0.0444	-0.1546	-0.0133	0.0027	-0.0402	0.0033	0.0484	-0.032	-0.0664	-0.064	0.0171	-0.0018	-0.0596	-0.0937	0.0292	-0.0807	-0.0362	-0.0123	-0.0071	0.0001	-0.0711	-0.1036	0.0109	-0.1135	-0.0907	-0.093	-0.0315	-0.0523	-0.0162	-0.0269	-0.0504
TOE1	-0.025	0.0204	-0.0597	-0.1321	-0.0321	-0.3376	-0.1297	-0.1148	-0.1083	-0.1414	-0.1735	-0.0352	-0.0664	-0.0565	-0.0494	-0.082	-0.076	-0.0057	-0.0444	-0.1546	-0.0133	0.0027	-0.0402	0.0033	0.0484	-0.032	-0.0664	-0.064	0.0171	-0.0018	-0.0596	-0.0937	0.0292	-0.0807	-0.0362	-0.0123	-0.0071	0.0001	-0.0711	-0.1036	0.0109	-0.1135	-0.0907	-0.093	-0.0315	-0.0523	-0.0162	-0.0269	-0.0504
TESK2	-0.025	0.0204	-0.0597	-0.1321	-0.0321	-0.3376	-0.1297	-0.1148	-0.1083	-0.1414	-0.1735	-0.0352	-0.0664	-0.0565	-0.0494	-0.082	-0.076	-0.0057	-0.0444	-0.1546	-0.0133	0.0027	-0.0402	0.0033	-0.136122	-0.032	-0.0664	-0.064	0.0171	-0.0018	-0.0596	-0.0937	0.0292	-0.0807	-0.0362	-0.0123	-0.0071	0.0001	-0.0711	-0.1036	0.0109	-0.1135	-0.0907	-0.093	-0.0315	-0.0523	-0.0162	-0.0269	-0.0504
CCDC163P	-0.025	0.0204	-0.0597	-0.1321	-0.0321	-0.3376	-0.1297	-0.1148	-0.1083	-0.1414	-0.1735	-0.0352	-0.0664	-0.0565	-0.0494	-0.082	-0.076	-0.0057	-0.0444	-0.1546	-0.0133	0.0027	-0.0402	0.0033	0.0616	-0.032	-0.0664	-0.064	0.0171	-0.0018	-0.0596	-0.0937	0.0292	-0.0807	-0.0362	-0.0123	-0.0071	0.0001	-0.0711	-0.1036	0.0109	-0.1135	-0.0907	-0.093	-0.0315	-0.0523	-0.0162	-0.0269	-0.0504
MMACHC	-0.025	0.0204	-0.0597	-0.1321	-0.0321	-0.3376	-0.1297	-0.1148	-0.1083	-0.1414	-0.1735	-0.0352	-0.0664	-0.0565	-0.0494	-0.082	-0.076	-0.0057	-0.0444	-0.1546	-0.0133	0.0027	-0.0402	0.0033	0.0616	-0.032	-0.0664	-0.064	0.0171	-0.0018	-0.0596	-0.0937	0.0292	-0.0807	-0.0362	-0.0123	-0.0071	0.0001	-0.0711	-0.1036	0.0109	-0.1135	-0.0907	-0.093	-0.0315	-0.0523	-0.0162	-0.0269	-0.0504
PRDX1	-0.025	0.0204	-0.0597	-0.1321	-0.0321	-0.3376	-0.1297	-0.1148	-0.1083	-0.1414	-0.1735	-0.0352	-0.0664	-0.0565	-0.0494	-0.082	-0.076	-0.0057	-0.0444	-0.1546	-0.0133	0.0027	-0.0402	0.0033	0.0616	-0.032	-0.0664	-0.064	0.0171	-0.0018	-0.0596	-0.0937	0.0292	-0.0807	-0.0362	-0.0123	-0.0071	0.0001	-0.0711	-0.1036	0.0109	-0.1135	-0.0907	-0.093	-0.0315	-0.0523	-0.0162	-0.0269	-0.0504
AKR1A1	-0.025	0.0204	-0.0597	-0.1321	-0.0321	-0.3376	-0.1297	-0.1148	-0.1083	-0.1414	-0.1735	-0.0352	-0.0664	-0.0565	-0.0494	-0.082	-0.076	-0.0057	-0.0444	-0.1546	-0.0133	0.0027	-0.0402	0.0033	-0.129638	-0.032	-0.0664	-0.064	0.0171	-0.0018	-0.0596	-0.0937	0.0292	-0.0807	-0.0362	-0.0123	-0.0071	0.0001	-0.0711	-0.1036	0.0109	-0.1135	-0.0907	-0.093	-0.0315	-0.0523	-0.0162	-0.0269	-0.0504
NASP	-0.025	0.0204	-0.0597	-0.0960891	-0.0321	-0.3376	-0.1297	-0.1148	-0.1083	-0.1414	-0.1735	-0.0352	-0.0664	-0.0565	-0.0494	-0.082	-0.076	-0.0057	-0.0444	-0.1546	-0.0133	0.0027	-0.0402	0.0033	0.0545	-0.032	-0.0664	-0.064	0.0171	-0.0018	-0.0596	-0.0937	0.0292	-0.0807	-0.0362	-0.0123	-0.0071	0.0001	-0.0711	-0.1036	0.0109	-0.1135	-0.0907	-0.093	-0.0315	-0.0523	-0.0162	-0.0269	-0.0504
CCDC17	-0.025	0.0204	-0.0597	0.0684	-0.0321	-0.3376	-0.1297	-0.1148	-0.1083	-0.1414	-0.1735	-0.0352	-0.0664	-0.0565	-0.0494	-0.082	-0.076	-0.0057	-0.0444	-0.1546	-0.0133	0.0027	-0.0402	0.0033	0.0545	-0.032	-0.0664	-0.064	0.0171	-0.0018	-0.0596	-0.0937	0.0292	-0.0807	-0.0362	-0.0123	-0.0071	0.0001	-0.0711	-0.1036	0.0109	-0.1135	-0.0907	-0.093	-0.0315	-0.0523	-0.0162	-0.0269	-0.0504
GPBP1L1	-0.025	0.0204	-0.0597	0.0684	-0.0321	-0.3376	-0.1297	-0.1148	-0.1083	-0.1414	-0.1735	-0.0352	-0.0664	-0.0565	-0.0494	-0.082	-0.076	-0.0057	-0.0444	-0.1546	-0.0133	0.0027	-0.0402	0.0033	0.0545	-0.032	-0.0664	-0.064	0.0171	-0.0018	-0.0596	-0.0937	0.0292	-0.0807	-0.0362	-0.0123	-0.0071	0.0001	-0.0711	-0.1036	0.0109	-0.1135	-0.0907	-0.093	-0.0315	-0.0523	-0.0162	-0.0269	-0.0504
TMEM69	-0.025	0.0204	-0.0597	0.0684	-0.0321	-0.3376	-0.1297	-0.1148	-0.1083	-0.1414	-0.1735	-0.0352	-0.0664	-0.0565	-0.0494	-0.082	-0.076	-0.0057	-0.0444	-0.1546	-0.0133	0.0027	-0.0402	0.0033	0.0545	-0.032	-0.0664	-0.064	0.0171	-0.0018	-0.0596	-0.0937	0.0292	-0.0807	-0.0362	-0.0123	-0.0071	0.0001	-0.0711	-0.1036	0.0109	-0.1135	-0.0907	-0.093	-0.0315	-0.0523	-0.0162	-0.0269	-0.0504
IPP	-0.025	0.0204	-0.0597	-0.0881	-0.0321	-0.3376	-0.1297	-0.1148	-0.1083	-0.1414	-0.1735	-0.0352	-0.0664	-0.0565	-0.0494	-0.082	-0.076	-0.0057	-0.0444	-0.1546	-0.0133	0.0027	-0.0402	0.0033	0.0545	-0.032	-0.0664	-0.064	0.0171	-0.0018	-0.0596	-0.0937	0.0292	-0.0807	-0.0362	-0.0123	-0.0071	0.0001	-0.0711	-0.1036	0.0109	-0.1135	-0.0907	-0.093	-0.0315	-0.0523	-0.0162	-0.0269	-0.0504
MAST2	-0.025	0.0204	-0.0597	-0.0881	-0.0321	-0.3376	-0.0213	-0.1148	-0.1083	-0.0901933	-0.1735	-0.0352	-0.00596487	-0.0565	-0.0494	-0.082	-0.076	-0.0057	-0.0444	-0.128988	-0.0133	0.0027	-0.0402	0.0033	-0.0760778	-0.032	-0.0664	-0.0576119	0.0171	-0.0018	-0.0596	-0.0937	0.0292	-0.0807	-0.0362	-0.0123	-0.0071	0.0001	-0.0711	-0.1036	0.0109	-0.1135	-0.0907	-0.093	-0.0315	-0.0523	-0.0162	-0.0269	-0.0504
PIK3R3	-0.025	0.0204	-0.0597	-0.0881	-0.0321	-0.3376	-0.0213	-0.1148	-0.1083	-0.0757	-0.1735	-0.0352	-0.002	-0.0565	-0.0494	-0.0590819	-0.076	-0.0057	-0.0444	0.0191	-0.0133	0.0027	-0.0402	0.0033	0.0154	-0.032	-0.0664	0.008344	0.0171	-0.0018	-0.0596	-0.0937	0.0292	-0.0807	-0.0362	-0.0123	-0.0071	0.0001	-0.0711	-0.1036	0.0109	-0.1135	-0.0907	-0.093	-0.0315	-0.0523	-0.0162	-0.0269	-0.0504
TSPAN1	-0.025	0.0204	-0.0597	-0.0881	-0.0321	-0.3376	-0.0213	-0.1148	-0.1083	-0.0757	-0.1735	-0.0352	-0.002	-0.0565	-0.0494	-0.0159	-0.076	-0.0057	-0.0444	0.0191	-0.0133	0.0027	-0.0402	0.0033	0.0154	-0.032	-0.0664	-0.0429	0.0171	-0.0018	-0.0596	-0.0937	0.0292	-0.0807	-0.0362	-0.0123	-0.0071	0.0001	-0.0711	-0.1036	0.0109	-0.1135	-0.0907	-0.093	-0.0315	-0.0523	-0.0162	-0.0269	-0.0504
POMGNT1	-0.025	0.0204	-0.0597	-0.0881	-0.0321	-0.3376	-0.134147	-0.1148	-0.1083	-0.0757	-0.1735	-0.0352	-0.002	-0.0565	-0.0494	-0.0159	-0.076	-0.0057	-0.0444	0.0191	-0.0133	0.0027	-0.0402	0.0033	0.0154	-0.032	-0.0664	-0.0429	0.0171	-0.0018	-0.0596	-0.0937	0.0292	-0.0807	-0.0362	-0.0123	-0.0071	0.0001	-0.0711	-0.1036	0.0109	-0.1135	-0.0907	-0.093	-0.0315	-0.0523	-0.0162	-0.0269	-0.0504
LURAP1	-0.025	0.0204	-0.0597	-0.0881	-0.0321	-0.3376	-0.1446	-0.1148	-0.1083	-0.0757	-0.1735	-0.0352	-0.002	-0.0565	-0.0494	-0.0159	-0.076	-0.0057	-0.0444	0.0191	-0.0133	0.0027	-0.0402	0.0033	0.0154	-0.032	-0.0664	-0.0429	0.0171	-0.0018	-0.0596	-0.0937	0.0292	-0.0807	-0.0362	-0.0123	-0.0071	0.0001	-0.0711	-0.1036	0.0109	-0.1135	-0.0907	-0.093	-0.0315	-0.0523	-0.0162	-0.0269	-0.0504
RAD54L	-0.025	0.0204	-0.0597	-0.0881	-0.0321	-0.3376	-0.1446	-0.1148	-0.1083	-0.0757	-0.1735	-0.0352	-0.002	-0.0565	-0.0494	-0.0159	-0.076	-0.0057	-0.0444	0.0191	-0.0133	0.0027	-0.0402	0.0033	0.0154	-0.032	-0.0664	-0.0323729	0.0171	-0.0018	-0.0596	-0.0937	0.0292	-0.0807	-0.0362	-0.0123	-0.0071	0.0001	-0.0711	-0.1036	0.0109	-0.1135	-0.0907	-0.093	-0.0315	-0.0523	-0.0162	-0.0269	-0.0504
LRRC41	-0.025	0.0204	-0.0597	-0.0881	-0.0321	-0.3376	-0.1446	-0.1148	-0.1083	-0.0757	-0.1735	-0.0352	-0.002	-0.0565	-0.0494	-0.0159	-0.076	-0.0057	-0.0444	0.0191	-0.0133	0.0027	-0.0402	0.0033	0.0154	-0.032	-0.0664	0.00391785	0.0171	-0.0018	-0.0596	-0.0937	0.0292	-0.0807	-0.0274765	-0.0123	-0.0071	0.0001	-0.0711	-0.1036	0.0109	-0.1135	-0.0907	-0.093	-0.0315	-0.0523	-0.0162	-0.0269	-0.0504
UQCRH	-0.025	0.0204	-0.0597	-0.0881	-0.0321	-0.3376	-0.1446	-0.1148	-0.1083	-0.0757	-0.1735	-0.0352	-0.002	-0.0565	-0.0494	-0.0159	-0.076	-0.0057	-0.0444	0.0191	-0.0133	0.0027	-0.0402	0.0033	0.0154	-0.032	-0.0664	0.0189	0.0171	-0.0018	-0.0596	-0.0937	0.0292	-0.0807	0.0103	-0.0123	-0.0071	0.0001	-0.0711	-0.1036	0.0109	-0.1135	-0.0907	-0.093	-0.0315	-0.0523	-0.0162	-0.0269	-0.0504
NSUN4	-0.025	0.0204	0.0062	-0.0881	-0.0321	-0.3376	-0.316485	-0.1148	-0.148642	-0.0757	-0.1735	-0.0352	-0.002	-0.0565	-0.0494	-0.0159	-0.076	-0.0057	-0.0444	0.0191	-0.0133	0.0027	-0.0402	0.0033	0.206946	-0.032	-0.0664	0.0189	0.0171	-0.0018	-0.0596	0.0057	0.0292	-0.0807	0.0103	-0.0123	-0.0071	0.0001	-0.0711	-0.1036	0.0109	-0.1135	-0.0907	-0.093	-0.0315	-0.0523	-0.0162	-0.0269	-0.0932587
FAAH	-0.025	0.0204	0.0062	-0.0881	-0.0321	-0.2497	-0.1121	-0.1148	-0.0961	-0.0757	-0.1735	-0.0352	-0.002	-0.0565	-0.0494	-0.0159	-0.076	-0.0057	-0.0444	0.0191	-0.0133	0.0027	-0.0402	0.0033	0.2161	-0.032	-0.0664	0.0189	0.0171	-0.0018	-0.0596	0.0057	0.0292	-0.0807	0.0103	-0.0123	-0.0071	0.0001	-0.0711	-0.0649796	0.0109	-0.0861627	-0.0072	-0.093	-0.0041496	0.035	-0.0162	-0.0269	-0.0474
DMBX1	-0.025	0.0204	0.0062	-0.0172	-0.0321	-0.2497	-0.0065	-0.1148	-0.0085	-0.0757	-0.1735	-0.0352	-0.002	-0.0565	-0.0494	-0.0159	-0.076	-0.0057	-0.0444	0.0191	-0.0133	0.0027	-0.0402	0.0033	0.0123	-0.032	-0.0664	0.0189	0.0171	-0.0018	0.0038	0.0057	0.0292	-0.0212	0.0103	-0.0123	-0.0071	0.0001	-0.0711	-0.0193	0.0109	-0.0481	-0.0072	-0.0226	0.0282	0.035	-0.0162	-0.0269	-0.0474
KNCN	-0.025	0.0204	0.0062	-0.0172	-0.0321	-0.2497	-0.0065	-0.1148	-0.0085	-0.0757	-0.1735	-0.0352	-0.002	-0.0565	-0.0494	-0.0159	-0.0144	-0.0057	-0.0444	0.0191	-0.0133	0.0027	-0.0402	0.0033	0.0123	-0.032	-0.0664	0.0189	0.0171	-0.0018	0.0038	0.0057	0.0292	-0.0212	0.0103	-0.0123	-0.0071	0.0001	-0.0711	-0.0193	0.0109	-0.0481	-0.0072	-0.0226	0.0282	0.035	-0.0162	-0.0269	-0.0474
MKNK1	-0.025	0.0204	0.0062	-0.0172	-0.0321	-0.2497	-0.0065	-0.11183	-0.0085	-0.0757	-0.1735	-0.0352	-0.002	-0.0565	-0.0494	-0.0159	-0.0144	-0.0057	-0.0444	0.0191	-0.0133	0.0027	-0.0402	0.0033	0.0123	-0.032	-0.0664	0.0189	0.0171	-0.0018	0.0038	0.0057	0.0292	-0.0212	0.0103	-0.0528692	-0.0071	0.0001	-0.0711	-0.0193	0.0109	-0.0481	-0.0072	-0.0226	0.0282	0.035	-0.0162	-0.0269	-0.0474
MOB3C	-0.025	0.0204	0.0062	-0.0172	-0.0321	-0.2497	-0.0065	-0.0949406	-0.0085	-0.0757	-0.1735	-0.0352	-0.002	-0.0565	-0.0494	-0.0159	-0.0144	-0.0057	-0.0444	0.0191	-0.0133	0.0027	-0.0402	0.0033	0.0123	-0.032	-0.0664	0.0189	0.0171	-0.0018	0.0038	0.0057	0.0292	-0.0212	0.0103	0.0223	-0.0071	0.0001	-0.0711	-0.0193	0.0109	-0.0481	-0.0072	-0.0226	0.0282	0.035	-0.0162	-0.0269	-0.0474
ATPAF1	-0.025	0.0204	0.0062	-0.0172	-0.0321	-0.2497	-0.0065	-0.0195	-0.0085	-0.0757	-0.1735	-0.0352	-0.002	-0.0565	-0.0494	-0.0159	-0.0144	-0.0057	-0.0444	0.0191	-0.0133	0.0027	-0.01	0.0033	0.0123	-0.032	-0.0664	0.0189	0.0171	-0.0018	0.0038	0.0057	0.0292	-0.0212	0.0103	0.0223	-0.0071	0.0001	-0.0711	-0.0193	0.0109	-0.0481	-0.0072	-0.0226	0.0282	-0.0299	-0.0162	-0.0269	-0.0474
EFCAB14	-0.025	0.0204	0.0062	-0.0172	-0.0321	-0.2497	-0.0065	-0.0195	-0.0085	-0.0757	-0.1735	-0.0352	-0.002	-0.0565	-0.0494	-0.0159	-0.0144	-0.0057	-0.0444	0.0191	-0.0133	0.0027	-0.01	0.0033	0.0123	-0.032	-0.0664	0.0189	0.0171	-0.0018	0.0038	0.0057	0.0292	-0.0212	0.0103	0.0223	-0.0071	0.0001	-0.0711	-0.0193	0.0109	-0.0481	-0.0072	-0.0226	0.0282	-0.0299	-0.0162	-0.0269	-0.0474
TEX38	-0.025	0.0204	0.0062	-0.0172	-0.0321	-0.2497	-0.0065	-0.0195	-0.0085	-0.0757	-0.1735	-0.0352	-0.002	-0.0565	-0.0494	-0.0159	-0.0144	-0.0057	-0.0444	0.0191	-0.0133	0.0027	-0.01	0.0033	0.0123	-0.032	-0.0664	0.0189	0.0171	-0.0018	0.0038	0.0057	0.0292	-0.0212	0.0103	0.0223	-0.0071	0.0001	-0.0711	-0.0193	0.0109	-0.0481	-0.0072	-0.0226	0.0282	-0.0299	-0.0162	-0.0269	-0.0474
CYP4B1	-0.025	0.0204	0.0062	-0.0172	-0.0304818	-0.2497	-0.0065	-0.0195	-0.0085	-0.0757	-0.1735	-0.0352	-0.002	-0.0565	-0.0494	-0.0159	-0.0144	-0.0057	-0.0444	0.0191	-0.0133	0.0027	-0.01	0.0033	0.0123	-0.032	-0.0664	0.0189	0.0171	-0.0018	0.0038	0.0057	0.0292	-0.0212	0.0103	0.0223	-0.0071	0.0001	-0.0711	-0.0193	0.0109	-0.0481	-0.0072	-0.0226	0.0282	-0.0299	-0.0162	-0.0269	-0.0474
CYP4Z2P	-0.025	0.0204	0.0062	-0.0172	0.0246	-0.2497	-0.0065	-0.0195	-0.0085	-0.0757	-0.1735	-0.0352	-0.002	-0.0565	-0.0494	-0.0159	-0.0144	-0.0057	-0.0444	0.0191	-0.0133	0.0027	-0.01	0.0033	0.0123	-0.032	-0.0664	0.0189	0.0171	-0.0018	0.0038	0.0057	0.0292	-0.0212	0.0103	0.0223	-0.0071	0.0001	-0.0711	-0.0193	0.0109	-0.0481	-0.0072	-0.0226	0.0282	-0.0299	-0.0162	-0.0269	-0.0474
CYP4A11	-0.025	0.0204	0.0062	-0.0172	0.0246	-0.2497	-0.0065	-0.0195	-0.0085	-0.0757	-0.1735	-0.0352	-0.002	-0.0565	-0.0494	-0.0159	-0.0144	-0.0057	-0.0444	0.0191	-0.0133	0.0027	-0.01	0.0033	0.0123	-0.032	-0.0664	0.0189	0.0171	-0.0018	0.0038	0.0057	0.0292	-0.0212	0.0103	0.0223	-0.0071	0.0001	-0.0711	-0.0193	0.0109	-0.0481	-0.0072	-0.0226	0.0282	-0.0299	-0.0162	-0.0269	-0.0474
CYP4X1	-0.025	0.0204	0.0062	-0.0172	0.0246	-0.2497	-0.0065	-0.0195	-0.0085	-0.0757	-0.1735	-0.0352	-0.002	-0.0565	-0.0494	-0.0159	-0.0144	-0.0057	-0.0444	0.0191	-0.0133	0.0027	-0.01	0.0033	-0.0412831	-0.032	-0.0664	0.0189	0.0171	-0.0018	0.0038	0.0057	0.0292	-0.0212	0.0103	0.0223	-0.0071	0.0001	-0.0711	-0.0193	0.0109	-0.0481	-0.0072	-0.0226	0.0282	-0.0299	-0.0162	-0.0269	-0.0474
CYP4Z1	-0.025	0.0204	0.0062	-0.0172	0.0246	-0.2497	-0.0065	-0.0195	-0.0085	-0.0757	-0.1735	-0.0352	-0.002	-0.0565	-0.0494	-0.0159	-0.0144	-0.0057	-0.0444	0.0191	-0.0133	0.0027	-0.01	0.0033	-0.1357	-0.032	-0.0664	0.0189	-0.110858	-0.0018	0.0038	0.0057	0.0292	-0.0212	0.0103	0.0223	-0.0071	0.0001	-0.0711	-0.0193	0.0109	-0.0481	-0.0072	-0.0226	0.0282	-0.0299	-0.0162	-0.0269	-0.0474
CYP4A22	-0.025	0.0204	0.0062	-0.0172	0.0246	-0.2497	-0.0065	-0.0195	-0.0085	-0.0757	-0.1735	-0.0352	-0.002	-0.0565	-0.0494	-0.0159	-0.0144	-0.0057	-0.0444	0.0191	-0.0133	0.0027	-0.01	0.0033	-0.1357	-0.032	-0.0664	0.0189	-0.0194	-0.0018	0.0038	0.0057	0.0292	-0.0212	0.0103	0.0223	-0.0071	0.0001	-0.0711	-0.0193	0.0109	-0.0481	-0.0072	-0.0226	0.0282	-0.0299	-0.0162	-0.0269	-0.0474
PDZK1IP1	-0.025	0.0204	0.0062	-0.0172	0.0246	-0.2497	-0.0065	-0.0195	-0.0085	-0.0757	-0.1735	-0.0352	-0.002	-0.0565	-0.0494	-0.0159	-0.0144	-0.0057	-0.0444	0.0191	-0.0133	0.0027	-0.01	0.0033	-0.1357	-0.032	-0.0664	-0.0107042	-0.0194	-0.0018	0.0038	0.0057	0.0292	-0.0212	0.0103	0.0223	-0.0071	0.0001	-0.0711	-0.0193	0.0109	-0.0481	-0.0072	-0.0226	0.0282	-0.0299	-0.0162	-0.0269	-0.0474
TAL1	-0.025	0.0204	0.0062	-0.0172	0.0246	-0.2497	-0.0065	-0.0195	-0.0085	-0.0757	-0.1735	-0.0352	-0.002	-0.0565	-0.0494	-0.104872	-0.0144	-0.0057	-0.0444	0.0191	-0.0133	0.0027	-0.01	0.0033	-0.1357	-0.032	-0.0664	-0.0895	-0.0194	-0.0018	0.0038	0.0057	0.0292	-0.0212	0.0103	0.0223	-0.0071	0.0001	-0.0711	-0.0193	0.0109	-0.0481	-0.0072	-0.0226	0.0282	-0.0299	-0.0162	-0.0269	-0.0474
STIL	-0.025	0.0204	0.0062	-0.0172	0.0246	-0.453	-0.2092	-0.219732	-0.231916	-0.0757	-0.1735	-0.0352	-0.002	-0.0565	-0.0494	-0.1425	-0.16467	-0.0057	-0.0444	-0.230508	-0.0133	0.0027	-0.01	0.0033	-0.1357	-0.032	-0.0664	-0.0895	-0.0194	-0.0018	-0.1164	-0.157806	0.0292	-0.1644	-0.113024	0.0223	-0.0071	0.0001	-0.0711	-0.1768	0.0109	-0.0481	-0.2089	-0.0226	0.0282	-0.0299	-0.0162	-0.0269	-0.0474
CMPK1	-0.025	0.0204	0.0062	-0.0172	0.0246	-0.443939	-0.187608	-0.2279	-0.200687	-0.0757	-0.1735	-0.0352	-0.002	-0.0565	-0.0390787	-0.1425	-0.145806	-0.0057	-0.0444	-0.2363	-0.0133	0.0027	-0.01	0.0033	-0.1357	-0.032	-0.0664	-0.0895	-0.0194	-0.0018	-0.1164	-0.1616	0.0292	-0.1644	-0.1322	0.0223	-0.0071	0.0001	-0.0711	-0.1768	0.0109	-0.0481	-0.2089	-0.0226	0.0282	-0.0299	-0.0162	-0.0269	-0.0474
FOXE3	-0.025	0.0204	0.0062	-0.0172	0.0246	-0.237	-0.0394	-0.4667	-0.0413	-0.0757	-0.1735	-0.0352	-0.002	-0.0565	0.0061	0.0435	-0.0364	-0.0057	-0.0444	0.0523	-0.0133	0.0027	-0.01	0.0033	0.0818	-0.032	-0.0664	0.0341	0.0116106	-0.0018	0.016	-0.0837824	0.0292	0.0325	0.0237	0.0223	-0.0071	0.0001	-0.0711	-0.0131	0.0109	-0.0481	0.0333	-0.0226	0.0282	0.0208	-0.0162	-0.0269	-0.0474
FOXD2-AS1	-0.025	0.0204	0.0062	-0.0172	0.0246	-0.237	-0.0394	0.0111	-0.0413	-0.0651756	-0.1735	-0.0352	-0.002	-0.0565	0.0061	0.0435	-0.0364	-0.0057	-0.0444	0.0523	-0.0133	0.0027	-0.01	0.0033	0.0818	-0.032	-0.0664	0.0341	0.0605	-0.0018	0.016	0.0389	0.0292	0.0325	0.0237	0.0223	-0.0071	0.0001	-0.0711	-0.0131	0.0109	-0.0481	0.0333	-0.0226	0.0282	0.0208	-0.0162	-0.0269	-0.0474
FOXD2	-0.025	0.0204	0.0062	-0.0172	0.0246	-0.237	-0.0394	0.0111	-0.0413	-0.0207	-0.1735	-0.0352	-0.002	0.0103272	0.0061	0.0435	-0.0364	-0.0057	-0.0444	0.0523	-0.0133	0.0027	-0.01	0.0033	0.0818	-0.032	-0.0664	0.0341	0.0605	-0.0018	0.016	0.0389	0.0292	0.0325	0.0237	0.0223	-0.0071	0.0001	-0.0711	-0.0131	0.0109	-0.0481	0.0333	-0.0226	0.0282	0.0208	-0.0162	-0.0269	-0.0474
TRABD2B	0.0429	0.0204	0.0062	0.0412	0.0246	-0.237	0.0348	0.0111	0.0254	0.0212	-0.1735	0.0257	0.0575	0.0222	0.0061	0.0229	0.0286	-0.0057	-0.0302575	0.1187	-0.0133	0.0027	-0.01	0.0033	0.0818	0.002	0.0059	0.0341	0.0605	-0.0018	0.016	0.0389	0.0292	0.0325	0.0237	0.0223	-0.0071	0.0001	0.011	0.043	0.0109	0.0036	0.0333	0.0468	0.0282	0.0208	-0.0162	-0.0269	-0.0474
SLC5A9	0.0429	0.0204	0.0062	0.0412	0.0246	-0.237	0.0348	0.0111	0.0254	0.0212	-0.1735	0.0257	0.0575	0.0222	0.0061	0.0229	0.0286	-0.0057	0.0194	0.1187	-0.0133	0.0027	-0.01	0.0033	-0.0797	0.002	0.0059	0.0341	0.0490507	-0.0018	0.0563901	0.0389	0.0292	0.0325	0.0237	0.0223	-0.0071	-0.0393623	0.011	0.043	-0.0242057	0.0036	0.0333	0.0468	0.0282	0.0208	-0.0162	-0.0269	-0.0474
SPATA6	0.0429	0.0204	0.0062	0.0412	0.0246	-0.237	0.0348	0.0111	0.0254	0.0212	-0.1735	0.0257	0.0575	0.0222	0.0061	0.0229	0.0286	-0.0057	0.0194	-0.2752	-0.0133	0.0027	-0.01	0.0033	-0.0797	0.002	0.0059	0.0341	0.0061	-0.0018	0.1694	0.0389	0.0292	0.0325	0.0237	0.0223	-0.0071	-0.1874	0.011	0.043	-0.1559	0.0036	0.0333	0.0468	0.0282	0.0208	-0.0162	-0.0269	-0.0647806
AGBL4	0.0289427	0.0204	0.0062	-0.0205831	0.0246	-0.237	0.0348	0.0111	0.0254	0.0212	-0.1735	0.0257	0.0448761	0.0222	0.0061	0.0229	0.0286	-0.0057	0.0194	-0.0253785	-0.0133	0.0027	-0.01	0.0033	-0.0477076	0.002	0.0059	0.0341	0.0061	-0.0018	0.0571	0.0389	0.0292	0.0445288	0.0237	0.0223	-0.0071	-0.0367391	0.011	0.043	-0.0883305	0.0036	0.0333	0.0265376	0.0282	0.0208	-0.0162	-0.0269	-0.035
BEND5	0.0429	0.0204	0.0062	-0.023	0.0246	-0.237	0.0348	0.0111	0.0254	0.0212	-0.1735	0.0257	0.1707	0.0222	0.0061	0.0229	0.0286	-0.0057	0.0194	0.1034	-0.0133	0.0027	-0.01	0.0033	0.0331	0.002	0.0059	0.0341	0.0061	-0.0018	0.0571	0.0389	0.0292	0.0868815	0.0237	0.0223	-0.0071	0.014	0.011	0.043	0.0197	0.0036	0.0333	0.0468	0.0282	0.0208	-0.0162	-0.0269	-0.035
ELAVL4	0.0038	0.0204	0.0062	-0.023	0.0246	-0.237	0.0348	0.0111	0.0254	0.0212	-0.1735	0.0257	0.0327	0.0222	0.0061	0.0229	0.0286	-0.0057	0.0194	-0.0410462	-0.0133	0.0027	-0.01	0.0033	-0.0864	0.002	0.0059	0.0341	0.0061	-0.0018	0.0297052	0.0389	0.0292	0.0357	0.0237	0.0223	-0.0071	-0.0537	0.011	0.043	-0.0589	0.0036	0.0333	0.0380479	0.0282	0.0208	-0.0162	-0.0269	-0.035
DMRTA2	0.0038	0.0204	0.0062	-0.023	-0.0397	-0.237	-0.0512	0.0111	-0.0571	0.0212	-0.1735	0.0257	0.0327	0.0222	0.0061	0.0229	0.0286	-0.0057	0.0194	0.1026	-0.0133	0.0027	-0.01	0.0033	-0.0864	0.002	0.0059	0.0341	0.0061	-0.0018	-0.0187	-0.0538	0.0292	0.0357	0.0237	0.0223	-0.0071	-0.0537	0.011	0.043	-0.0589	0.0036	0.0333	0.0532	0.0282	0.0208	-0.0162	-0.0269	-0.035
FAF1	-0.0531549	0.0204	-0.0515228	-0.023	-0.0397	-0.2824	-0.0512	-0.0553177	-0.0571	-0.0734754	-0.1735	0.0257	0.0327	-0.0298036	0.0061	-0.0753152	-0.0281581	-0.0057	0.0194	-0.134774	-0.0133	0.0027	-0.01	0.0033	-0.0864	0.002	-0.0579546	-0.0220933	-0.0266624	-0.0018	-0.0187	-0.0538	0.0292	-0.0596413	-0.0299731	0.0223	-0.0071	-0.0537	0.011	-0.0624259	-0.0589	-0.00703195	-0.049866	-0.0274413	0.0282	-0.0210946	-0.0162	-0.0269	-0.035
CDKN2C	-0.0723	0.0204	-0.0917	-0.023	-0.0397	-0.314	-0.0512	-0.0927	-0.0571	-0.1053	-0.1735	0.0257	0.0310271	-0.066	0.0061	-0.082	-0.0377	-0.0057	0.0194	-0.1407	-0.0133	0.0027	-0.01	0.0033	-0.0864	0.002	-0.0587	-0.0484	-0.042	-0.0018	-0.0187	-0.0538	0.0292	-0.0891	-0.0551	0.0223	-0.0071	-0.0537	0.011	-0.1012	-0.0589	-0.0917	-0.0888	-0.0571	0.0282	-0.0506	-0.0162	-0.0269	-0.035
RNF11	-0.0723	0.0204	-0.0917	-0.0988	-0.0397	-0.314	-0.0512	-0.0927	-0.0571	-0.1053	-0.1735	0.0257	-0.0744	-0.066	-0.06	-0.082	-0.0377	-0.0057	-0.027	-0.1407	-0.0133	0.0027	-0.01	0.0033	-0.0864	0.002	-0.0587	-0.0484	-0.042	-0.0018	-0.0187	-0.0538	0.0292	-0.0891	-0.0551	0.0223	-0.0071	-0.0537	0.011	-0.1012	-0.0589	-0.0917	-0.0888	-0.0571	0.0282	-0.0506	-0.0162	-0.0269	-0.035
TTC39A	-0.0723	0.0204	-0.0917	-0.0988	-0.0397	-0.314	-0.0512	-0.0927	-0.0571	-0.1053	-0.1735	0.0257	-0.0744	-0.066	-0.06	-0.082	-0.0377	-0.0057	-0.027	-0.1407	-0.0133	0.0027	-0.01	0.0033	-0.0864	0.002	-0.0587	-0.0484	-0.042	-0.0018	-0.0187	-0.0538	0.0292	-0.0891	-0.0551	0.0223	-0.0071	-0.0537	0.011	-0.1012	-0.0589	-0.0917	-0.0888	-0.0571	0.0282	-0.0506	-0.0162	-0.0269	-0.035
EPS15	-0.0723	0.0204	-0.0917	-0.0988	-0.0397	-0.314	-0.0512	-0.0927	-0.0571	-0.1053	-0.1735	0.0257	-0.0744	-0.066	-0.06	-0.082	-0.0377	-0.0057	-0.027	-0.1407	-0.0133	0.0027	-0.01	0.0033	-0.0864	0.002	-0.0587	-0.0484	-0.042	-0.0018	-0.0187	-0.0538	0.0292	-0.0891	-0.0551	-0.045161	-0.0071	-0.0537	0.011	-0.1012	-0.0589	-0.0917	-0.0888	-0.0571	0.0282	-0.0506	-0.0162	-0.0269	-0.035
OSBPL9	-0.0723	0.0204	-0.0917	-0.0988	-0.0397	-0.314	-0.0512	-0.0927	-0.0571	-0.1053	-0.1735	0.0257	-0.0744	-0.066	-0.06	-0.082	-0.0377	-0.0057	-0.027	-0.1407	-0.0133	0.0027	-0.01	0.0033	-0.0864	0.002	-0.0587	0.0055	-0.042	-0.0018	-0.0187	-0.0538	0.0292	-0.0891	-0.0551	-0.0537	-0.0071	-0.0537	0.011	-0.1012	-0.0589	-0.0917	-0.0888	-0.0571	0.0282	-0.0506	-0.0162	-0.0269	-0.035
NRD1	-0.0723	0.0204	-0.0917	-0.0988	-0.0397	-0.314	-0.114325	-0.0927	-0.0571	-0.1053	-0.1735	0.0102563	-0.0744	-0.066	-0.06	-0.082	-0.0377	-0.0057	-0.027	-0.1407	-0.0133	0.0027	-0.01	0.0033	-0.0864	0.002	-0.0587	0.0055	-0.042	-0.0018	-0.0536626	-0.0538	0.0292	-0.0891	-0.0551	-0.0537	-0.0071	-0.0537	0.011	-0.1012	-0.0589	-0.0917	-0.0888	-0.0571	0.0282	-0.0506	-0.0162	-0.0269	-0.035
RAB3B	-0.0723	0.0204	-0.0917	-0.0988	-0.0397	-0.314	-0.0735803	-0.0927	-0.0571	-0.1053	-0.1735	-0.0478	-0.0744	-0.066	-0.06	-0.082	-0.0377	-0.0057	-0.027	-0.1407	-0.0133	0.0027	-0.01	0.0033	-0.0864	0.002	-0.0587	0.0055	-0.042	-0.0018	-0.0878	-0.0538	0.0292	-0.0891	-0.0551	-0.0537	-0.0071	-0.0537	0.011	-0.1012	-0.0589	-0.0917	-0.0888	-0.0571	0.0282	-0.0506	-0.0162	-0.0269	-0.035
TXNDC12	-0.0723	0.0204	-0.0917	-0.0988	-0.0397	-0.314	-0.0697	-0.0927	-0.0571	-0.1053	-0.1735	-0.0478	-0.0744	-0.066	-0.06	-0.082	-0.0981	-0.0057	-0.027	-0.1407	-0.0133	0.0027	-0.01	0.0033	-0.0864	0.002	-0.125729	0.0055	-0.042	-0.0018	-0.0878	-0.0538	0.0292	-0.0891	-0.0551	-0.0537	-0.0071	-0.0537	0.011	-0.1012	-0.0589	-0.0917	-0.0888	-0.0571	0.0282	-0.0506	-0.0162	-0.0269	-0.035
KTI12	-0.0723	0.0204	-0.0917	-0.0988	-0.0397	-0.314	-0.0697	-0.0927	-0.0571	-0.1053	-0.1735	-0.0478	-0.0744	-0.066	-0.06	-0.082	-0.0981	-0.0057	-0.027	-0.1407	-0.0133	0.0027	-0.01	0.0033	-0.0864	0.002	-0.1263	0.0055	-0.042	-0.0018	-0.0878	-0.0538	0.0292	-0.0891	-0.0551	-0.0537	-0.0071	-0.0537	0.011	-0.1012	-0.0589	-0.0917	-0.0888	-0.0571	0.0282	-0.0506	-0.0162	-0.0269	-0.035
BTF3L4	-0.0723	0.0204	-0.0917	-0.0988	-0.0397	-0.314	-0.0697	-0.0927	-0.0571	-0.1053	-0.1735	-0.0478	-0.0744	-0.066	-0.06	-0.082	-0.0981	-0.0057	-0.027	-0.1407	-0.0133	0.0027	-0.01	0.0033	-0.0864	0.002	-0.1263	0.0055	-0.042	-0.0018	-0.0878	-0.0538	0.0292	-0.0891	-0.0551	-0.0537	-0.0071	-0.0537	0.011	-0.1012	-0.0589	-0.0917	-0.0888	-0.0571	-0.00883481	-0.0506	-0.0162	-0.0269	-0.035
ZFYVE9	-0.0723	0.0204	-0.0917	-0.0988	-0.0397	-0.314	-0.0697	-0.0927	-0.0571	-0.1053	-0.1735	-0.0478	-0.0744	-0.066	-0.06	-0.082	-0.0981	-0.0057	-0.027	-0.1407	-0.0133	0.0027	-0.01	0.0033	-0.0864	0.002	-0.1263	0.0055	-0.042	-0.0018	-0.0878	-0.0538	0.0292	-0.0891	-0.0551	-0.0537	-0.0071	-0.0537	0.011	-0.1012	-0.0589	-0.0917	-0.0888	-0.0571	-0.0601	-0.0506	-0.0162	-0.0269	-0.035
CC2D1B	-0.0723	0.0204	-0.0917	-0.0988	-0.0397	-0.314	-0.0697	-0.0927	-0.0571	-0.1053	-0.1735	-0.0478	-0.0744	-0.066	-0.06	-0.082	-0.0981	-0.0057	-0.027	-0.1407	-0.0133	0.0027	-0.01	0.0033	-0.0864	0.002	-0.1263	0.0055	-0.042	-0.0018	-0.0878	-0.0538	0.0292	-0.0891	-0.0551	-0.0537	-0.0071	-0.0537	0.011	-0.1012	-0.0589	-0.0917	-0.0888	-0.0571	-0.0601	-0.0506	-0.0162	-0.0269	-0.035
ORC1	-0.0723	0.0204	-0.0917	-0.0988	-0.0397	-0.314	-0.0697	-0.0927	-0.0571	-0.1053	-0.1735	-0.0478	-0.0744	-0.066	-0.06	-0.082	-0.0981	-0.0057	-0.027	-0.1407	-0.0133	0.0027	-0.01	0.0033	-0.0864	0.002	-0.1263	0.0055	-0.042	-0.0018	-0.0878	-0.0538	0.0292	-0.0891	-0.0551	-0.0537	-0.0071	-0.0537	0.011	-0.1012	-0.0589	-0.0917	-0.0888	-0.0571	-0.0601	-0.0506	-0.0162	-0.0269	-0.035
PRPF38A	-0.0723	0.0204	-0.0917	-0.0988	-0.0397	-0.314	-0.0697	-0.0927	-0.0571	-0.1053	-0.1735	-0.0478	-0.0744	-0.066	-0.06	-0.082	-0.0981	-0.0057	-0.027	-0.1407	-0.0133	0.0027	-0.01	0.0033	-0.0864	0.002	-0.1263	-0.0288977	-0.042	-0.0018	-0.0878	-0.0538	0.0292	-0.0891	-0.0551	-0.0537	-0.0071	-0.0537	0.011	-0.1012	-0.0589	-0.0917	-0.0888	-0.0571	-0.0601	-0.0506	-0.0162	-0.0269	-0.035
ZCCHC11	-0.0723	0.0204	-0.0917	-0.0988	-0.0397	-0.314	-0.0697	-0.0927	-0.0571	-0.1053	-0.1735	-0.0478	-0.0744	-0.066	-0.06	-0.082	-0.0981	-0.0057	-0.027	-0.1407	-0.0133	0.0027	-0.01	0.0033	-0.0864	0.002	-0.1263	-0.0756832	-0.042	-0.0018	-0.0878	-0.0538	0.0292	-0.0891	-0.0551	-0.0537	-0.0071	-0.0537	0.011	-0.1012	-0.0589	-0.0917	-0.0888	-0.0571	-0.0601	-0.0506	-0.0162	-0.0269	-0.035
GPX7	-0.0723	0.0204	-0.0917	-0.0988	-0.0397	-0.314	-0.0697	-0.0927	-0.0571	-0.1053	-0.1735	-0.0478	-0.0744	-0.066	-0.06	-0.082	-0.0981	-0.0057	-0.027	-0.1407	-0.0133	0.0027	-0.01	0.0033	-0.0864	0.002	-0.1263	-0.0791	-0.042	-0.0018	-0.0878	-0.0538	0.0292	-0.0891	-0.0551	-0.0537	-0.0071	-0.0537	-0.0675	-0.1012	-0.0589	-0.0917	-0.0888	-0.0571	-0.0601	-0.0506	-0.0162	-0.0269	-0.035
FAM159A	-0.0723	0.0204	-0.0917	-0.0988	-0.0397	-0.314	-0.0697	-0.0927	-0.0956133	-0.1053	-0.1735	-0.0478	-0.0744	-0.066	-0.06	-0.082	-0.0981	-0.0057	-0.027	-0.1407	-0.0133	0.0027	-0.01	0.0033	-0.0864	0.002	-0.1263	-0.0791	-0.042	-0.0018	-0.0878	-0.0538	0.0292	-0.0891	-0.0551	-0.0537	-0.0071	-0.0537	-0.0675	-0.1012	-0.0589	-0.0917	-0.0888	-0.0571	-0.0601	-0.0506	-0.0162	-0.0269	-0.035
SELRC1	-0.0723	0.0204	-0.0917	-0.0988	-0.0397	-0.314	-0.2118	-0.0927	-0.2069	-0.1053	-0.1735	-0.0478	-0.0744	-0.066	-0.06	-0.082	-0.0981	-0.0057	-0.027	-0.1407	-0.0133	0.0027	-0.01	0.0033	-0.0864	0.002	-0.1263	-0.0791	-0.042	-0.0018	-0.1809	-0.138114	0.0292	-0.0891	-0.0551	-0.0537	-0.0071	-0.0537	-0.0675	-0.1012	-0.0589	-0.0917	-0.0888	-0.0571	-0.0601	-0.0506	-0.0162	-0.0269	-0.035
ZYG11B	-0.0723	0.0204	-0.10231	-0.334299	-0.0397	-0.521665	-0.2118	-0.2186	-0.2069	-0.1053	-0.1735	-0.0478	-0.0744	-0.205872	-0.06	-0.276624	-0.0981	-0.0057	-0.027	-0.34965	-0.0133	0.0027	-0.01	0.0033	-0.0864	0.002	-0.1263	-0.0791	-0.042	-0.0018	-0.1809	-0.24	0.0292	-0.0891	-0.0551	-0.0537	-0.0071	-0.0537	-0.0675	-0.262319	-0.0589	-0.0917	-0.0888	-0.0571	-0.0601	-0.0506	-0.0162	-0.0269	-0.035
ZYG11A	-0.0723	0.0204	-0.270268	-0.19115	-0.0397	-0.511458	-0.196884	-0.2186	-0.205054	-0.1053	-0.1735	-0.0478	-0.0744	-0.206019	-0.06	-0.208986	-0.0981	-0.0057	-0.027	-0.3683	-0.0133	0.0027	-0.01	0.0033	-0.0864	0.002	-0.1263	-0.0791	-0.042	-0.0018	-0.1809	-0.238542	0.0292	-0.0891	-0.0551	-0.0537	-0.0071	-0.0537	-0.0675	-0.247628	-0.0589	-0.0917	-0.0888	-0.0571	-0.0601	-0.0506	-0.0162	-0.0269	-0.035
ECHDC2	-0.0723	0.0204	-0.0653	-0.0622154	-0.0397	-0.3398	-0.0471	-0.130952	-0.0185	-0.1053	-0.1735	-0.0478	-0.0744	-0.0248	-0.06	-0.1062	-0.0981	-0.0057	-0.027	-0.277682	-0.0133	0.0027	-0.01	0.0033	-0.0864	0.002	-0.1263	-0.0791	-0.042	-0.0018	-0.1809	-0.0912	0.0292	-0.0891	-0.0551	-0.0537	-0.0071	-0.0537	-0.0675	-0.074	-0.0589	-0.0917	-0.0888	-0.0571	-0.0601	-0.0506	-0.0162	-0.0269	-0.035
SCP2	-0.0645854	0.0204	-0.0215675	-0.0005	-0.0119834	-0.245099	-0.0471	-0.0988	-0.0185	-0.0932521	-0.1735	-0.00650369	-0.0744	-0.0248	-0.0598211	-0.0936921	-0.0876918	-0.0057	-0.027	-0.168081	-0.0133	0.0027	-0.01	0.0033	-0.0219159	0.002	-0.1263	-0.0254813	-0.0321934	-0.0018	-0.059782	-0.0912	0.0292	-0.0866718	-0.0551	-0.0461975	-0.0071	-0.0537	-0.0675	-0.074	-0.0589	-0.0917	-0.0851577	-0.0494547	-0.0505251	-0.0506	-0.0162	0.0072655	0.194108
PODN	0.0011	0.0204	0.0308	-0.0005	0.422667	-0.1878	-0.0471	-0.0148	-0.0185	-0.0033	-0.1735	-0.0063	0.0144079	-0.0248	-0.0008	0.004	0.0534147	-0.0057	-0.027	0.0984	-0.0133	0.0027	-0.01	0.0033	0.045146	0.002	-0.0260256	0.035	0.0444	-0.0018	0.0135	0.0143	0.0292	0.0239	-0.0551	0.0124	-0.0071	0.0467	-0.0675	0.0546259	0.022	-0.0917	0.0131101	-0.0023	0.031	0.0161	-0.151359	0.0471	0.2054
SLC1A7	0.0011	0.0204	0.0216477	-0.023679	0.0109	-0.1878	-0.0471	-0.0148	-0.0325942	-0.0033	-0.1735	-0.0063	0.0499	-0.0248	-0.0008	0.004	0.00093527	-0.0057	-0.027	0.0984	-0.0133	0.0027	-0.01	0.0033	0.124959	0.002	-0.003	0.035	0.0444	-0.0018	0.0135	-0.0047696	0.0292	0.0239	0.0011	0.0124	-0.0071	0.0701377	-0.0675	0.0540699	0.022	-0.0313058	0.0336	-0.0023	0.031	0.0161	-0.0192	0.0471	0.2054
CPT2	0.0011	0.0204	0.0436	0.0354	0.0109	-0.295906	-0.0471	-0.0148	-0.0364	-0.0033	-0.1735	-0.0063	0.0499	-0.0248	-0.0008	0.004	-0.0021	-0.0057	-0.027	0.0984	-0.0133	0.0027	-0.01	0.0033	0.106	0.002	-0.003	0.035	0.0444	-0.0018	0.0135	-0.0697021	0.0292	0.0239	0.0011	0.0124	-0.0071	0.0345	-0.0675	0.0189	0.022	-0.0303	0.0336	-0.0023	0.031	0.0161	-0.0192	0.0471	0.0428967
C1orf123	0.0011	0.0204	0.0436	0.0354	0.0109	-0.3981	-0.0471	-0.0148	-0.0364	-0.0033	-0.1735	-0.0063	0.0499	-0.0248	-0.0008	0.004	-0.0021	-0.0057	-0.027	-0.0961771	-0.0133	0.0027	-0.01	0.0033	0.106	0.002	-0.003	0.035	0.0444	-0.0018	0.0135	0.0202	0.0292	0.0239	0.0011	0.0124	-0.0071	0.0345	-0.0675	0.0189	0.022	-0.0303	0.0336	-0.0023	0.031	0.0161	-0.0192	0.0471	-0.0388
MAGOH	0.0011	0.0204	0.0436	0.0354	0.0109	-0.275582	-0.0471	-0.0148	-0.0364	-0.0033	-0.1735	-0.0063	0.0499	-0.0248	-0.0008	0.004	-0.0021	-0.0057	-0.027	-0.1097	-0.0133	0.0027	-0.01	0.0033	0.106	0.002	-0.003	0.035	0.0444	-0.0018	0.0135	0.0202	0.0292	0.0239	0.0011	0.0124	-0.0071	0.0345	-0.0675	0.0189	0.022	-0.0303	0.0336	-0.0023	0.031	0.0161	-0.0192	0.0471	-0.0388
LRP8	0.0011	0.0204	0.0299944	0.018344	0.0109	-0.2032	-0.0471	-0.0148	-0.0364	-0.0033	-0.1735	-0.0063	0.0499	-0.0248	-0.0008	0.004	-0.0021	-0.0057	-0.027	0.12909	-0.0133	0.0027	-0.01	0.0033	0.106	0.002	-0.003	0.035	0.0444	-0.0018	0.0135	0.0306151	0.0292	0.0239	0.0011	0.0124	-0.0071	0.0345	-0.0675	0.0189	0.022	-0.0303	0.0336	-0.0023	0.031	0.0161	-0.0192	0.0471	-0.0388
SLC25A3P1	0.0011	0.0204	-0.0218	-0.0476	-0.0693	-0.2757	0.0226	-0.0148	-0.0364	-0.0033	-0.1735	-0.0063	0.0499	-0.0248	-0.0008	0.004	-0.0021	-0.0057	-0.027	0.1258	-0.0133	0.0027	-0.01	0.0033	0.0575	0.002	-0.003	0.035	0.0444	-0.0018	0.0135	0.0798	0.0292	0.0239	0.0011	0.0124	-0.0071	0.0345	-0.0675	0.0189	0.022	-0.0303	0.0336	-0.0023	0.031	0.0161	-0.0192	0.0471	-0.0388
DMRTB1	0.0011	0.0204	-0.0218	-0.0476	-0.0693	-0.2757	0.0226	-0.0148	-0.0364	-0.0033	-0.1735	-0.0063	0.0499	-0.0248	-0.0008	0.004	-0.0021	-0.0057	-0.027	0.1258	-0.0133	0.0027	-0.01	0.0033	0.0575	0.002	-0.003	0.035	0.0444	-0.0018	0.0135	0.0798	0.0292	0.0239	0.0011	0.0124	-0.0071	0.0345	-0.0675	0.0189	0.022	-0.0303	0.0336	-0.0023	0.031	0.0161	-0.0192	0.0471	-0.0388
GLIS1	0.0011	0.0204	-0.0218	-0.0476	0.115503	-0.2757	0.0201863	-0.0148	-0.0364	-0.0154188	-0.1735	-0.0063	0.0499	-0.0248	-0.0008	0.004	-0.0021	-0.0057	-0.027	0.12435	-0.0133	0.0027	-0.01	0.0033	0.0575	0.002	-0.003	0.035	0.0444	-0.0018	0.0113378	0.078446	0.0292	0.0228421	0.0011	0.0124	-0.0071	0.00464724	-0.0675	0.00864306	0.022	-0.0167778	0.0158995	0.0203233	0.031	0.0161	-0.0192	0.0471	-0.0388
NDC1	0.0011	0.0204	-0.0218	-0.0476	0.0584	-0.2757	-0.0465	-0.0656	-0.0364	-0.0628	-0.1735	-0.0063	-0.0062	-0.0248	-0.0362386	0.004	-0.0021	-0.0057	-0.027	-0.0716	-0.0133	0.0027	-0.01	0.0033	-0.144	0.002	-0.003	0.0317471	0.0444	-0.0018	-0.0484	-0.1045	0.0292	-0.1201	0.0011	0.0124	-0.0071	-0.0068	-0.0675	-0.0442	0.022	-0.0304	-0.0251	-0.0446977	0.031	0.0161	-0.0192	0.0471	-0.0388
YIPF1	0.0011	0.0204	-0.0218	-0.0476	-0.0266	-0.2757	-0.0465	-0.0656	-0.0364	-0.0628	-0.1735	-0.0063	-0.0062	-0.0248	-0.0378	0.004	-0.0021	-0.0057	-0.027	-0.0716	-0.0133	0.0027	-0.01	0.0033	-0.144	0.002	-0.003	-0.0213	0.0444	-0.0018	-0.0484	-0.0933698	0.0292	-0.1201	0.0011	0.0124	-0.0071	-0.0068	-0.0675	-0.0442	0.022	-0.0304	-0.0251	-0.0449	0.031	0.0161	-0.0192	0.0471	-0.0388
DIO1	0.0011	0.0204	-0.0218	-0.0476	-0.0266	-0.2757	-0.0465	-0.0656	-0.0364	-0.0628	-0.1735	-0.0063	-0.0062	-0.0248	-0.0378	0.004	-0.0021	-0.0057	-0.027	-0.0716	-0.0133	0.0027	-0.01	0.0033	-0.144	0.002	-0.003	-0.0213	0.0444	-0.0018	-0.0484	0.0247	0.0292	-0.101429	0.0011	0.0124	-0.0071	-0.0068	-0.0675	-0.0442	0.022	-0.0304	-0.0251	-0.0449	0.031	0.0161	-0.0192	0.0471	-0.0388
HSPB11	0.0011	0.0204	-0.0218	-0.0476	-0.0266	-0.2757	-0.0465	-0.0656	-0.0364	-0.0628	-0.1735	-0.0063	-0.0062	-0.0248	-0.0378	0.004	-0.0021	-0.0057	-0.027	-0.0716	-0.0133	0.0027	-0.01	0.0033	-0.137004	0.002	-0.003	-0.0213	0.0444	-0.0018	-0.0484	0.0247	0.0292	-0.0217	0.0011	0.0124	-0.0071	-0.0068	-0.0675	-0.0442	0.022	-0.0304	-0.0251	-0.0449	0.031	0.0161	-0.0192	0.0471	-0.0388
LRRC42	0.0011	0.0204	-0.0218	-0.0476	-0.0266	-0.2757	-0.0465	-0.0656	-0.0364	-0.0628	-0.1735	-0.0063	-0.0062	-0.0248	-0.0378	0.004	-0.0021	-0.0057	-0.027	-0.0716	-0.0133	0.0027	-0.01	0.0033	0.0265	0.002	-0.003	-0.0213	0.0444	-0.0018	-0.0484	0.0247	0.0292	-0.0217	0.0011	0.0124	-0.0071	-0.0068	-0.0675	-0.0442	0.022	-0.0304	-0.0251	-0.0449	0.031	0.0161	-0.0192	0.0471	-0.0388
TMEM59	0.0011	0.0204	-0.0218	-0.0476	-0.0266	-0.2757	-0.0465	-0.0656	-0.0364	-0.0628	-0.1735	-0.0063	-0.0062	-0.0248	-0.0378	0.004	-0.0021	-0.0057	-0.027	-0.0716	-0.0133	0.0027	-0.01	0.0033	0.0265	0.002	-0.003	-0.0213	0.0444	-0.0018	-0.0484	0.0247	0.0292	-0.0217	0.0011	0.0124	-0.0071	-0.0068	-0.0675	-0.0442	0.022	-0.0304	-0.0251	-0.0449	0.031	0.0161	-0.0192	0.0471	-0.0388
TCEANC2	0.0011	0.0204	-0.0218	-0.0476	-0.0266	-0.2757	-0.0465	-0.0656	-0.0364	-0.0628	-0.1735	-0.0063	-0.0062	-0.0248	-0.0378	0.004	-0.0021	-0.0057	-0.027	-0.054094	-0.0133	0.0027	-0.01	0.0033	0.0265	0.002	-0.003	-0.0213	0.0444	-0.0018	-0.0484	0.0247	0.0292	-0.0217	0.0011	0.0124	-0.0071	-0.0068	-0.0675	-0.0442	0.022	-0.0304	-0.0251	-0.0449	0.031	0.0161	-0.0192	0.0471	-0.0388
CYB5RL	0.0011	0.0204	-0.0218	-0.0476	-0.0266	-0.2757	-0.0465	-0.0656	-0.0364	-0.0628	-0.1735	-0.0461	-0.0062	-0.0248	-0.0378	0.004	-0.0582	-0.0057	-0.027	0.0359	-0.0133	0.0027	-0.01	0.0033	0.0265	0.002	-0.003	-0.0213	0.0444	-0.0018	-0.0484	0.0247	0.0292	-0.0217	0.0011	0.0124	-0.0071	-0.0068	-0.0675	-0.0442	0.022	-0.0304	-0.0251	-0.0449	0.031	0.0161	-0.0192	0.0471	-0.0388
MRPL37	0.0011	0.0204	0.0211946	-0.0143026	-0.0266	-0.2757	-0.0465	-0.0656	-0.0364	-0.0628	-0.1735	-0.0461	-0.0062	-0.0248	-0.0378	0.004	-0.0582	-0.0057	-0.027	0.0359	-0.0133	0.0027	-0.01	0.0033	0.0265	0.002	-0.003	-0.0213	0.0444	-0.0018	-0.0484	0.0728075	0.0292	-0.0217	0.0011	0.0124	-0.00820213	-0.0068	-0.0675	-0.0442	0.022	-0.0304	-0.0251	-0.0449	0.031	0.0161	-0.0192	0.0471	-0.0388
SSBP3	0.0011	0.0204	0.0515947	-0.00925109	-0.0266	-0.2757	-0.0465	-0.0656	-0.0364	-0.0628	-0.1735	-0.0461	-0.0062	-0.0248	-0.0378	0.004	-0.0582	-0.0057	-0.027	0.150698	-0.0133	0.0027	-0.01	0.0033	0.0265	0.002	-0.003	-0.0213	0.0444	-0.0018	-0.0484	0.0035	0.0292	-0.0217	0.0011	0.0124	-0.0264	-0.0068	-0.0675	-0.0442	0.022	-0.0304	-0.0251	-0.0449	0.031	0.0161	-0.0192	0.0471	-0.0388
ACOT11	0.0011	0.0204	-0.0737	-0.0781	0.128216	-0.2757	-0.0465	-0.0682216	-0.0364	-0.0628	-0.1735	-0.0461	-0.0062	-0.0248	-0.0378	0.004	-0.0582	-0.0057	-0.027	0.0476	-0.0133	0.0027	-0.01	0.0033	0.0265	0.002	-0.003	-0.0213	0.0444	-0.0018	-0.043579	0.0035	0.0292	-0.0217	0.0011	0.0124	-0.0708516	-0.0068	-0.0675	-0.0442	0.022	-0.0763	-0.0251	-0.0449	0.031	0.0161	-0.0493	0.0471	-0.0388
FAM151A	0.0011	0.0204	-0.0737	-0.0781	0.3101	-0.2757	-0.0465	-0.0671175	-0.0364	-0.0628	-0.1735	-0.0461	-0.0062	-0.0248	-0.0378	0.004	-0.0582	-0.0057	-0.027	0.0476	-0.0133	0.0027	-0.01	0.0033	0.0265	0.002	-0.003	-0.0213	0.0444	-0.0018	-0.0394159	0.0035	0.0292	-0.0217	0.0011	0.0124	-0.0440793	-0.0068	-0.0675	-0.0442	0.022	-0.0763	-0.0251	-0.0449	0.031	0.0161	-0.0493	0.0471	-0.0388
MROH7	0.0011	0.0204	-0.0737	-0.0781	-0.0323	-0.2757	-0.0465	-0.0602	-0.0364	-0.0628	-0.1735	-0.0461	-0.0062	-0.0248	-0.0378	0.004	-0.0582	-0.0057	-0.027	0.0476	-0.0133	0.0027	-0.01	0.0033	0.0265	0.002	-0.003	-0.0213	0.0444	-0.0018	-0.0458	0.0035	0.0292	-0.1021	0.0011	0.0124	-0.0208	-0.0068	-0.0675	-0.0442	0.022	-0.0763	-0.0251	-0.0449	0.031	0.0161	-0.0493	0.0471	-0.0388
TTC4	0.0256712	0.0204	-0.0737	-0.0781	-0.0323	-0.2757	-0.0465	-0.0602	-0.0364	-0.0628	-0.1735	-0.0461	-0.0062	-0.0248	-0.0378	0.004	-0.0582	-0.0057	-0.027	0.0476	-0.0133	0.0027	-0.01	0.0033	0.0265	0.002	-0.003	-0.0213	0.0444	-0.0018	-0.0458	0.0035	0.0292	-0.1021	0.0011	0.0124	-0.0208	-0.0068	-0.0675	-0.0442	0.022	-0.0763	-0.0251	-0.0449	0.031	0.0161	-0.0493	0.0471	-0.0388
PARS2	0.0267	0.0204	-0.0737	-0.0781	-0.0323	-0.2757	-0.0465	-0.0602	-0.0364	-0.0628	-0.1735	-0.0461	0.0499	-0.0248	-0.0378	0.004	-0.0582	-0.0057	-0.027	0.0476	-0.0133	0.0027	-0.01	0.0033	0.0265	0.002	-0.003	-0.0213	0.0444	-0.0018	-0.0458	0.0035	0.0292	0.0247	0.0011	0.0309	-0.0208	-0.0068	-0.0675	-0.0442	0.022	-0.0763	-0.0251	-0.0449	0.031	0.0161	-0.0493	0.0471	-0.0388
TTC22	0.0267	0.0204	-0.0737	-0.0781	-0.0323	-0.2757	-0.0465	-0.0602	-0.0364	-0.0628	-0.1735	-0.0461	0.0499	-0.0248	-0.0378	0.004	-0.0582	-0.0057	-0.027	0.0476	-0.0133	0.0027	-0.01	0.0033	0.0265	0.002	-0.003	-0.0213	0.0444	-0.0018	-0.0261672	0.0035	0.0292	0.0247	0.0011	0.0309	-0.0208	-0.0068	-0.0675	-0.0442	0.022	-0.0763	-0.0251	-0.0449	0.031	0.0161	-0.0493	0.0471	-0.0388
C1orf177	0.0267	0.0204	-0.0737	-0.0781	-0.0323	-0.2757	-0.0465	-0.0602	-0.0364	-0.0628	-0.1735	-0.0461	0.0499	-0.0248	-0.0378	0.004	-0.0582	-0.0057	-0.027	0.0476	-0.0133	0.0027	-0.01	0.0033	0.0265	0.002	-0.003	-0.0213	0.0444	-0.0018	0.0344	0.0035	0.0292	0.0247	0.0011	0.0309	-0.0208	-0.0068	-0.0675	-0.0442	0.022	-0.0763	-0.0251	-0.0449	0.031	0.0161	-0.0493	0.0471	-0.0388
DHCR24	0.0267	0.0204	-0.0737	-0.0781	-0.0323	-0.2757	-0.0465	-0.0602	-0.0364	-0.0628	-0.1735	-0.0461	0.0499	-0.0248	0.00652095	0.004	-0.0582	-0.0057	-0.027	0.0476	-0.0133	0.0027	-0.01	0.0033	0.0265	0.002	-0.003	-0.00280818	0.0444	-0.0018	0.0344	0.0035	0.0292	0.0247	0.0011	0.0309	-0.0208	-0.0068	-0.0675	-0.0442	0.022	-0.0763	-0.0251	-0.0449	0.031	0.0161	-0.0493	0.0471	-0.0388
TMEM61	0.0267	0.0204	0.0066	0.0202	0.587154	-0.2757	-0.0465	-0.0602	-0.0364	-0.0628	-0.1735	-0.0461	0.0499	-0.0248	0.0078	0.004	0.0256	-0.0057	-0.027	0.0476	-0.0133	0.0027	-0.01	0.0033	0.0265	0.002	-0.003	0.0285	0.0144	-0.0018	0.0344	0.0035	0.0292	0.0247	0.0011	0.0309	-0.0208	-0.0068	-0.0675	-0.0442	0.022	-0.0763	-0.0251	-0.0449	0.031	0.0161	-0.0493	0.0471	-0.0388
BSND	0.0267	0.0204	0.0066	0.0202	0.0071	-0.2757	-0.0465	0.0095	-0.0364	-0.0628	-0.1735	-0.0461	0.0499	-0.0248	0.0078	0.004	0.0256	-0.0057	-0.027	0.0476	-0.0133	0.0027	-0.01	0.0033	0.0265	0.002	-0.003	0.0285	0.0144	-0.0018	0.0344	0.0035	0.0292	0.0247	0.0011	0.0309	-0.0208	-0.0068	-0.0675	-0.0442	0.022	-0.0763	-0.0251	-0.0449	0.031	0.0161	-0.0493	0.0471	-0.0388
PCSK9	0.0267	0.0377584	0.0066	0.0202	0.0071	-0.2757	-0.0465	0.0095	-0.0364	-0.0135	-0.1735	-0.0440547	0.0499	0.025	0.0078	0.004	0.0256	-0.0057	-0.0198172	0.0476	-0.0133	0.0027	-0.01	0.0033	-0.0920345	0.002	-0.003	0.0285	0.0144	-0.0018	0.0344	0.1376	0.0292	0.0247	0.0011	0.0309	-0.0208	-0.0068	-0.0675	0.017576	0.022	-0.0742794	-0.0251	-0.0449	0.031	0.0161	-0.0493	0.0471	-0.0388
USP24	0.0267	0.0791	0.0066	0.0202	0.0071	-0.2757	-0.0465	0.0095	-0.0364	-0.0135	-0.1735	0.0329	0.0499	0.025	0.0078	0.004	0.0256	-0.0057	0.0263	0.0476	-0.0133	0.0027	-0.01	0.0033	-0.199566	0.002	-0.003	0.0285	0.0144	-0.0018	0.0344	0.1376	0.0292	0.0247	0.0011	0.0309	-0.0208	-0.0068	0.026931	0.0434	0.022	-0.0036	-0.0251	-0.0449	0.031	0.0161	0.0071	0.0471	-0.0388
PPAP2B	0.0267	0.0791	0.0066	0.0202	0.0071	-0.307363	-0.0051	-0.0643092	0.0165	0.0236	-0.1735	0.0329	0.0499	0.025	0.0078	0.004	0.0256	0.0147	0.0263	-0.111839	-0.0133	0.0027	-0.01	0.0033	-0.0329454	0.002	-0.003	0.0285	0.0144	-0.0018	0.0344	-0.0027	0.0292	-0.0543668	0.0011	0.0309	-0.0208	-0.0485579	0.0491385	-0.0733765	-0.0298098	-0.0036	-0.0251	0.042	0.031	0.0161	0.0071	-0.0934	-0.0388
PRKAA2	0.0267	0.0791	0.0066	0.0202	0.0071	-0.3631	0.00163494	0.0229	0.0165	0.0236	-0.1735	0.0364332	0.0499	0.025	0.0078	0.004	0.0256	0.0147	0.0263	-0.2031	-0.0133	0.0027	-0.01	0.0033	-0.3347	0.002	-0.003	0.0285	0.0144	-0.0018	0.0344	-0.0027	0.0292	0.0182136	0.0011	0.0309	-0.0208	-0.1429	0.1461	0.0498	-0.2054	-0.000298319	-0.0251	0.042	0.031	0.0161	0.0071	-0.0934	-0.0388
C1orf168	0.0267	0.0791	0.0066	0.0202	0.0071	-0.2116	0.0737	0.0229	0.0165	0.0236	-0.1735	0.062204	0.0499	0.025	0.0078	0.004	0.0256	0.0147	0.0263	-0.0480889	-0.0133	0.0027	-0.01	0.0033	-0.0651149	0.002	-0.003	0.0285	0.0144	-0.0018	0.0344	0.0437465	0.0292	0.0392	0.0011	0.0309	-0.0208	-0.0545066	0.1461	0.0498	-0.147004	0.0678	-0.00625801	0.042	0.031	0.0161	0.0071	-0.0934	-0.0388
C8A	0.0267	0.0791	0.0066	0.0202	0.0071	-0.2116	-0.0339	0.0229	0.0165	0.0236	-0.1735	0.0408	0.0499	0.025	0.0078	0.004	0.0256	0.0147	0.0263	-0.0015	-0.0133	0.0027	-0.01	0.0033	-0.0402	0.002	-0.003	0.0285	0.0144	-0.0018	0.0344	0.0822	0.0292	0.0392	0.0011	0.0309	-0.0208	-0.0193	0.009	0.0498	-0.0314	0.0678	0.0166	0.042	0.031	0.0161	0.0071	-0.0934	-0.0388
C8B	0.0267	0.0791	0.0066	0.0202	0.0071	-0.2116	0.0312005	0.0229	0.0165	0.0236	-0.1735	0.0408	0.0499	0.025	0.0078	0.004	0.0256	0.0147	0.0263	-0.0015	-0.0133	0.0027	-0.01	0.0033	-0.0402	0.002	-0.003	0.0285	0.0144	-0.0018	0.0344	0.0822	0.0292	0.0392	0.0011	0.0309	-0.0208	-0.0193	0.009	0.0498	-0.0314	0.0678	0.0166	0.042	0.031	0.0161	0.0071	-0.0934	-0.0388
DAB1	0.0267	0.0791	0.0066	0.0202	0.0071	-0.2116	0.0264401	0.0229	0.0165	0.0236	-0.1735	0.0364849	0.0499	0.025	0.0078	0.004	0.0256	0.0147	0.0263	-0.0015	-0.0247105	0.0027	-0.01	0.0033	-0.0402	0.002	-0.003	0.0285	0.0144	-0.0018	0.0344	0.0176436	0.0292	0.0392	0.0011	0.0309	-0.0208	-0.0294407	0.009	0.0498	-0.0314	0.0119993	0.0166	0.042	0.031	0.0161	0.0071	-0.0524606	-0.0388
OMA1	0.0267	0.0791	0.0066	0.0202	0.0071	-0.2116	0.0059	0.0229	0.0165	0.0236	-0.1735	0.0329	0.0499	0.025	0.0078	0.004	0.0256	0.0147	0.0263	-0.0015	-0.0362	0.0027	-0.01	0.0033	-0.0402	0.002	-0.003	0.0285	0.0144	-0.0018	0.0344	0.0213	0.0292	0.0392	0.0011	0.0309	-0.0208	-0.0276	0.009	0.0498	-0.0314	0.0007	0.0166	0.042	0.031	0.0161	0.0071	-0.0136	-0.0388
TACSTD2	0.0267	0.0791	0.0066	0.0202	0.0071	-0.2116	0.0059	0.0229	0.0165	0.0236	-0.1735	0.0329	0.0499	0.025	0.0078	0.004	0.0256	0.0147	0.0263	-0.0015	-0.0362	0.0027	-0.01	0.0033	-0.0402	0.002	-0.003	0.0285	0.0144	-0.0018	0.0344	0.0213	0.0292	0.0392	0.0011	0.0309	-0.0208	-0.0276	0.009	0.0498	-0.0314	0.0007	0.0166	0.042	0.031	0.0161	0.0071	-0.0136	-0.0388
MYSM1	0.0267	0.0791	0.0066	0.0202	0.0071	-0.2116	0.0059	0.0229	0.0165	0.0236	-0.1735	0.0329	0.0499	0.025	0.0078	0.004	0.0256	0.0147	0.0263	-0.0015	-0.0362	0.0027	-0.01	0.0033	-0.0402	0.002	-0.003	0.0285	0.0144	-0.0018	0.0344	0.0213	0.0292	0.0392	0.0011	0.0309	-0.0208	-0.0276	0.009	0.0498	-0.0314	0.0007	0.0166	0.042	0.031	0.0161	0.0071	-0.0136	-0.0388
JUN	0.0267	0.0791	0.0066	0.0202	0.0071	-0.2116	0.0059	0.0229	0.0165	0.0236	-0.1735	0.0329	0.0499	0.025	0.0078	0.004	0.0256	0.0147	0.0263	-0.0015	-0.0362	0.0027	-0.01	0.0033	-0.0402	0.002	-0.003	0.0285	0.0144	-0.0018	0.0344	0.0213	0.0292	0.0392	0.0011	0.0309	-0.0208	-0.0276	0.009	0.0498	-0.0314	0.0007	0.0166	0.042	0.031	0.0161	0.0071	-0.0136	-0.0388
FGGY	0.0267	0.0791	0.0066	0.0202	0.0071	-0.2116	0.00999502	0.0229	0.0165	0.0236	-0.1735	0.0329	0.0499	0.025	0.0078	0.004	0.0256	0.0147	0.0263	-0.0015	-0.0362	0.0027	-0.01	0.0033	-0.0402	0.002	-0.003	0.0285	0.0144	-0.0018	0.0344	0.0213	0.0292	0.0392	0.0011	0.0309	-0.0208	-0.0276	0.0101469	0.0498	-0.0314	0.0007	0.0166	0.042	0.031	0.0161	0.0071	-0.0136	-0.0388
HOOK1	0.0267	0.0791	0.0066	0.0202	0.0071	-0.2116	0.0752	0.0229	0.0165	0.0236	-0.1735	0.0329	0.0499	0.025	0.0078	0.004	0.0256	0.0147	0.0263	-0.0015	-0.0362	0.0027	-0.01	0.0033	-0.0402	0.002	-0.003	0.0285	0.0144	-0.0018	0.0344	0.0213	0.0292	0.0392	0.0011	0.0309	-0.0208	-0.0276	0.0582	0.0498	-0.180711	0.0007	0.0166	0.042	0.031	0.0126174	0.0071	-0.0136	-0.0388
CYP2J2	0.0267	0.0791	0.0066	0.0202	0.0071	-0.2116	0.0752	0.0229	0.0165	0.0236	-0.1735	0.066057	0.0499	0.025	0.0078	0.004	0.0256	0.0147	0.0263	-0.0015	-0.0362	0.0027	-0.01	0.0033	-0.0402	0.002	-0.003	0.0285	0.0144	-0.0018	0.0344	0.0213	0.0292	0.0392	0.0011	0.0309	-0.0208	-0.0276	0.0582	0.0498	-0.0698	0.0007	0.0166	0.042	0.031	0.0015	0.0071	-0.0839729	-0.0388
C1orf87	0.0267	0.0791	0.0066	0.0202	0.0071	-0.2116	0.0752	0.0229	0.0165	0.0236	-0.1735	0.1042	0.0499	0.025	0.0078	0.004	0.0256	0.0147	0.0263	-0.0015	-0.0362	0.0027	-0.01	0.0033	-0.0402	0.002	-0.003	0.0285	0.0144	-0.0018	0.0344	0.0213	0.0292	0.0392	0.0011	0.0309	-0.0208	-0.0276	0.0582	0.0498	-0.0698	0.0007	0.0166	0.042	0.031	0.0015	0.0071	-0.0867	-0.0388
NFIA	0.0267	0.0791	0.0066	0.0202	0.0071	-0.2586	0.0143	-0.014	0.0165	0.0236	-0.1735	0.0363	0.0499	0.025	0.0078	0.004	0.0256	0.0147	0.0263	0.0087544	-0.0362	0.0027	-0.01	0.0033	-0.0402	0.002	-0.003	0.0285	-0.0095	-0.0018	0.0344	0.0213	0.0292	0.0392	0.0011	0.0309	-0.0208	-0.0531009	0.0582	0.0498	-0.0698	0.0007	-0.0361075	0.042	0.031	0.0015	0.0071	-0.0867	-0.0388
TM2D1	-0.0633	0.0287	-0.046	-0.0866	0.0071	-0.4021	-0.0679	-0.1212	-0.0665	-0.129984	-0.2367	-0.0411	-0.0871	-0.0834	-0.067	-0.1209	-0.0425	0.0147	0.0263	-0.2034	-0.0362	0.0027	-0.01	0.0033	-0.1595	0.002	-0.1303	-0.0517	-0.0855	-0.1136	-0.0757	-0.1211	0.0292	-0.1131	-0.0801	-0.0695	-0.0208	-0.0642	0.0035	-0.0876	-0.0698	-0.0967	-0.1309	-0.0729	-0.0919	0.0015	0.0071	-0.0867	-0.0355
INADL	-0.0633	0.0287	-0.046	-0.0866	0.0071	-0.4021	-0.0702091	-0.1212	-0.0665	-0.1308	-0.2367	-0.0411	-0.0871	-0.0834	-0.067	-0.1209	-0.0530337	0.0147	-0.00546215	-0.2034	-0.0362	0.0027	-0.01	0.0033	-0.140873	0.002	-0.1303	-0.0517	-0.0783714	-0.107619	-0.0858968	-0.1211	0.0292	-0.1131	-0.0801	-0.0695	-0.0208	-0.0642	-0.00713764	-0.0876	-0.0698	-0.0967	-0.1309	-0.0729	-0.0919	0.0015	0.0071	-0.0867	-0.0355
L1TD1	-0.0633	0.0287	-0.046	-0.0866	0.0071	-0.4021	-0.2169	-0.1212	-0.195	-0.1308	-0.2367	-0.0411	-0.0871	-0.0834	-0.067	-0.1209	-0.1318	0.0147	-0.077	-0.0907	-0.0362	0.0027	-0.01	0.0033	0.0208	0.002	-0.1303	-0.0517	-0.0029	-0.0443	-0.1744	-0.1211	0.0292	-0.1131	-0.0801	-0.0695	-0.0208	-0.0642	-0.0826	-0.2016	-0.0698	-0.0967	-0.1309	-0.0729	-0.0919	0.0015	0.0071	-0.0867	-0.0355
KANK4	-0.0633	0.0287	-0.046	-0.0866	0.0071	-0.288641	-0.0879962	-0.1212	-0.0117904	-0.1308	-0.2367	-0.0411	0.00759605	-0.0834	-0.067	-0.0491204	-0.0794539	0.0147	-0.047353	-0.0907	-0.0362	0.0027	-0.01	0.0033	0.0208	0.002	-0.0338894	-0.0517	-0.0029	-0.0443	-0.0572054	-0.0178901	0.0292	-0.0413345	-0.0314728	0.00424419	-0.0208	-0.0642	-0.0826	-0.0975851	-0.0698	-0.0967	-0.0749098	-0.0729	-0.00474778	0.0015	0.0071	-0.0867	-0.0355
USP1	0.0347	0.0287	-0.046	-0.0866	0.0071	-0.2684	0.0746	-0.1212	0.0261	-0.0032	-0.2367	0.0297	0.0339	-0.0834	-0.067	-0.0198	-0.0429	0.0147	0.006	-0.0907	-0.0362	0.0027	-0.01	0.0033	-0.324481	0.002	-0.0197	-0.0517	-0.0029	-0.0443	-0.0442	-0.0027	0.0292	-0.0214	-0.0218	0.0174	-0.0208	-0.0642	0.0211	0.0989344	-0.0698	-0.0967	-0.0555	-0.0729	0.0108	0.0015	0.0071	-0.0867	-0.0355
DOCK7	0.0347	0.0287	-0.046	-0.0866	0.0071	-0.2684	0.0746	-0.0251194	0.0261	-0.0032	-0.2367	0.0297	0.0339	-0.0834	-0.0341028	-0.0198	-0.0429	0.0147	0.0558147	-0.0907	-0.0362	0.0027	-0.01	0.0033	-0.319217	0.002	-0.0197	-0.0517	-0.0029	-0.0443	0.027168	-0.0027	0.0292	-0.0475377	-0.0218	0.0174	-0.0208	-0.0642	0.0211	0.0054	-0.0698	-0.0967	-0.0555	0.0204419	0.0108	0.0015	0.0071	-0.0174814	-0.0355
ANGPTL3	0.0347	0.0287	-0.046	-0.0866	0.0071	-0.2684	0.0746	0.0101	0.0261	-0.0032	-0.2367	0.0297	0.0339	-0.0834	0.005	-0.0198	-0.0429	0.0147	0.453829	-0.0907	-0.0362	0.0027	-0.01	0.0033	-0.3492	0.002	-0.0197	-0.0517	-0.0029	-0.0443	0.0342	-0.0027	0.0292	-0.0214	-0.0218	0.0174	-0.0208	-0.0642	0.0211	0.0054	-0.0698	-0.0967	-0.0555	0.0276	0.0108	0.0015	0.0071	-0.0009	-0.0355
LINC00466	0.0347	0.0287	-0.046	-0.0309	0.0071	-0.2684	0.0163	-0.113	0.0261	-0.0032	-0.171	0.0297	0.0339	0.0207	0.005	-0.0198	0.0101	0.0147	0.0218	-0.1209	-0.0362	0.0027	-0.01	0.0334	-0.0283	0.002	-0.0197	0.0066	-0.0029	-0.0443	0.0342	-0.1347	0.0292	-0.0535452	-0.0218	0.0174	-0.0208	-0.0642	0.0211	-0.0688	-0.0698	-0.0085	-0.0871269	0.0276	0.0108	0.0015	0.0071	-0.0009	-0.0355
FOXD3	0.0347	0.0287	-0.046	-0.0309	0.0071	-0.2684	0.0163	-0.113	0.0261	-0.0032	-0.171	0.0297	0.0339	0.0207	0.005	-0.0198	0.0101	0.0147	0.0218	-0.1209	-0.0362	0.0027	-0.01	0.0334	-0.0283	0.002	-0.0197	0.0066	-0.0029	-0.0443	0.0342	-0.1347	0.0292	-0.0691	-0.0218	0.0174	-0.0208	-0.0642	0.0211	-0.0688	-0.0698	-0.0085	-0.1042	0.0276	0.0108	0.0015	0.0071	-0.0009	-0.0355
ALG6	0.0347	0.0287	-0.046	-0.0309	0.0071	-0.2684	0.0163	-0.113	0.0261	-0.0032	-0.171	0.0297	0.0339	0.0207	0.005	-0.0198	0.0101	0.0147	0.0218	-0.1209	-0.0362	0.0027	-0.01	0.0334	-0.0283	0.002	-0.0197	0.0066	-0.0961	-0.0443	0.0342	-0.1347	0.0292	-0.0691	-0.0218	0.0174	-0.0208	-0.0642	0.0211	-0.0246368	-0.1823	-0.0085	-0.1042	0.0276	0.0108	0.0015	0.0071	-0.0009	-0.0355
ITGB3BP	0.0347	0.0287	-0.046	-0.0309	0.0071	-0.2684	0.0163	-0.111854	0.0261	-0.0032	-0.171	0.0297	0.0339	0.0207	0.005	-0.0198	0.0101	0.0147	0.0218	-0.1176	-0.0362	0.0027	-0.01	0.0334	-0.0283	0.002	-0.0197	0.0066	-0.0940967	-0.0443	0.0342	-0.124116	0.0292	-0.0681599	-0.0218	0.0174	-0.0208	-0.0642	0.0211	0.0152	-0.181086	-0.0085	-0.0001	0.0276	0.0108	0.0015	0.0071	-0.0009	-0.0355
EFCAB7	0.0347	0.0287	-0.046	-0.0309	0.0071	-0.2684	0.0163	-0.113	0.0261	-0.0032	-0.171	0.0297	0.0339	0.0207	0.005	-0.0198	0.0101	0.0147	0.0218	-0.1209	-0.0362	0.0027	-0.01	0.0334	-0.0283	0.002	-0.0197	0.0066	-0.0961	-0.0443	0.0342	-0.1347	0.0292	-0.0691	-0.0218	0.0174	-0.0208	-0.0642	0.0211	0.0152	-0.1823	-0.0085	-0.0001	0.0276	0.0108	0.0015	0.0071	-0.0009	-0.0355
PGM1	0.0347	0.0287	-0.046	-0.0309	0.0071	-0.2684	0.0163	0.0191	0.0261	-0.0032	-0.171	0.0297	0.0339	0.0207	0.005	-0.0198	0.0101	0.0147	0.0218	0.0455	-0.0362	0.0027	-0.01	0.0334	-0.0283	0.002	-0.0197	0.0066	0.0049	-0.0443	0.0342	-0.0117	0.0292	0.0393	-0.0218	0.0174	-0.0208	-0.0642	0.0211	0.0152	-0.0423	-0.0085	-0.0001	0.0276	0.0108	0.0015	0.0071	-0.0009	-0.0355
ROR1	0.0347	0.0287	0.0343406	0.0346607	0.0071	-0.2684	0.0163	0.0191	0.0261	-0.0032	-0.171	0.0297	0.0339	0.0207	0.005	-0.0198	0.0101	0.0147	0.0218	0.0455	-0.0362	0.0027	-0.01	0.0334	-0.0283	0.002	-0.0197	0.0066	0.0049	-0.0443	0.0342	-0.0117	0.0292	0.0597129	-0.0218	0.0174	-0.0208	-0.0642	0.0211	0.0152	-0.0423	-0.0085	-0.0001	0.0276	0.0108	0.0015	0.0071	-0.0009	-0.0355
UBE2U	0.0347	0.0287	-0.039	-0.0645	0.0071	-0.2684	0.0163	-0.024484	0.0261	-0.0032	-0.171	0.0297	0.0339	0.0207	0.005	-0.0198	0.0101	0.0147	0.0218	-0.0424	-0.0362	0.0027	-0.01	0.0334	-0.0283	0.002	-0.0197	0.0066	0.0049	-0.0443	0.0342	-0.0117	0.0292	-0.0007	-0.0218	0.0174	-0.0208	-0.0642	0.0211	0.0152	-0.0423	-0.0085	-0.0001	0.0276	0.0108	0.0015	0.0071	-0.0009	-0.0355
CACHD1	0.0347	0.0287	-0.039	0.0141474	0.0071	-0.2684	0.0163	-0.0268	0.0261	-0.0032	-0.171	0.0297	0.0339	0.0207	0.005	-0.0198	0.0101	0.0147	0.0218	-0.0424	-0.0362	0.0027	-0.01	0.0334	-0.0283	0.002	-0.0197	0.0066	0.0049	-0.0443	0.0342	-0.0117	0.0292	-0.0007	-0.0218	0.0174	-0.0208	-0.0642	0.0211	0.0152	-0.0423	-0.0085	-0.0001	0.0276	0.0108	0.0015	0.0071	-0.0009	-0.0355
RAVER2	0.0347	0.0287	-0.039	-0.0677	0.0071	-0.2684	0.0163	-0.0268	0.0261	-0.0032	-0.171	0.0297	0.0339	0.0207	0.005	-0.0198	0.0101	0.0147	0.0218	-0.0424	-0.0362	0.0027	-0.01	0.0334	-0.0283	0.002	-0.0197	0.0066	0.0049	-0.0443	0.0342	-0.0117	0.0292	-0.0007	-0.0218	0.0174	-0.0208	-0.0642	0.0211	0.0152	-0.0423	-0.0085	-0.0001	0.0276	0.0108	0.0015	0.0071	-0.0009	-0.0355
JAK1	0.0347	0.0287	-0.039	-0.0677	0.0071	-0.2684	0.0163	-0.0268	0.0261	-0.0032	-0.171	0.0297	0.0339	0.0207	0.005	-0.0198	0.0101	0.0147	0.0218	-0.0102292	-0.0362	0.0027	-0.01	0.0334	-0.0283	0.002	-0.0197	0.0066	0.0049	-0.0443	0.025473	-0.0117	0.0292	-0.0007	-0.0218	0.0174	-0.0208	-0.0642	0.0211	0.0152	-0.0423	-0.0085	-0.0001	0.0276	0.0108	0.0015	0.0071	-0.0009	-0.0355
MIR101-1	0.0347	0.0287	-0.039	-0.0677	0.0071	-0.2684	0.0163	-0.0268	0.0261	-0.0976	-0.171	0.0297	0.0339	0.0207	0.005	-0.0198	0.0101	0.0147	0.0218	-0.0565	-0.0362	0.0027	-0.01	0.0334	-0.1213	0.002	-0.0197	0.0066	0.0049	-0.0443	-0.0421	-0.0117	0.0292	-0.0007	-0.0218	0.0174	-0.0208	-0.0642	0.0211	-0.0716	0.0016	-0.1068	-0.0001	0.0276	0.0108	0.0015	0.0071	-0.0009	-0.0355
AK4	0.0347	0.0287	-0.039	0.065591	0.0071	-0.2684	0.0163	-0.0268	0.0261	-0.0976	-0.171	-0.0762	0.0339	0.0207	0.005	-0.0198	0.0101	0.0147	0.0218	-0.0565	-0.0362	0.0027	-0.01	0.0334	-0.1213	0.002	-0.0197	0.0066	0.0049	-0.0443	-0.0421	-0.0117	0.0292	-0.0007	-0.0218	0.0174	-0.0208	-0.0642	0.0211	-0.0629211	0.0016	-0.0695061	-0.0001	0.0276	0.0108	0.0015	0.0071	-0.0009	-0.0355
DNAJC6	0.0347	0.0287	-0.00673924	-0.0117115	0.0071	-0.2684	0.0163	-0.0268	0.0261	0.0152	-0.171	0.0248	0.0339	0.0207	0.005	-0.0198	0.0101	0.0147	0.0274522	-0.0565	-0.0362	0.0027	-0.01	0.0334	-0.1213	0.002	-0.0197	0.0066	0.0049	-0.0443	0.0118307	-0.0117	0.0292	-0.0007	-0.0218	0.0174	-0.0277828	-0.0642	0.0211	0.0402218	-0.0328702	0.0157	-0.0001	0.0276	0.0108	0.0015	0.0071	-0.0009	-0.0355
LEPR	0.0347	0.0511785	0.0157	0.0381	0.0435281	-0.2684	0.0569855	-0.0268	0.0261	0.0152	-0.171	0.0372697	0.0339	0.0207	0.005	-0.0198	0.0101	0.0147	0.0697	-0.0565	-0.0362	0.0027	-0.01	0.0334	-0.136432	0.002	-0.0197	0.0066	0.0049	-0.0443	0.0785	-0.0117	0.0292	0.0165323	-0.0218	0.0174	-0.0524	-0.0642	0.0747395	0.0638	-0.1123	0.0157	-0.0001	0.0276	0.0108	0.0015	0.0071	-0.0009	-0.0398862
LEPROT	0.0347	0.0287	0.0157	0.0381	0.0071	-0.2684	0.0163	-0.0268	0.0261	0.0152	-0.171	0.0248	0.0339	0.0207	0.005	-0.0198	0.0101	0.0147	0.0697	-0.0565	-0.0362	0.0027	-0.01	0.0334	-0.1213	0.002	-0.0197	0.0066	0.0049	-0.0443	0.0785	-0.0117	0.0292	-0.0007	-0.0218	0.0174	-0.0524	-0.0642	0.0211	0.0638	-0.1123	0.0157	-0.0001	0.0276	0.0108	0.0015	0.0071	-0.0009	-0.0355
PDE4B	0.0347	0.1225	0.0157	0.0381	0.0733	-0.2684	0.0347525	0.0193548	0.0261	0.0528507	-0.171	0.0747	0.0339	0.0207	0.005	-0.0198	0.0101	0.0147	0.0697	-0.0529804	-0.0362	0.0027	-0.01	0.0334	-0.132197	0.002	-0.0197	0.0165328	0.0049	-0.0443	0.0785	-0.0117	0.0292	0.0579	-0.0218	0.0174	-0.0524	-0.0642	0.1064	0.0638	-0.1123	0.0157	-0.0001	0.0937	0.0108	0.0015	0.0071	-0.0009	-0.0757
SGIP1	0.0347	0.1225	0.0157	0.0381	0.0733	-0.2684	0.1274	0.0214	0.0261	0.0703	-0.171	0.0747	0.0339	0.0207	0.005	-0.0198	0.0101	0.0147	0.0697	-0.0463	-0.0362	0.0027	-0.01	0.0334	-0.0648	0.002	-0.0197	0.0234	0.0049	-0.0443	0.0785	-0.0117	0.0292	0.0579	-0.0218	0.0174	-0.0524	-0.0642	0.1064	0.0638	-0.1123	0.0157	-0.0001	0.0937	0.0108	0.0015	0.0071	-0.0009	-0.0757
TCTEX1D1	0.0347	0.1225	0.0157	0.0381	0.0733	-0.273189	0.1274	0.0174473	0.0261	0.0703	-0.171	0.0747	0.0339	0.0207	0.005	-0.0198	0.0101	0.0147	0.0697	-0.153815	-0.0362	0.0027	-0.01	0.0321213	-0.0648	0.002	-0.0197	0.0234	-0.0394	-0.0443	0.0785	-0.0117	0.0292	0.0579	-0.0218	0.0174	-0.0524	-0.0642	0.1064	0.0638	-0.1123	0.0157	-0.00370733	0.0937	0.0108	0.0015	0.0071	-0.0364432	-0.0757
INSL5	0.0347	0.1225	0.0157	0.0381	0.0733	-0.3541	0.1274	-0.0633	0.0261	-0.0053	-0.171	0.0324	0.0339	0.0207	0.005	-0.0198	0.0101	0.0147	0.0697	-0.1697	-0.0362	0.0027	-0.01	0.006	-0.0648	0.002	-0.0197	0.0234	-0.0394	-0.0443	0.0785	-0.0117	0.0292	0.0579	-0.0218	0.0174	-0.0524	-0.0642	0.1064	0.0638	-0.1123	0.0157	-0.0774	0.0937	0.0108	0.0015	0.0071	-0.0469	-0.0757
WDR78	0.0347	0.1225	-0.0165271	-0.0166453	0.0733	-0.3541	0.0275	-0.0633	0.0261	-0.0053	-0.171	0.0324	0.0339	0.0207	0.005	-0.0761	0.0101	0.0147	0.0697	-0.1697	-0.0362	0.0027	-0.01	0.006	-0.0648	0.002	-0.0197	0.0234	-0.0394	-0.0443	0.0785	-0.0117	0.0292	-0.0961902	-0.0218	0.0174	-0.0524	-0.0642	0.1064	0.0638	-0.1123	0.0157	-0.0774	0.0937	0.0108	0.0015	0.0071	-0.0469	-0.0757
MIER1	0.0347	0.1225	-0.0477	-0.0549	0.0733	-0.3541	0.0275	-0.0633	0.0261	-0.0053	-0.171	0.0324	0.0339	0.0207	0.005	-0.0761	0.0101	0.0147	0.0697	-0.1697	-0.0362	0.0027	-0.01	0.006	-0.0648	0.002	-0.0197	0.0234	-0.0394	-0.0443	0.0785	-0.0117	0.0292	0.101355	-0.0218	0.0174	-0.0524	-0.0642	0.1064	0.0638	-0.1123	0.0157	-0.0774	0.0937	0.0108	0.0015	0.0071	-0.0469	-0.0757
SLC35D1	0.0347	0.1225	-0.0477	-0.0549	0.0733	-0.3541	0.0275	0.0335	0.0261	-0.0053	-0.171	0.0324	0.0339	0.0207	0.005	-0.0761	0.0101	0.0147	0.0697	-0.1697	-0.0362	0.0027	-0.01	0.006	-0.0648	0.002	-0.0197	0.0234	-0.0394	-0.0443	0.0785	-0.0117	0.0292	-0.052	-0.0218	0.0174	-0.0524	-0.0642	0.0596784	0.0638	-0.1123	0.0157	-0.0774	0.0492189	0.0108	0.0015	0.0071	-0.0469	-0.0757
IL23R	0.0347	0.1225	-0.0477	-0.0549	0.0733	-0.3541	-0.0593	-0.1003	-0.062	-0.0911	-0.218	-0.025	-0.0341	-0.0629646	0.005	-0.0761	-0.0528	0.0147	0.0183764	-0.1697	-0.0362	0.0027	-0.01	0.006	-0.0648	0.002	-0.0197	0.0234	-0.0394	-0.0443	-0.0645	-0.2048	0.0292	-0.052	-0.0218	0.0174	-0.0524	-0.0642	0.0112	-0.0672	-0.1123	-0.0703	-0.0774	-0.0025	0.0108	0.0015	0.0071	-0.0469	-0.0757
IL12RB2	0.0347	0.1225	-0.0477	-0.0549	-0.0670049	-0.3541	-0.0593	-0.1003	0.027472	-0.0911	-0.218	-0.025	-0.0341	-0.0672	0.005	-0.0761	-0.0528	0.0147	0.0045	-0.1697	-0.0362	0.0027	-0.01	0.006	-0.0648	0.002	-0.0197	0.0234	-0.0394	-0.0443	-0.0645	-0.0208939	0.0292	-0.052	-0.0218	0.0174	-0.0524	-0.0642	0.0112	-0.0672	-0.1123	-0.0703	-0.0774	-0.0025	0.0108	0.0015	0.0071	-0.0469	-0.0757
SERBP1	0.0347	0.1225	-0.0477	-0.0549	-0.0769	-0.3541	-0.0593	-0.1003	-0.1039	-0.0911	-0.218	-0.025	-0.0341	-0.0672	0.005	-0.0761	-0.0528	0.0147	0.0045	-0.1697	-0.0362	0.0027	-0.01	0.006	-0.0648	0.002	-0.0197	0.0234	-0.0394	-0.0443	-0.0645	-0.0196	0.0292	-0.052	-0.0218	0.0174	-0.0524	-0.0642	0.0112	-0.0672	-0.1123	-0.0703	-0.0774	-0.0025	0.0108	0.0015	0.0071	-0.0469	-0.0757
GADD45A	0.0347	0.1225	-0.0477	-0.0549	0.0428	-0.2775	0.0382	-0.0012	0.0241	0.0188	-0.1511	0.0318	0.0317	0.0138	0.005	0.0012	0.029	0.0147	0.0045	0.0027	-0.0362	0.0027	-0.01	0.006	-0.0648	0.002	-0.0197	0.0234	0.0154	-0.0443	0.0536	-0.0196	0.0292	0.0321	-0.0218	0.0174	-0.0524	-0.0642	0.0112	0.0422	-0.0108	0.009	-0.0177	-0.0025	0.0108	0.0015	0.0071	-0.0469	-0.0757
GNG12	0.0347	0.1225	-0.0477	-0.0549	0.0428	-0.2775	0.0382	-0.0012	0.0241	0.0188	-0.1511	0.0318	0.0317	0.0138	0.005	0.0012	0.029	0.0147	0.0045	0.0027	-0.0362	0.0027	-0.01	0.006	-0.0648	0.002	-0.0197	0.0234	0.0154	-0.0443	0.0536	-0.0196	0.0292	0.0321	-0.0218	0.0342751	-0.0524	-0.0642	0.0112	0.0422	-0.0170996	0.009	-0.0177	0.0287653	0.0108	0.0015	0.0071	-0.0469	-0.0757
DIRAS3	0.0347	0.1225	-0.0477	-0.0549	0.0428	-0.2775	0.0382	-0.0012	0.0241	0.0188	-0.1511	0.0318	0.0317	0.0138	0.005	0.0012	0.029	0.0147	0.0045	0.0027	-0.0362	0.0027	-0.01	0.006	-0.0648	0.002	-0.0197	0.0234	0.0154	-0.0443	0.0536	-0.0196	0.0292	0.0321	-0.0218	0.0377	-0.0524	-0.0642	0.0112	0.0422	-0.1019	0.009	-0.0177	0.0561	0.0108	0.0015	0.0071	-0.0469	-0.0757
WLS	0.0347	0.1225	-0.0477	-0.0549	0.0428	-0.2775	0.0382	-0.0012	0.0241	0.0188	-0.176516	0.0318	0.0317	0.0138	0.005	0.0012	0.029	0.0147	0.0045	0.0027	-0.0362	0.0027	-0.01	0.006	-0.0707254	0.002	-0.0197	0.0234	0.0154	-0.0443	0.0243163	-0.0196	0.00976016	0.0321	-0.0218	0.0377	-0.0524	-0.0642	0.0112	0.0422	-0.1019	0.009	-0.0177	0.0561	0.0108	0.0015	0.0071	-0.0469	-0.0757
RPE65	0.0347	0.1225	-0.0477	0.0278	0.0428	-0.2775	0.0382	-0.0012	0.0241	0.0188	-0.2041	0.0318	0.0317	0.0138	0.005	-0.0179	0.029	0.0147	0.0591	-0.1514	-0.0362	0.0027	-0.01	0.006	-0.1267	0.002	-0.0197	0.0234	-0.0398	-0.0443	0.0606	-0.0196	-0.0116	0.0321	-0.0218	0.0377	-0.0524	-0.0642	0.0812	0.0499	-0.1019	0.009	-0.0177	0.0561	0.0108	0.0015	0.0071	-0.0469	-0.0757
DEPDC1	0.0347	0.1225	-0.0477	0.0278	0.0428	-0.2775	0.0382	-0.0012	0.0241	0.0188	-0.2041	0.0318	0.0317	0.0138	0.005	-0.0179	0.029	0.0147	0.0591	-0.1514	-0.0362	0.0027	-0.01	0.006	-0.1267	0.002	-0.0197	0.0234	-0.0398	-0.0443	0.0606	-0.0196	-0.0116	0.0321	-0.0218	0.0377	-0.0524	-0.0642	0.0812	0.0499	-0.1019	0.009	-0.0177	0.0561	0.0108	0.0015	0.0071	-0.0814	-0.0757
LRRC7	0.0347	0.1225	-0.0477	-0.0233951	0.0428	-0.2775	0.0382	-0.00278383	0.0241	0.0188	-0.2041	0.0547	0.0307444	0.0138	0.005	-0.0179	0.0226006	0.0147	0.0591	-0.1514	-0.0362	0.0027	-0.01	0.006	-0.1267	0.002	-0.0198971	0.0234	-0.0398	-0.0443	0.132387	-0.0674607	-0.0116	0.113457	-0.0218	0.0377	-0.0524	-0.0642	0.0812	0.1134	-0.1774	0.009	-0.0178202	0.0560258	0.0108	0.0015	0.0071	-0.0814	-0.1321
PIN1P1	0.0347	0.1225	-0.0477	-0.04	0.0428	-0.2775	0.0382	-0.0012	0.0241	0.0188	-0.2041	0.0547	0.0317	0.0138	0.005	-0.0179	0.029	0.0147	0.0591	-0.1514	-0.0362	0.0027	-0.01	0.006	-0.1267	0.002	-0.0197	0.0234	-0.0398	-0.0443	0.1399	-0.0829	-0.0116	0.1155	-0.0218	0.0377	-0.0524	-0.0642	0.0812	0.1134	-0.1774	0.009	-0.0177	0.0561	0.0108	0.0015	0.0071	-0.0814	-0.1321
LRRC40	0.0347	0.1225	-0.0477	-0.04	0.0428	-0.2775	0.0382	-0.1076	0.0241	0.0188	-0.2041	0.0547	-0.0735645	0.0138	0.005	-0.0527108	-0.0798	0.0147	0.0591	-0.1514	-0.0362	0.0027	-0.01	0.006	-0.1267	0.002	-0.160189	0.0234	-0.0398	-0.0443	0.0245432	-0.0829	-0.0116	-0.0720478	-0.0218	0.0377	-0.0524	-0.0642	0.0812	-0.022048	-0.1774	0.009	-0.103376	0.00322069	0.0108	0.0015	0.0071	-0.0814	-0.1321
SRSF11	0.0347	0.1225	-0.0477	-0.04	0.0428	-0.2775	0.0382	-0.1076	0.0241	0.0188	-0.2041	0.0547	-0.0751	0.0138	0.005	-0.0959	-0.0798	0.0147	0.0591	-0.1514	-0.0362	0.0027	-0.01	0.006	-0.1267	0.002	-0.1722	0.0234	-0.0398	-0.0443	-0.0491	-0.0829	-0.0116	-0.0743	-0.0218	0.0377	-0.0524	-0.0642	0.0812	-0.0487	-0.1774	0.009	-0.1107	-0.0013	0.0108	0.0015	0.0071	-0.0814	-0.1321
ANKRD13C	0.0347	0.1225	-0.0477	-0.04	0.0428	-0.2775	0.0382	-0.1076	0.0241	-0.1083	-0.2041	0.0547	-0.0751	0.0138	0.005	-0.0959	-0.0798	0.0147	0.0591	-0.1514	-0.0362	0.0027	-0.01	0.006	-0.1267	0.002	-0.1722	0.0234	-0.0398	-0.0443	-0.0491	-0.0829	-0.0116	-0.0743	-0.0218	0.0377	-0.0524	-0.0642	0.0812	-0.0487	-0.1774	0.009	-0.1107	-0.0013	0.0108	0.0015	0.0071	-0.0814	-0.1321
HHLA3	0.0347	0.1225	-0.0477	-0.04	0.0428	-0.2775	0.0382	-0.1076	0.0241	-0.1083	-0.2041	0.0547	-0.0751	0.0138	0.005	-0.0959	-0.0798	0.0147	0.0591	-0.1514	-0.0362	0.0027	-0.01	0.006	-0.1267	0.002	-0.1722	0.0234	-0.0398	-0.0443	-0.0491	-0.0829	-0.0116	-0.0743	-0.0218	0.0377	-0.0524	-0.0642	0.0812	-0.0487	-0.0964536	0.009	-0.1107	-0.0013	0.0108	0.0015	0.0071	-0.0814	-0.1321
CTH	0.0347	0.1225	-0.0477	-0.04	0.0428	-0.2775	0.0382	-0.1076	0.0241	-0.1083	-0.2041	0.0547	-0.0751	0.0138	0.005	-0.0959	-0.0798	0.0147	0.0591	-0.1514	-0.0362	0.0027	-0.01	0.006	-0.1267	0.002	-0.1722	0.0234	-0.0398	-0.0443	-0.0491	-0.0829	-0.0116	-0.237203	-0.0218	0.0377	-0.0524	-0.0642	0.0812	-0.0487	-0.0956	0.009	-0.1107	-0.0013	0.0108	0.0015	0.0071	-0.0814	-0.1321
PTGER3	0.0347	0.1225	-0.0477	-0.00355135	0.0428	-0.2775	0.0663	0.001	0.0241	0.0373	-0.2041	0.0547	0.0499	0.0602	0.005	-0.0099	0.0487142	0.0147	0.0591	-0.0965469	-0.0362	0.0027	-0.01	0.006	-0.1267	0.002	-0.014	0.0234	-0.0398	-0.0443	0.0782	-0.0829	-0.0116	0.052	-0.0218	0.0377	-0.0524	-0.0642	0.0812	0.0625	-0.0956	0.009	-0.0037	0.0768187	0.0108	0.0015	0.0071	-0.0814	-0.1321
ZRANB2	0.0347	0.1225	-0.0477	0.0304	0.0428	-0.2775	0.0663	0.001	0.0241	0.0373	-0.2041	0.0547	0.0499	0.0602	0.005	-0.0099	0.0595	0.0147	0.0591	-0.2709	-0.0362	0.0027	-0.01	0.006	-0.1267	0.002	-0.014	0.0234	-0.0398	-0.0443	0.0782	-0.0829	-0.0116	0.052	-0.0218	0.0377	-0.0524	-0.0642	0.0812	0.0625	-0.1748	0.009	-0.0037	0.0913	0.0108	0.0015	0.0071	-0.0814	-0.1321
NEGR1	0.0347	0.1225	-0.0477	0.0304	0.127744	-0.2775	0.0663	0.001	0.0241	0.0373	-0.2041	0.0809283	0.0499	0.0602	0.005	-0.0099	0.0595	0.0147	0.0852296	-0.1079	-0.0362	0.0027	-0.01	0.006	-0.1267	0.002	-0.014	0.0234	-0.0398	-0.0443	0.1414	-0.0199498	-0.0116	0.119532	-0.0218	0.0377	-0.0524	-0.0937009	0.107742	0.106635	-0.1748	0.009	-0.0037	0.0913	0.0108	0.0015	0.0071	-0.0814	-0.1321
LRRIQ3	0.0347	0.1225	-0.0362	-0.00766463	0.0863252	-0.2359	0.0881	0.001	0.0436	0.0373	-0.2024	0.0539	0.0499	0.0569	0.005	-0.0099	0.0608	0.0147	0.0562	-0.0925	-0.0362	0.0027	-0.01	0.006	-0.1564	0.002	-0.014	0.0234	-0.042	-0.0443	0.1323	-0.0245	-0.0116	0.0662	-0.0218	0.0377	-0.0679	-0.0667	0.0775	0.1101	-0.1748	0.009	-0.0037	0.0645	0.0029	0.0015	0.0071	-0.103	-0.1269
FPGT	0.0347	0.1225	-0.0362	0.0182	0.0629	-0.2359	0.0881	0.001	0.0436	0.0373	-0.2024	0.0539	0.0499	0.0569	0.005	-0.0099	0.0608	0.0147	0.0562	-0.0925	-0.0362	0.0027	-0.01	0.006	-0.1564	0.002	-0.014	0.0234	-0.042	-0.0443	0.1323	-0.0245	-0.0116	0.0662	-0.0218	0.0377	-0.0679	-0.0667	0.0775	0.1101	-0.1748	0.009	-0.0037	0.0645	0.0029	0.0015	0.0071	-0.103	-0.1269
TNNI3K	0.0347	0.1225	-0.0362	0.0182	0.0629	-0.2359	0.0881	0.001	0.0436	0.0373	-0.2024	0.0539	0.0499	0.0569	0.005	-0.0099	0.0608	0.0147	0.0562	-0.0925	-0.0362	0.0027	-0.01	0.006	-0.1564	0.002	-0.014	0.0234	-0.042	-0.0443	0.1323	-0.0245	-0.0116	0.0662	-0.0218	0.0377	-0.0679	-0.0667	0.0775	0.1101	-0.1748	0.009	-0.0037	0.0645	0.0029	0.0015	0.0071	-0.103	-0.1269
C1orf173	0.0347	0.1225	-0.0362	0.0182	0.0629	-0.2359	0.0881	0.001	0.0436	0.0373	-0.2024	0.0539	0.0499	0.0569	0.005	-0.0099	0.0608	0.0147	0.0562	-0.0925	-0.0362	0.0027	-0.01	0.006	-0.1564	0.002	-0.014	0.0234	-0.042	-0.0443	0.1323	-0.0245	-0.0116	0.0662	-0.0218	0.0377	-0.0679	-0.0667	0.0775	0.1101	-0.1748	0.009	-0.0037	0.0645	0.0029	0.0015	0.0071	-0.103	-0.1269
CRYZ	0.0347	0.1225	-0.0362	0.0182	0.0629	-0.2359	0.0881	0.001	0.0436	0.0373	-0.2024	0.0539	0.0499	0.0569	0.005	-0.0099	0.0608	0.0147	0.0562	-0.0925	-0.0362	0.0027	-0.01	0.006	-0.1564	0.002	-0.014	0.0234	-0.042	-0.0443	0.1323	-0.0245	-0.0116	0.0662	-0.0218	0.0377	-0.0679	-0.0667	0.0775	0.1101	-0.1748	0.009	-0.0037	0.0645	0.0029	0.0015	0.0071	-0.103	-0.1269
TYW3	0.0347	0.1225	-0.0362	0.0182	0.0629	-0.2359	0.0881	0.001	0.0436	0.0373	-0.2024	0.0539	0.0499	0.0569	0.005	-0.0099	0.0608	0.0147	0.0562	-0.0925	-0.0362	0.0027	-0.01	0.006	-0.1564	0.002	-0.014	0.0234	-0.042	-0.0443	0.1323	-0.0245	-0.0116	0.0662	-0.0218	0.0377	-0.0679	-0.0667	0.0775	0.1101	-0.1748	0.009	-0.0037	0.0645	0.0029	0.0015	0.0071	-0.103	-0.1269
LHX8	0.0347	0.1225	-0.0362	0.0182	0.0629	-0.3348	0.0881	0.001	0.0436	0.0373	-0.2024	0.0539	0.0499	0.0569	0.005	-0.0744	0.0363053	0.0147	0.0562	-0.186393	-0.0362	0.0027	-0.01	0.006	-0.1564	0.002	-0.014	0.0234	-0.042	-0.0443	0.1323	-0.0245	-0.0116	0.0662	-0.0218	0.0377	-0.0679	-0.0667	0.0775	0.0634	-0.1748	0.009	-0.0037	0.0645	0.0029	0.0015	0.0071	-0.0364	-0.115159
SLC44A5	0.0347	0.1225	-0.0362	0.0182	0.0629	-0.3348	0.0646131	0.001	0.0285775	0.0373	-0.2024	0.0539	0.0499	0.0188165	0.005	-0.0744	0.0109	0.0147	0.0562	-0.2111	-0.0362	0.0027	-0.01	0.006	-0.1564	0.002	-0.014	0.0234	-0.042	-0.0443	0.08	-0.0245	-0.0116	0.00410829	-0.0218	0.0377	-0.0679	-0.0667	0.0775	0.0634	-0.1748	0.009	-0.0037	0.0645	0.0029	0.0015	0.0071	-0.0364	-0.0543
ACADM	0.0347	0.1225	-0.0362	-0.1366	0.0629	-0.3348	-0.0942	-0.1307	-0.1427	-0.0823703	-0.2791	0.0539	-0.0873264	-0.001	0.005	-0.0744	-0.0919	0.0147	0.0562	-0.2111	-0.0362	0.0027	-0.01	0.006	-0.1564	0.002	-0.014	0.0234	-0.042	-0.0443	-0.0796	-0.0245	-0.0116	-0.0145	-0.0218	0.0377	-0.0679	-0.0667	0.0775	-0.0635	-0.1748	-0.1203	-0.1046	0.0645	0.0029	0.0015	0.0071	-0.0364	-0.0543
RABGGTB	0.0347	0.1225	-0.0362	-0.1366	0.0629	-0.3348	-0.0942	-0.1307	-0.1427	-0.183	-0.2791	0.0539	-0.1564	-0.001	0.005	-0.0744	-0.0919	0.0147	0.0562	-0.2111	-0.0362	0.0027	-0.01	0.006	-0.1564	0.002	-0.014	0.0234	-0.042	-0.0443	-0.0796	-0.0245	-0.0116	-0.0145	-0.0218	0.0377	-0.0679	-0.0667	0.0775	-0.0635	-0.1748	-0.1203	-0.1046	0.0645	0.0029	0.0015	0.0071	-0.0364	-0.0543
MSH4	0.0347	0.1225	-0.0362	0.00357568	0.0629	-0.3348	-0.0440465	-0.130556	-0.0722836	-0.0968903	-0.2791	0.0539	0.0221552	-0.0107984	0.005	-0.0744	-0.0670816	0.0147	0.0562	-0.2111	-0.0362	0.0027	-0.01	0.006	-0.1564	0.002	-0.014	0.0234	-0.042	-0.0443	0.0605416	-0.0245	-0.0116	-0.0145	-0.0218	0.0377	-0.0679	-0.0667	0.0775	-0.0448344	-0.1748	-0.1203	-0.1046	0.0645	0.0029	0.0015	0.0071	-0.0364	-0.0543
ASB17	0.0347	0.1225	-0.0362	0.0087	0.0629	-0.3348	0.0498	-0.0403	0.013	0.0074	-0.227129	0.0539	0.0537	0.0351	0.005	-0.0744	0.0304	0.0147	0.0562	-0.2111	-0.0362	0.0027	-0.01	0.006	-0.1564	0.002	-0.014	0.0234	-0.042	-0.0443	0.0853	-0.0245	-0.0116	-0.0145	-0.0218	0.0377	-0.0679	-0.0667	0.0775	0.0823	-0.1748	0.0066	-0.1046	0.0645	0.0029	0.0015	0.0071	-0.0364	-0.0543
ST6GALNAC3	0.0347	0.1225	-0.0362	0.0087	0.0629	-0.2109	0.0498	0.0299	0.013	0.051707	-0.1869	0.0539	0.0537	0.0351	0.005	0.0104	0.0304	0.0147	0.0562	-0.0545	-0.0362	0.0027	-0.01	0.006	-0.0859689	0.002	-0.014	0.0234	0.0032	-0.0443	0.0644457	-0.0245	-0.0116	0.045034	-0.0218	0.0377	-0.0679	-0.0667	0.0775	0.0823	-0.1251	0.0066	0.0238	0.0645	0.0029	0.0015	0.0071	-0.0364	-0.0543
ST6GALNAC5	0.0347	0.1225	-0.0362	0.0087	0.0629	-0.2109	0.0498	-0.0153	0.013	0.0745	-0.1869	0.0539	0.0537	0.0351	0.005	0.0104	0.0304	0.0147	0.0562	-0.0545	-0.0362	0.0027	-0.01	0.006	-0.1454	0.002	-0.014	0.0234	0.0032	-0.0443	0.0885	-0.0245	-0.0116	0.0602	-0.0218	0.0377	-0.0679	-0.0667	0.0775	0.0823	-0.1251	0.0066	0.0238	0.0645	0.0029	0.0015	0.0071	-0.0364	-0.0543
PIGK	0.0347	0.1225	-0.0362	0.0087	0.0629	-0.2109	0.0498	-0.0153	0.013	0.0587178	-0.1869	0.0539	0.0537	0.0351	0.005	0.0104	0.0304	0.0147	0.0562	-0.0545	-0.0362	0.0027	-0.01	0.006	-0.1454	0.002	-0.014	0.0234	0.0032	-0.0443	0.0885	-0.0245	-0.0116	0.0602	-0.0218	0.0377	-0.0679	-0.0667	0.0775	0.0823	-0.1251	0.0066	0.0238	0.0645	0.0029	0.0015	0.0071	-0.0364	-0.0543
AK5	0.0347	0.1225	-0.0362	-0.00417412	0.0629	-0.269937	0.0498	-0.0153	0.013	-0.0442915	-0.1869	0.0539	0.0537	0.0351	0.005	-0.0123721	0.000567962	0.0147	0.0562	-0.106525	-0.0362	0.0027	-0.01	0.006	-0.1454	0.002	-0.0140543	0.0234	0.00243219	-0.0443	0.0211	-0.0245	-0.0116	-0.00837627	-0.0250407	0.0377	-0.0679	-0.0667	0.0775	0.0243985	-0.1251	0.0066	-0.0170476	0.0336096	0.0029	0.0015	0.0071	-0.0364	-0.0543
ZZZ3	0.0347	0.1225	-0.0362	-0.1077	0.0629	-0.271	0.0335058	-0.0412799	0.013	-0.0478	-0.1869	0.0539	-0.0333214	-0.0241067	0.005	-0.0976	-0.0457	0.0147	0.0562	-0.2048	-0.0362	0.0027	-0.01	0.006	-0.1454	0.002	-0.1648	0.0234	-0.0579	-0.0443	-0.045021	-0.0245	-0.0116	-0.0367	-0.0511	0.0377	-0.0679	-0.0667	0.0775	0.0046	-0.1251	0.0066	-0.1149	-0.0007	0.0029	0.0015	0.0071	-0.0364	-0.0543
USP33	0.0347	0.1225	-0.0362	-0.1077	0.0629	-0.271	-0.0328	-0.147	0.013	-0.0478	-0.1869	0.0539	-0.0625	-0.0546	0.005	-0.0976	-0.0457	0.0147	0.0562	-0.2048	-0.0362	0.0027	-0.01	0.006	-0.1454	0.002	-0.1648	0.0234	-0.0579	-0.0443	-0.087	-0.0245	-0.0116	-0.0367	-0.0511	0.0377	-0.0679	-0.0667	0.0775	-0.0679226	-0.1251	-0.10039	-0.1149	-0.0007	0.0029	0.0015	0.0071	-0.0364	-0.0543
FAM73A	0.0347	0.1225	-0.0362	-0.1077	0.0629	-0.271	-0.0328	-0.147	0.013	-0.0478	-0.1869	0.0539	-0.0625	-0.0546	0.005	-0.0976	-0.0457	0.0147	0.0562	-0.2048	-0.0362	0.0027	-0.01	0.006	-0.1454	0.002	-0.1648	0.0234	-0.0579	-0.0443	-0.087	-0.0245	-0.0116	-0.0367	-0.0511	0.0377	-0.0679	-0.0667	0.0775	-0.099	-0.1251	-0.141073	-0.1149	-0.0007	0.0029	0.0015	0.0071	-0.0364	-0.0543
NEXN-AS1	0.0347	0.1225	-0.0362	-0.1077	0.0629	-0.271	-0.0328	-0.147	0.013	-0.0478	-0.1869	0.0539	-0.0625	-0.0546	0.005	-0.0976	-0.0457	0.0147	0.0562	-0.2048	-0.0362	0.0027	-0.01	0.006	-0.1454	0.002	-0.1648	0.0234	-0.0579	-0.0443	-0.087	-0.0245	-0.0116	-0.0367	-0.0511	0.0377	-0.0679	-0.0667	0.0775	-0.099	-0.1251	-0.0068	-0.1149	-0.0007	0.0029	0.0015	0.0071	-0.0364	-0.0543
NEXN	0.0347	0.1225	-0.0362	-0.1077	0.0629	-0.271	-0.0328	-0.147	0.013	-0.0478	-0.1869	0.0539	-0.0625	-0.0546	0.005	-0.0976	-0.0457	0.0147	0.0562	-0.2048	-0.0362	0.0027	-0.01	0.006	-0.1454	0.002	-0.1648	0.0234	-0.0579	-0.0443	-0.0552039	-0.0245	-0.0116	-0.0367	-0.0511	0.0377	-0.0679	-0.0667	0.0775	-0.099	-0.1251	-0.0068	-0.1149	-0.0007	0.0029	0.0015	0.0071	-0.0364	-0.0543
FUBP1	0.0347	0.1225	-0.0362	-0.1077	0.0629	-0.271	-0.0328	-0.147	0.013	-0.0478	-0.1869	0.0539	-0.0625	-0.0546	0.005	-0.0976	-0.0457	0.0147	0.0562	-0.2048	-0.0362	0.0027	-0.01	0.006	-0.1454	0.002	-0.1648	0.0234	-0.0579	-0.0443	0.021	-0.0245	-0.0116	-0.0367	-0.0511	0.0377	-0.0679	-0.0667	0.0775	0.0803919	-0.1251	-0.0068	-0.1149	-0.0007	0.0029	0.0015	0.0071	-0.0364	-0.0543
DNAJB4	0.0347	0.1225	-0.0362	-0.1077	0.0629	-0.271	-0.0328	-0.147	0.013	-0.0478	-0.1869	0.0539	-0.0625	-0.0546	0.005	-0.0976	-0.0457	0.0147	0.0562	-0.2048	-0.0362	0.0027	-0.01	0.006	-0.1454	0.002	-0.1648	0.0234	-0.0579	-0.0443	0.021	-0.0245	-0.0116	-0.0367	-0.0511	0.0377	-0.0679	-0.0667	0.0775	0.100132	-0.1251	-0.0068	-0.1149	-0.0007	0.0029	0.0015	0.0071	-0.0364	-0.0543
GIPC2	0.0347	0.1225	-0.0362	-0.1077	0.0629	-0.271	-0.0328	-0.0778399	0.013	-0.0478	-0.1869	0.0539	-0.0625	-0.0546	0.005	-0.0761774	-0.0457	0.0147	0.0562	-0.2048	-0.0362	0.0027	-0.01	0.006	-0.1454	0.002	-0.1648	0.0234	-0.0579	-0.0443	0.021	-0.0245	-0.0116	-0.0367	-0.0511	0.0377	-0.0679	-0.0667	0.0775	-0.0298374	-0.1251	-0.0068	-0.0695155	-0.0007	0.0029	0.0015	0.0071	-0.0364	-0.0543
PTGFR	0.0347	0.1225	-0.0362	-0.0213963	0.0629	-0.271	0.0268678	-0.0186	0.013	0.0421	-0.1869	0.0539	0.0259	0.0293	0.005	-0.0093	0.0591	0.0147	0.0562	-0.1558	-0.0362	0.0027	-0.01	0.006	-0.1454	0.002	-0.0176	0.0234	-0.0579	-0.0443	0.1017	-0.0245	-0.0116	-0.0193834	-0.0511	0.0377	-0.0679	-0.0667	0.0775	0.0954	-0.1251	-0.0068	-0.0293	0.0629	0.0029	0.0015	0.0071	-0.0364	-0.0543
IFI44L	0.0347	0.1225	-0.0362	0.0555	0.0629	-0.271	0.082	-0.0186	0.013	0.0421	-0.1869	0.0539	0.0259	0.0293	0.005	-0.0093	0.0591	0.0147	0.0562	-0.1558	-0.0362	0.0027	-0.01	0.006	-0.1454	0.002	-0.0176	0.0234	-0.0579	-0.0443	0.1017	-0.0245	-0.0116	0.0605	-0.0511	0.0377	-0.0679	-0.0667	0.0775	0.0954	-0.1251	-0.0068	-0.0293	0.0629	0.0029	0.0015	0.0071	-0.0364	-0.0543
IFI44	0.0347	0.1225	-0.0362	0.0555	0.0629	-0.271	0.082	-0.0186	0.013	0.0421	-0.1869	0.0539	0.0259	0.0293	0.005	-0.0093	0.0591	0.0147	0.0562	-0.1558	-0.0362	0.0027	-0.01	0.006	-0.1454	0.002	-0.0176	0.0234	-0.0579	-0.0443	0.1017	-0.0245	-0.0116	0.0605	-0.0511	0.0377	-0.0679	-0.0667	0.0775	0.0954	-0.1251	-0.0068	-0.0293	0.0629	0.0029	0.0015	0.0071	-0.1249	-0.0543
ELTD1	0.0347	0.1225	-0.0362	-0.0289	0.0629	-0.271	0.082	-0.0186	0.013	0.0421	-0.1869	0.0539	0.0259	0.0293	0.005	-0.0093	0.0591	0.0147	0.0562	-0.1558	-0.0362	0.0027	-0.01	-0.00374533	-0.1454	0.002	-0.0176	0.0234	-0.0579	-0.0443	0.1017	-0.0245	-0.0116	0.0605	-0.0511	0.0377	-0.0679	-0.128458	0.0775	0.0954	-0.219	-0.0068	-0.0293	0.0629	0.0029	0.0015	0.0071	-0.1249	-0.1684
LPHN2	0.0347	0.1225	-0.0245	-0.019	0.0629	-0.271	0.0292	-0.0173	0.013	0.0228914	-0.2354	0.0539	0.0259	0.0293	0.005	-0.0093	0.0222311	0.0147	0.0562	-0.1558	-0.0362	0.0027	-0.01	-0.0315831	-0.1454	0.002	-0.0176	0.0234	-0.0579	-0.0443	0.0611188	-0.0245	-0.0116	0.0605	-0.0511	0.0377	-0.0679	-0.0972	0.0775	0.0504763	-0.1571	-0.0068	-0.0702	0.0589	0.0029	0.0015	0.0071	-0.1249	-0.0847
TTLL7	0.0347	0.1225	0.0232	0.0392	0.0629	-0.2538	0.0292	0.033	0.013	0.0508	-0.1825	0.0539	0.0677	0.0293	0.005	-0.0093	0.0495	0.0147	0.0562	-0.0457	-0.0362	0.0027	-0.01	0.0176	-0.1454	0.002	-0.0176	0.0234	-0.0111	-0.0175	0.0889	-0.0245	0.0058	0.0605	-0.0189	0.0377	-0.0307	-0.0353	0.0775	0.0874	-0.0844	-0.0068	0.0395	0.0589	0.0029	0.0015	0.0071	-0.0249	-0.0847
PRKACB	0.0347	0.1225	0.0232	0.0392	0.0629	-0.2538	0.0292	0.033	0.013	0.0508	-0.1825	0.0539	0.0677	0.0293	0.005	-0.0093	0.0495	0.0147	0.0562	-0.0457	-0.0362	0.0027	-0.01	0.0176	-0.1454	0.002	-0.0176	0.0234	-0.0111	-0.0175	0.148048	-0.0245	0.0058	0.0605	-0.0189	0.0377	-0.0307	-0.0353	0.0775	0.0874	-0.0844	-0.0068	0.0395	0.0589	0.0029	0.0015	0.0071	-0.0249	-0.0847
SAMD13	0.0347	0.0688	0.0232	0.0392	0.0629	-0.2538	0.0292	0.033	0.013	0.0508	-0.1825	0.0539	0.0269	0.0293	0.005	-0.0093	0.0495	0.0147	0.0562	-0.0457	-0.0362	0.0027	-0.01	0.0176	-0.1454	0.002	-0.0176	0.0234	-0.0111	-0.0175	0.0475	-0.0245	0.0058	0.0605	-0.0189	0.0377	-0.0307	-0.0353	0.0775	0.0406	-0.0844	-0.0068	0.0395	0.0589	0.0029	0.0015	0.0071	-0.0249	-0.0847
DNASE2B	0.0347	0.0688	0.0232	0.0392	0.0629	-0.2538	0.0292	0.033	0.013	0.0508	-0.1825	0.0539	0.0269	0.0293	0.005	-0.0093	0.0495	0.0147	0.0562	-0.0457	-0.0362	0.0027	-0.01	0.0176	-0.1454	0.002	-0.0176	0.0234	-0.0111	-0.0175	0.0475	-0.0245	0.0058	0.0480486	-0.0189	0.0377	-0.0307	-0.0353	0.0775	0.0406	-0.0844	-0.0068	0.0395	0.0589	0.0029	0.0015	0.0071	-0.0249	-0.0847
RPF1	0.0347	0.0688	0.0232	0.0392	0.0629	-0.2538	0.0292	-0.0279	0.013	0.0034	-0.1825	0.0539	0.0269	0.0293	0.005	-0.0093	0.0234588	0.0147	0.0562	-0.1453	-0.0362	0.0027	-0.01	0.0176	-0.1454	0.002	-0.0176	0.0234	-0.0111	-0.0175	0.0475	-0.0245	0.0058	0.0201	-0.0189	0.0377	-0.0307	-0.0353	0.0775	0.0406	-0.0844	-0.0068	-0.013	0.0589	0.0029	0.0015	0.0071	-0.0249	-0.0847
GNG5	0.0347	0.0688	0.0232	0.0392	0.0629	-0.2538	0.0292	-0.0279	0.013	0.0034	-0.1825	0.0539	0.0269	0.0293	0.005	-0.0093	0.0086	0.0147	0.0562	-0.1453	-0.0362	0.0027	-0.01	0.0176	-0.1454	0.002	-0.0176	0.0234	-0.0111	-0.0175	0.0475	-0.0245	0.0058	0.0201	-0.0189	0.0377	-0.0307	-0.0353	0.0775	0.0406	-0.0844	-0.0068	-0.013	0.0589	0.0029	0.0015	0.0071	-0.0249	-0.0847
CTBS	0.0347	0.0688	0.0232	0.0392	0.0629	-0.2538	0.0292	-0.0279	0.013	0.0034	-0.1825	0.0539	0.0269	0.0293	0.005	-0.0093	0.0086	0.0147	0.0562	-0.1453	-0.0362	0.0027	-0.01	0.0176	-0.1454	0.002	-0.0176	0.0234	-0.0111	-0.0175	0.0475	-0.0245	0.0058	0.0201	-0.0189	0.0377	-0.0307	-0.0353	0.0775	0.0406	-0.0844	-0.0068	-0.013	0.0589	0.0029	0.0015	0.0071	-0.0249	-0.0847
C1orf180	0.0347	0.0688	0.0232	0.0392	0.0629	-0.2538	0.0292	-0.0279	0.013	0.0034	-0.1825	0.0539	0.0269	0.0293	0.005	-0.0093	0.0086	0.0147	0.0562	-0.1453	-0.0362	0.0027	-0.01	0.0176	-0.1454	0.002	-0.0176	0.0234	-0.0111	-0.0175	0.0475	-0.0245	0.0058	0.0201	-0.0189	0.0377	-0.0307	-0.0353	0.0775	0.0406	-0.0844	-0.0068	-0.013	0.0589	0.0029	0.0015	0.0071	-0.0249	-0.0847
SSX2IP	0.0347	0.0688	0.0232	0.0392	0.0629	-0.2538	0.0292	-0.0279	0.013	0.0034	-0.1825	0.0539	0.0269	0.0293	0.005	-0.0093	0.0086	0.0147	0.0562	-0.1453	-0.0362	0.0027	-0.01	0.0176	-0.1454	0.002	-0.0176	0.0234	-0.0111	-0.0175	0.0475	-0.0245	0.0058	0.0201	-0.0189	0.0377	-0.0307	-0.0353	0.0775	0.0406	-0.0844	-0.0068	-0.013	0.0589	0.0029	0.0015	0.0071	-0.0249	-0.0847
LPAR3	0.0347	0.0688	-0.0156	0.0272588	0.0629	-0.2538	0.0292	-0.0279	0.013	0.0034	-0.1825	0.0539	0.0269	0.0293	0.005	-0.0093	0.0086	0.0147	0.0562	-0.033195	-0.0362	0.0027	-0.01	0.0176	0.0394	0.002	-0.0176	0.0234	-0.0111	-0.0175	0.0475	-0.0245	0.0058	0.0201	-0.0189	0.0377	-0.0307	-0.0353	0.0215	0.0032	-0.0844	-0.0068	-0.013	0.0456025	0.0029	0.0015	0.0071	-0.0249	-0.0847
MCOLN2	0.0347	0.0688	-0.0156	-0.0106	0.0629	-0.2538	0.0292	-0.0279	0.013	0.0034	-0.1825	0.0539	0.0269	0.0293	0.005	-0.0093	0.0086	0.0147	0.0562	-0.0595	-0.0362	0.0027	-0.01	0.0176	-0.0518892	0.002	-0.0176	0.0234	-0.0111	-0.0175	0.0475	-0.0245	0.0058	0.0201	-0.0189	0.0377	-0.0307	-0.0353	0.0215	0.0032	-0.0844	-0.0068	-0.013	0.0115	0.0029	0.0015	0.0071	-0.0249	-0.0847
WDR63	0.0347	0.0688	-0.0156	-0.0106	0.0629	-0.2538	0.0292	-0.0279	0.013	0.0034	-0.1825	0.0539	0.0269	0.0293	0.005	-0.0093	0.0086	0.0147	0.0562	-0.0595	-0.0362	0.0027	-0.01	0.0176	-0.1032	0.002	-0.0176	0.0234	-0.0111	-0.0175	0.0475	-0.0245	0.0058	0.0201	-0.0189	0.0377	-0.0307	-0.0353	0.0215	0.0032	-0.0844	-0.0068	-0.013	0.0115	0.0029	0.0015	0.0071	-0.0249	-0.0847
MCOLN3	0.0347	0.0688	-0.0156	-0.0106	0.0629	-0.2538	0.0292	-0.0279	0.013	0.0034	-0.1825	0.0539	0.0269	0.0293	0.005	-0.0093	0.0086	0.0147	0.0562	-0.0595	-0.0362	0.0027	-0.01	0.0176	-0.1032	0.002	-0.0176	0.0234	-0.0111	-0.0175	0.0475	-0.0245	0.0058	0.0201	-0.0189	0.0377	-0.0307	-0.0353	0.0215	0.0032	-0.0844	-0.0068	-0.013	0.0115	0.0029	0.0015	0.0071	-0.0249	-0.0847
SYDE2	0.0347	0.0688	-0.0156	-0.0106	0.0629	-0.2538	0.0292	-0.0279	0.013	0.0034	-0.1825	0.0539	-0.1071	0.0293	0.005	-0.0093	0.0086	0.0147	0.0562	-0.0595	-0.0362	0.0027	-0.01	0.0176	-0.1032	0.002	-0.0176	0.0234	-0.0111	-0.0175	0.0475	-0.0245	0.0058	0.0201	-0.0189	0.0377	-0.0307	-0.0353	0.0215	0.0032	-0.0844	-0.0068	-0.013	0.0115	0.0029	0.0015	0.0071	-0.0249	-0.0847
C1orf52	0.0347	0.0688	-0.0156	-0.0106	0.0629	-0.2538	0.0292	-0.0279	0.013	0.0034	-0.1825	0.0539	-0.0911389	0.0293	0.005	-0.0093	0.0086	0.0147	0.0562	-0.0595	-0.0362	0.0027	-0.01	0.0176	-0.1032	0.002	-0.0176	0.0234	-0.0111	-0.0175	0.0475	-0.0245	0.0058	0.0201	-0.0189	0.0377	-0.0307	-0.0353	0.0215	0.0032	-0.0844	-0.0068	-0.013	0.0115	0.0029	0.0015	0.0071	-0.0249	-0.0847
BCL10	0.0347	0.0688	-0.0156	-0.0106	0.109794	-0.2538	0.0292	-0.0279	0.013	0.0034	-0.1825	0.0539	0.0382	0.0293	0.005	-0.0093	0.0086	0.0147	0.0562	-0.0595	-0.0362	0.0027	-0.01	0.0176	-0.1032	0.002	-0.0176	0.0234	-0.0111	-0.0175	0.0475	-0.0245	0.0058	0.0201	-0.0189	0.0377	-0.0307	-0.0353	0.0215	0.0032	-0.0844	-0.0068	-0.013	0.0115	0.0029	0.0015	0.0071	-0.0249	-0.0847
DDAH1	0.0347	0.0688	-0.0156	-0.0106	0.0258	-0.2538	0.0292	-0.0279	0.013	0.0034	-0.1825	0.0539	0.0382	0.0293	0.005	-0.0093	0.0086	0.0147	0.0562	-0.0595	-0.0362	0.0027	-0.01	0.0176	-0.1032	0.002	-0.0176	0.0234	-0.0111	-0.0175	0.0475	-0.0245	0.0058	0.0201	-0.0189	0.0377	-0.0307	-0.0353	0.0215	0.0032	-0.0844	-0.0068	-0.013	0.0115	0.0029	0.0015	0.0071	-0.0249	-0.0847
CYR61	0.0347	0.0688	-0.0156	-0.0106	0.0258	-0.2538	0.0292	-0.0279	0.013	0.0034	-0.1825	0.0539	0.0382	0.0293	0.005	-0.0093	0.0086	0.0147	0.0562	-0.0595	-0.0362	0.0027	-0.01	0.0176	-0.1032	0.002	-0.0176	0.0234	-0.0111	-0.0175	0.0475	-0.0245	0.0058	0.0201	-0.0189	0.0377	-0.0307	-0.0353	0.0215	0.0032	-0.0844	-0.0068	-0.013	0.0115	0.0029	0.0015	0.0071	-0.0249	-0.0847
ZNHIT6	0.0347	0.0688	-0.0156	-0.0106	0.0258	-0.2538	-0.0120645	-0.0279	0.013	0.0034	-0.1825	0.0539	0.0382	0.0293	0.005	-0.0093	0.0086	0.0147	0.0562	-0.1633	-0.0362	0.0027	-0.01	0.0176	-0.1032	0.002	-0.0176	0.0234	-0.0111	-0.0175	0.0475	-0.0245	0.0058	0.0201	-0.0189	0.0377	-0.0307	-0.0353	0.1052	0.0032	-0.0844	-0.0068	-0.013	0.0115	0.0029	0.0015	0.0071	-0.0249	-0.0847
COL24A1	0.0347	0.0688	-0.0156	-0.0106	0.0258	-0.2538	-0.132325	-0.0279	-0.0654605	0.0034	-0.1825	0.0539	0.0382	0.0293	0.005	-0.0093	0.0086	0.0147	0.0562	-0.1633	-0.0362	0.0027	-0.01	0.0176	-0.1032	0.002	-0.0176	0.0234	-0.0111	-0.0175	0.0475	-0.0245	0.0058	0.0201	-0.0189	0.0377	-0.0307	-0.107688	0.1052	0.0410863	-0.164872	-0.0068	-0.013	0.0115	0.0029	0.0015	0.0071	-0.0249	-0.0847
ODF2L	0.0347	0.0688	-0.0156	-0.0106	0.0258	-0.2538	-0.004	-0.0279	-0.0171	0.0034	-0.1825	0.0539	0.0382	0.0293	0.005	-0.0093	0.0086	0.0147	0.0562	-0.1633	-0.0362	0.0027	-0.01	0.0176	-0.1032	0.002	-0.0176	0.0234	-0.0111	-0.0175	0.0475	-0.0245	0.0058	0.0201	-0.0189	0.0377	-0.0307	-0.0524	0.0877752	0.0427	-0.1083	-0.0068	-0.013	0.0115	0.0029	0.0015	0.0071	-0.0249	-0.0847
CLCA2	0.0347	0.0688	-0.0156	-0.0106	0.0258	-0.2538	-0.004	-0.0279	-0.0171	0.0034	-0.1825	0.0539	0.0382	0.0293	0.005	-0.0093	0.0086	0.0147	0.0562	-0.1633	-0.0362	0.0027	-0.01	0.0176	-0.1032	0.002	-0.0176	0.0234	-0.0111	-0.0175	0.0475	-0.0245	0.0058	0.0201	-0.0189	0.0377	-0.0307	-0.0524	0.0305	0.0427	-0.1083	-0.0068	-0.013	0.0115	0.0029	0.0015	0.0071	-0.0249	-0.0847
CLCA1	0.0347	0.0688	-0.0156	-0.0106	0.0258	-0.2538	-0.004	-0.0279	-0.0171	0.0034	-0.1825	0.0539	0.0382	0.0293	0.005	-0.0093	0.0086	0.0147	0.0562	-0.089497	-0.0362	0.0027	-0.01	0.0176	-0.1032	0.002	-0.0176	0.0234	-0.0111	-0.0175	0.0475	-0.0245	0.0058	0.0201	-0.0189	0.0377	-0.0307	-0.0524	0.0305	0.0427	-0.1083	-0.0068	-0.013	0.0115	0.0029	0.0015	0.0071	-0.0249	-0.0847
CLCA4	0.0347	0.0688	-0.0156	-0.0106	0.0258	-0.2538	-0.004	-0.0279	-0.0171	0.0034	-0.1825	0.0539	0.0382	0.0293	0.005	-0.0093	0.0086	0.0147	0.0562	-0.0892	-0.0362	0.0027	-0.01	0.0176	-0.1032	0.002	-0.0176	0.0234	-0.0111	-0.0175	0.0475	-0.0245	0.0058	0.0201	-0.0189	0.0377	-0.0307	-0.0524	0.0305	0.0427	-0.1083	-0.0068	-0.013	0.0115	0.0029	0.0015	0.0071	-0.0249	-0.0847
CLCA3P	0.0347	0.0688	-0.0156	-0.0106	0.0258	-0.2538	-0.004	-0.0279	-0.0171	0.0034	-0.1825	0.0539	0.0382	0.0293	0.005	-0.0093	0.0086	0.0147	0.0562	-0.0892	-0.0362	0.0027	-0.01	0.0176	-0.1032	0.002	-0.0176	0.0234	-0.0111	-0.0175	0.0475	-0.0245	0.0058	-0.00865091	-0.0189	0.0377	-0.0307	-0.0524	0.0305	0.0427	-0.1083	-0.0068	-0.013	0.0115	0.0029	0.0015	0.0071	-0.0249	-0.0847
SH3GLB1	0.0347	0.0688	-0.0156	-0.0106	0.0258	-0.2538	-0.004	-0.0279	-0.0171	0.0034	-0.1825	0.0539	0.0382	0.0293	0.005	-0.0093	0.0086	0.0147	0.0562	-0.0892	-0.0362	0.0027	-0.01	0.0176	-0.1032	0.002	-0.0176	0.0234	-0.0111	-0.0175	0.0475	-0.0245	0.0058	-0.0656	-0.0189	0.0377	-0.0307	-0.0524	0.0305	0.0427	-0.1083	-0.0068	-0.013	0.0115	0.0029	0.0015	0.0071	-0.0249	-0.0847
HS2ST1	0.0347	0.0688	-0.0156	-0.0106	0.0258	-0.2538	-0.004	-0.0221643	-0.0171	0.0034	-0.1825	0.0539	0.0382	0.0293	0.005	-0.0093	0.0086	0.0147	0.0562	-0.0674126	-0.0362	0.0027	-0.01	0.0176	-0.1032	0.002	-0.0176	0.0234	-0.0111	-0.0175	0.0401	-0.0245	0.0058	-0.0115134	-0.0189	0.0377	-0.0307	-0.0524	0.0305	0.0427	-0.1083	-0.0068	-0.013	0.0466608	0.0029	0.0015	0.0071	-0.0249	-0.0847
LMO4	0.0347	0.0688	-0.0156	-0.0106	0.0258	-0.2538	-0.004	0.0207	-0.0171	0.0034	-0.1825	0.0539	0.0382	0.0293	0.005	-0.0093	0.0086	0.0147	0.0562	0.0738	-0.0362	0.0027	-0.01	0.0176	-0.1032	0.002	-0.0176	0.0234	-0.0111	-0.0175	0.0401	-0.0245	0.0058	0.025	-0.0189	0.0377	-0.0307	-0.0524	0.0305	0.0427	-0.1083	-0.0068	-0.013	0.0711	0.0029	0.0015	0.0071	-0.0249	-0.0847
PKN2	0.0347	0.0688	-0.0156	-0.0212	0.0926148	-0.2538	-0.0128619	-0.013	-0.0004	-0.0171504	-0.1825	0.0514773	0.0382	0.0293	0.005	-0.0093	-0.0386	0.0147	0.0562	-0.1542	-0.0362	0.0027	-0.01	0.0176	-0.1032	0.002	-0.0176	0.0234	-0.0111	-0.0175	0.0684037	-0.0245	0.0058	0.0517984	-0.0189	0.0167	-0.0307	-0.0524	0.0993	-0.0373	-0.1083	-0.0068	-0.013	0.0361891	0.0029	0.0015	0.0071	-0.0249	-0.0847
GTF2B	0.0347	0.0688	-0.0156	-0.0212	0.0371	-0.2538	-0.0162	-0.013	-0.0004	-0.073	-0.1825	0.0254	0.0382	0.0293	0.005	-0.0093	-0.0386	0.0147	0.0562	-0.1542	-0.0362	0.0027	-0.01	0.0176	-0.1032	0.002	-0.0176	0.0234	-0.0111	-0.0175	0.0367	-0.0245	0.0058	0.0002	-0.0189	0.0167	-0.0307	-0.0524	0.0773881	-0.0373	-0.1083	-0.0068	-0.013	-0.0398	0.0029	0.0015	0.0071	-0.0249	-0.0847
CCBL2	0.0347	0.0688	-0.0156	-0.0212	0.0371	-0.2538	-0.0162	-0.013	-0.0004	-0.073	-0.1825	0.0254	0.0382	0.0293	0.005	-0.0093	-0.0386	0.0147	0.0562	-0.1542	-0.0362	0.0027	-0.01	0.0176	-0.1032	0.002	-0.0176	0.0234	-0.0111	-0.0175	0.0367	-0.0245	0.0058	0.0002	-0.0189	0.0167	-0.0307	-0.0524	0.0445	-0.0373	-0.1083	-0.0068	-0.013	-0.0398	0.0029	0.0015	0.0071	-0.0249	-0.0847
GBP3	0.0347	0.0688	-0.0156	-0.0212	0.0371	-0.2538	-0.0162	-0.013	-0.0004	-0.073	-0.1825	0.0254	0.0382	0.0293	0.005	-0.0093	-0.0386	0.0147	0.0562	-0.1542	-0.0362	0.0027	-0.01	0.0176	-0.1032	0.002	-0.0176	0.0234	-0.0111	-0.0175	0.0367	-0.0245	0.0058	0.0002	-0.0189	0.0167	-0.0307	-0.0524	0.0445	-0.0373	-0.1083	-0.0068	-0.013	-0.0398	0.0029	0.0015	0.0071	-0.0249	-0.0847
GBP1	0.0347	0.0688	-0.0156	-0.0212	0.0371	-0.2538	-0.0162	-0.013	-0.0004	0.0185357	-0.1825	0.0254	0.0382	0.0293	0.005	-0.0093	-0.0386	0.0147	0.0562	-0.1542	-0.0362	0.0027	-0.01	0.0176	-0.1032	0.002	-0.0176	0.0234	-0.0111	-0.0175	0.0367	-0.0245	0.0058	0.0002	-0.0189	0.0167	-0.0307	-0.0524	0.0445	0.0603	-0.1083	-0.0068	-0.013	0.0118342	0.0029	0.0015	0.0071	-0.0249	-0.0847
GBP2	0.0347	0.0688	-0.0156	-0.0212	0.0371	-0.2538	-0.0162	-0.013	-0.0004	0.019	-0.1825	0.0254	0.0382	0.0293	0.005	-0.0093	0.0268	0.0147	0.0562	-0.1542	-0.0362	0.0027	-0.01	0.0176	-0.113787	0.002	-0.0176	0.0234	-0.0111	-0.0175	0.0367	-0.0245	0.0058	0.0002	-0.0189	0.0167	-0.0307	-0.0524	0.0445	0.0603	-0.1083	-0.0068	-0.013	0.0483	0.0029	0.0015	0.0071	-0.0249	-0.0847
GBP4	0.0347	0.0688	-0.0156	-0.0212	0.0371	-0.2538	-0.0162	-0.013	-0.0004	0.019	-0.1825	0.0254	0.0382	0.0293	0.005	-0.0093	0.0268	0.0147	0.0562	-0.1542	-0.0362	0.0027	-0.01	0.0176	-0.1112	0.002	-0.0176	0.0234	-0.0111	-0.0175	0.0367	-0.0245	0.0058	0.0002	-0.0189	0.0167	-0.0307	-0.0524	0.0445	0.0603	-0.1083	-0.0068	-0.013	0.0483	0.0029	0.0015	0.0071	-0.0249	-0.0847
GBP5	0.0347	0.0688	-0.0156	-0.0212	0.0371	-0.2538	-0.0162	-0.013	-0.0004	0.019	-0.1825	0.0254	0.0382	0.0293	0.005	-0.0093	0.0268	0.0147	0.0562	-0.1542	-0.0362	0.0027	-0.01	0.0176	-0.1112	0.002	-0.0176	0.0234	-0.0111	-0.0175	0.0367	-0.0245	0.0058	0.0002	-0.0189	0.0167	-0.0307	-0.0524	0.0445	0.0603	-0.1083	-0.0068	-0.013	0.0483	0.0029	0.0015	0.0071	-0.0249	-0.0847
GBP6	0.0347	0.0688	-0.0156	-0.0212	0.0371	-0.2538	-0.0162	-0.013	-0.0004	0.019	-0.1825	0.0254	0.0382	0.0293	0.005	-0.0093	0.0268	0.0147	0.0562	-0.1542	-0.0362	0.0027	-0.01	0.0176	-0.1112	0.002	-0.0176	0.0234	-0.0111	-0.0175	0.0367	-0.0245	0.0058	0.0002	-0.0189	0.0167	-0.0307	-0.0524	0.0445	0.0603	-0.1083	-0.0068	-0.013	0.0483	0.0029	0.0015	0.0071	-0.0249	-0.0847
LRRC8B	0.0347	0.0688	-0.0156	-0.0212	0.0371	-0.2538	-0.0162	-0.013	-0.0004	0.019	-0.1825	0.0254	0.0382	0.0293	0.005	-0.0093	0.0268	0.0147	0.0562	-0.0522	-0.0362	0.0027	-0.01	0.0176	-0.0592057	0.002	-0.0176	0.0234	-0.0111	-0.0175	0.0367	-0.0245	0.0058	0.0002	-0.0189	0.0167	-0.0307	-0.0524	0.0445	0.0603	-0.1083	-0.0068	-0.013	0.0483	0.0029	0.0015	0.0071	-0.0249	-0.0847
LRRC8C	0.0347	0.0688	-0.0156	-0.0212	0.0371	-0.2538	0.00911624	-0.013	-0.0004	0.019	-0.1825	0.0254	0.0382	0.0293	0.005	-0.0093	0.0268	0.0147	0.0562	-0.0522	-0.0362	0.0027	-0.01	0.0176	-0.0508898	0.002	-0.0176	0.0234	-0.0111	-0.0175	0.0367	-0.0245	0.0058	0.0002	-0.0189	0.0167	-0.0307	-0.0524	0.0445	0.00144595	-0.1083	-0.0068	-0.013	0.0483	0.0029	0.0015	0.0071	-0.0249	-0.0847
LRRC8D	0.0347	0.0688	-0.0156	-0.0212	0.0371	-0.2538	0.0464	-0.013	-0.0004	0.019	-0.1825	0.0254	0.0382	0.0293	0.005	-0.0093	0.0268	0.0147	0.0562	-0.0522	-0.0362	0.0027	-0.01	0.0176	-0.0838928	0.002	-0.0176	0.0234	-0.0111	-0.0175	0.0367	-0.0245	0.0058	0.0002	-0.0189	0.0167	-0.0307	-0.0524	0.0445	-0.0053	-0.1083	-0.0068	-0.013	0.0483	0.0029	0.0015	0.0071	-0.0249	-0.0847
ZNF326	0.0347	0.0688	-0.0156	-0.0212	0.0371	-0.2538	0.0464	-0.013	-0.0004	0.019	-0.1825	0.0254	0.0382	0.0293	0.005	-0.0093	0.0268	0.0147	0.0562	-0.0522	-0.0362	0.0027	-0.01	0.0176	-0.1089	0.002	-0.0176	0.0234	-0.0111	-0.0175	0.0367	-0.0245	0.0058	0.0002	-0.0189	0.0167	-0.0307	-0.0524	0.0445	-0.0053	-0.1083	-0.0068	-0.013	0.0483	0.0029	0.0015	0.0071	-0.0249	-0.0847
ZNF644	0.0347	0.0688	-0.1424	-0.0212	0.0371	-0.2538	0.0464	-0.0219607	-0.0004	0.019	-0.1825	0.0254	0.0382	-0.0201384	-0.0209086	-0.0093	-0.000747281	0.0147	0.0562	-0.13212	-0.0362	0.0027	-0.01	0.0176	-0.1089	0.002	-0.0176	0.0234	-0.0111	-0.0175	0.0096	-0.0245	0.0058	0.000835135	-0.0189	0.0167	-0.0307	-0.0524	0.0445	0.0155	-0.1083	-0.0068	-0.013	0.0023	0.0029	0.0015	0.0071	-0.0227	-0.0847
HFM1	0.0347	0.0688	-0.0426	-0.0212	0.0371	-0.2538	-0.0054	-0.0046	-0.0004	-0.0736	-0.1825	0.0254	0.0382	0.0026	-0.0253	-0.0093	-0.0019	0.0147	0.0218	-0.1733	-0.0362	0.0027	-0.01	0.0176	-0.1089	0.002	-0.0176	0.0234	-0.0111	-0.0175	0.0096	-0.0245	0.0058	-0.0176919	-0.0189	0.0167	-0.0307	-0.0524	0.0445	0.0155	-0.1083	-0.0662159	-0.013	0.0023	0.0029	0.0015	0.0071	-0.0227	-0.0847
CDC7	0.0347	0.0688	0.0472	-0.0212	0.0371	-0.2538	-0.0054	-0.0046	-0.0004	0.014	-0.1825	0.0254	0.0382	0.0026	-0.0253	-0.0093	-0.0019	0.0147	0.0218	-0.0095	-0.0362	0.0027	-0.01	0.0176	0.0045	0.002	-0.0176	0.0234	-0.0111	-0.0175	0.0096	-0.0245	0.0058	0.0279	-0.0189	0.0167	-0.0307	-0.0524	0.0445	0.0155	-0.0082	0.0018	-0.013	0.0023	0.0029	0.0015	0.0071	-0.0227	-0.0408
TGFBR3	-0.0173484	0.0688	-0.0340761	-0.0449217	0.0371	-0.268038	-0.00822086	-0.0641953	-0.0004	-0.0510389	-0.1825	0.0254	-0.00291499	-0.00971765	-0.0596999	-0.0310278	-0.0460309	0.0147	0.0218	-0.0493512	-0.0362	0.0027	-0.01	0.0176	-0.0366124	0.002	-0.0500847	-0.00950491	-0.0111	-0.0175	-0.0311342	-0.0245	0.0058	-0.0138387	-0.0189	-0.00419823	-0.0307	-0.0524	0.0445	-0.0572767	-0.0305857	-0.0376457	-0.0756113	0.0023	0.0029	0.0015	0.0071	-0.0227	-0.0408
BRDT	-0.0348	0.0688	-0.0661	-0.1442	0.0371	-0.3729	-0.0441	-0.1077	-0.0004	-0.1706	-0.1825	0.0254	-0.0547	-0.062	-0.1278	-0.1082	-0.131498	0.0147	0.0218	-0.2185	-0.0362	0.0027	-0.01	0.0176	-0.0906	0.002	-0.1022	-0.0443	-0.0111	-0.0175	-0.0705	-0.0245	0.0058	-0.0808	-0.0189	-0.041	-0.0307	-0.0524	0.0445	-0.1731	-0.1224	-0.0838	-0.1012	0.0023	0.0029	0.0015	0.0071	-0.0227	-0.0408
EPHX4	-0.0348	0.0688	-0.113651	-0.1442	0.0371	-0.3729	-0.0441	-0.1077	-0.0004	-0.152492	-0.1825	0.0254	-0.0547	-0.062	-0.0236016	-0.1082	-0.0579	0.0147	0.0218	-0.2185	-0.0362	0.0027	-0.01	0.0176	-0.0906	0.002	-0.1022	-0.0443	-0.0111	-0.0175	-0.0705	-0.0245	0.0058	-0.0808	-0.0189	-0.041	-0.0307	-0.0524	0.0445	-0.112393	-0.1224	-0.0838	-0.1012	0.0023	0.0029	0.0015	0.0071	-0.0227	-0.0408
BTBD8	-0.0348	0.0688	-0.016	-0.0022	0.0371	-0.3729	0.059996	-0.1077	-0.0004	-0.0632	-0.1825	0.0254	-0.0547	-0.062	-0.0193	-0.1082	-0.0579	0.0147	0.0218	-0.2185	-0.0362	0.0027	-0.01	0.0176	-0.0906	0.002	-0.1022	-0.0443	-0.0111	-0.0175	-0.0705	-0.0245	0.0058	-0.0808	-0.0189	-0.041	-0.0307	-0.0524	0.0445	-0.0604	-0.1224	-0.0838	-0.1012	0.0023	0.0029	0.0015	0.0071	-0.0227	-0.0408
KIAA1107	-0.0348	0.0688	-0.016	-0.0022	0.0371	-0.3729	0.0681	-0.1077	-0.0004	-0.0632	-0.1825	0.0254	-0.0547	-0.062	-0.0193	-0.1082	-0.0579	0.0147	0.0218	-0.2185	-0.0362	0.0027	-0.01	0.0176	-0.0906	0.002	-0.1022	-0.0443	-0.0111	-0.0175	-0.0705	-0.0245	0.0058	-0.0808	-0.0189	-0.041	-0.0307	-0.0524	0.0445	-0.0604	-0.1224	-0.0838	-0.1012	0.0023	0.0029	0.0015	0.0071	-0.0227	-0.0408
GLMN	-0.0348	0.0688	-0.016	-0.0022	0.0371	-0.3729	-0.0243	-0.1077	-0.0004	-0.0632	-0.1825	0.0254	-0.0547	-0.062	-0.0193	-0.1082	-0.0579	0.0147	0.0218	-0.2185	-0.0362	0.0027	-0.01	0.0176	-0.0906	0.002	-0.1022	-0.0443	-0.0111	-0.0175	-0.0705	-0.0245	0.0058	-0.0808	-0.0189	-0.041	-0.0307	-0.0524	0.0445	-0.0604	-0.1224	-0.0838	-0.1012	0.0023	0.0029	0.0015	0.0071	-0.0227	-0.0408
RPAP2	-0.0348	0.0688	-0.016	-0.0022	0.0371	-0.3729	-0.0243	-0.1077	-0.0004	-0.0632	-0.1825	0.0254	-0.0547	-0.062	-0.0193	-0.1082	-0.0579	0.0147	0.0218	-0.2185	-0.0362	0.0027	-0.01	0.0176	-0.0906	0.002	-0.1022	-0.0443	-0.0111	-0.0175	-0.0705	-0.0245	0.0058	-0.0808	-0.0189	-0.041	-0.0307	-0.0524	0.0445	-0.0604	-0.1224	-0.0838	-0.1012	0.0023	0.0029	0.0015	0.0071	-0.0227	-0.0408
GFI1	-0.0348	0.0688	-0.016	-0.0022	0.0371	-0.3729	-0.0877135	-0.1077	-0.0802571	-0.0632	-0.1825	0.0254	-0.0547	-0.062	-0.0193	-0.1082	-0.0579	0.0147	0.0218	-0.2185	-0.0362	0.0027	-0.01	0.0176	-0.0906	0.002	-0.1022	-0.0443	-0.0111	-0.0175	-0.0705	-0.0245	0.0058	-0.0808	-0.0189	-0.041	-0.0307	-0.0524	0.0445	-0.0604	-0.1224	-0.0838	-0.1012	0.0023	0.0029	0.0015	0.0071	-0.0227	-0.0408
EVI5	-0.0348	0.0688	-0.016	-0.1108	0.0371	-0.3729	-0.1109	-0.1077	-0.0854	-0.0632	-0.1825	0.0254	-0.0547	-0.062	-0.0193	-0.1082	-0.0579	0.0147	0.0218	-0.2185	-0.0362	0.0027	-0.01	0.0176	-0.0906	0.002	-0.1022	-0.0443	-0.0111	-0.0175	-0.0001	-0.0245	0.0058	-0.0808	-0.0189	-0.041	-0.0307	-0.0524	0.0445	-0.0604	-0.1224	-0.0838	-0.1012	0.0023	0.0029	0.0015	0.0071	-0.0227	-0.0408
RPL5	-0.0348	0.0688	-0.016	-0.1108	0.0371	-0.3729	-0.1109	-0.1077	-0.0854	-0.0632	-0.1825	0.0254	-0.0547	-0.062	-0.0193	-0.1082	-0.0579	0.0147	0.0218	-0.2185	-0.0362	0.0027	-0.01	0.0176	-0.0906	0.002	-0.1022	-0.0443	-0.0111	-0.0175	-0.0001	-0.0245	0.0058	-0.0808	-0.0189	-0.041	-0.0307	-0.0524	0.0445	-0.0604	-0.1224	-0.0838	-0.1012	0.0023	0.0029	0.0015	0.0071	-0.0227	-0.0408
FAM69A	-0.0348	0.0688	-0.016	-0.1108	0.0371	-0.3729	-0.0852543	-0.1077	-0.0854	-0.0632	-0.1825	0.0254	-0.0547	-0.062	-0.0193	-0.1082	-0.0553127	0.0147	0.0218	-0.215282	-0.0362	0.0027	-0.01	0.0176	-0.0906	0.002	-0.1022	-0.0443	-0.0111	-0.0175	-0.0001	-0.0245	0.0058	-0.0801852	-0.0189	0.000663728	-0.0307	-0.0524	0.0445	-0.0604	-0.1224	-0.0838	-0.1012	0.0023	0.0029	0.0015	0.0071	-0.0227	-0.0408
MTF2	-0.0348	0.0688	-0.016	-0.1108	0.0371	-0.3729	-0.0013	-0.1077	-0.0854	-0.0632	-0.1825	0.0254	-0.0547	-0.061126	-0.0193	-0.1082	-0.0089	0.0147	0.0218	-0.2065	-0.0362	0.0027	-0.01	0.0176	-0.2477	0.002	-0.1022	-0.0443	-0.0111	-0.0175	-0.0001	-0.0245	0.0058	-0.0013	-0.0189	0.0095	-0.0307	-0.0524	0.0445	-0.0134639	-0.1224	-0.0510174	-0.0764671	0.0023	0.0029	0.0015	0.0071	-0.0227	-0.0408
TMED5	-0.0348	0.0688	-0.016	-0.1108	0.0371	-0.3729	-0.0013	-0.1077	-0.0854	-0.0632	-0.1825	0.0254	-0.0547	0.0055	-0.0193	-0.0273961	-0.0089	0.0147	0.0218	-0.2065	-0.0362	0.0027	-0.01	0.0176	-0.2477	0.002	-0.1022	-0.0443	-0.0111	-0.0175	-0.0001	-0.0245	0.0058	-0.0013	-0.0189	0.0095	-0.0307	-0.0524	0.0445	0.001	-0.1224	-0.0246	0.0108	0.0023	0.0029	0.0015	0.0071	-0.0227	-0.0408
CCDC18	-0.0348	0.0688	-0.016	-0.1108	0.0371	-0.3729	-0.0013	-0.1077	-0.0854	-0.0632	-0.1825	0.0254	-0.0547	0.0055	-0.0193	-0.0108	-0.0089	0.0147	0.0218	-0.2065	-0.0362	0.0027	-0.01	0.0176	-0.2477	0.002	-0.1022	-0.0443	-0.0111	-0.0175	-0.0001	-0.0245	0.0058	-0.0013	-0.0189	0.0095	-0.0307	-0.0524	0.0445	0.001	-0.1224	-0.0246	0.0108	0.0023	0.0029	0.0015	0.0071	-0.0227	-0.0408
DR1	-0.0348	0.0688	-0.016	0.000495161	0.0371	-0.3729	-0.0013	-0.1077	0.0127024	-0.0632	-0.1825	0.0254	-0.0547	0.0055	-0.0193	-0.0108	-0.0089	0.0147	0.0218	-0.2065	-0.0362	0.0027	-0.01	0.0176	-0.2477	0.002	-0.0339	-0.0443	-0.0111	-0.0175	-0.0001	-0.0245	0.0058	-0.0013	-0.0189	0.0095	-0.0307	-0.0524	0.0445	0.001	-0.1224	-0.0246	0.0108	0.0023	0.0029	0.0015	0.0071	-0.0227	-0.0408
FNBP1L	-0.0348	0.0688	-0.016	0.0014	0.0371	-0.2424	-0.0013	-0.0372471	0.0135	-0.0632	-0.1825	0.0254	-0.0391595	0.0055	-0.0193	-0.0108	-0.0089	0.0147	0.0715756	-0.2065	-0.0362	0.0027	-0.01	0.0176	-0.2477	0.002	-0.0339	-0.0283557	-0.0111	-0.0175	-0.0001	-0.0245	0.0058	-0.0013	-0.0189	0.0095	-0.0307	-0.0524	0.0445	0.001	-0.1224	-0.0246	0.0108	0.0023	0.0029	0.0015	0.0071	-0.0227	-0.0408
BCAR3	-0.0348	0.0688	-0.016	0.0014	0.0371	-0.259192	-0.0013	-0.0121	0.0135	-0.0632	-0.158969	0.0254	0.0399	0.0055	-0.0193	-0.0108	-0.0089	0.0147	0.0117	0.0235	-0.0362	0.0027	-0.01	0.0176	0.0144073	0.002	-0.0339	0.0253	-0.0111	-0.0175	-0.0001	-0.0245	0.0058	-0.0013	-0.0189	0.0095	-0.0307	-0.0524	-0.029	0.001	-0.0321	-0.0246	0.0108	0.0023	0.0029	0.0015	0.0071	-0.0227	-0.0408
DNTTIP2	-0.0348	0.0688	-0.016	0.0014	0.0371	-0.2165	-0.0013	-0.1787	0.0135	-0.0632	-0.1763	0.0254	0.0399	0.0055	-0.0193	-0.0108	-0.0089	0.0147	0.0117	-0.2379	-0.0362	0.0027	-0.01	0.0176	-0.0584	0.002	-0.0339	0.0253	-0.0111	-0.0175	-0.0001	-0.0245	0.0058	-0.0913	-0.0189	0.0095	-0.0307	-0.0524	-0.029	0.001	-0.0321	-0.0246	0.0108	0.0023	0.0029	0.0015	0.0071	-0.0227	-0.0408
GCLM	-0.0348	0.0688	-0.016	0.0014	0.0371	-0.4296	-0.0013	-0.1787	0.0135	-0.0632	-0.1763	0.0254	0.0399	0.0055	-0.0193	-0.0108	-0.0089	0.0147	0.0117	-0.2379	-0.0362	0.0027	-0.01	0.0176	-0.0584	0.002	-0.0339	0.0253	-0.0111	-0.0175	-0.0001	-0.0245	0.0058	-0.0913	-0.0189	0.0095	-0.0307	-0.0524	-0.029	0.001	-0.0321	-0.0246	0.0108	0.0023	0.0029	0.0015	0.0071	-0.0227	-0.0408
ABCA4	0.0301787	0.0688	-0.016	0.0014	0.0371	-0.201714	0.0271327	-0.0059	0.0135	0.0267065	-0.1763	0.0254	0.0399	0.0055	-0.0193	-0.0108	-0.0089	0.0147	0.0117	0.108548	-0.0362	0.0027	-0.01	0.0176	0.0753602	0.002	-0.0339	0.0253	0.0467417	-0.0175	0.0466383	-0.0245	0.0058	0.0301	0.0143008	0.0095	-0.0307	0.0210512	-0.029	0.001	-0.0321	-0.0246	0.0108	0.0023	0.0029	0.0015	0.0071	-0.0227	0.0534611
ARHGAP29	0.0317	0.0688	-0.016	0.0014	0.0371	-0.2754	0.0551	-0.0059	0.015	0.0006	-0.1763	0.0254	0.0399	0.0055	-0.0193	-0.0108	-0.0089	0.0147	0.0117	-0.0191	-0.0362	0.0027	-0.01	0.0176	-0.0581	0.002	-0.0339	0.0253	-0.0031	-0.0175	0.0479	-0.0245	0.0058	0.0301	0.0184	0.0095	-0.0307	-0.0344	0.0522182	0.001	-0.0321	-0.0246	0.0108	0.107931	0.0029	0.0015	0.0071	-0.0227	-0.0437986
ABCD3	0.0317	0.0688	-0.016	0.0014	0.0371	-0.2754	0.0551	-0.0059	0.015	-0.0123844	-0.1763	0.0254	0.0399	0.0055	-0.0193	-0.0108	-0.0089	0.0147	0.11748	-0.0191	-0.0362	0.0027	-0.01	0.0176	-0.0581	0.002	-0.0339	0.0253	-0.0031	-0.0175	0.0479	-0.0245	0.0058	0.0301	0.0184	0.0095	-0.0307	-0.23298	0.0697	0.001	-0.0321	-0.0246	0.0108	-0.0048	0.0029	0.0015	0.0071	-0.0227	-0.1149
F3	0.0317	0.0688	-0.016	0.0014	0.0371	-0.2754	0.0551	-0.0059	0.015	0.0749517	-0.1763	0.0254	0.0399	0.0055	-0.0193	-0.0108	-0.0089	0.0147	-0.007	-0.0191	-0.0362	0.0027	-0.01	0.0176	-0.0581	0.002	-0.0339	0.0253	-0.0031	-0.0175	0.0479	-0.0245	0.0058	0.0301	0.0184	0.0095	-0.0307	-0.0349	0.0697	0.001	-0.0321	-0.0246	0.0108	-0.0048	0.0029	0.0015	0.0071	-0.0227	-0.1149
SLC44A3	0.0317	0.0688	-0.016	0.0014	0.0371	-0.2754	0.0330046	-0.0059	0.015	-0.0286	-0.1763	0.0254	0.0399	-0.00340411	-0.0193	-0.0108	-0.0089	0.0147	-0.007	-0.0191	-0.0362	0.0027	-0.01	0.0176	-0.0581	0.002	-0.0339	0.0253	-0.0031	-0.0175	-0.0003077	-0.0245	0.0058	0.0301	-0.00318638	0.0095	-0.0307	-0.0349	-0.0264	0.001	-0.0321	-0.0246	0.0108	-0.0048	0.0029	0.0015	0.0071	-0.0227	-0.0063
CNN3	0.0317	0.0688	-0.016	0.0014	0.0371	-0.2754	-0.0569	-0.0059	0.015	-0.0286	-0.1763	0.0254	0.0399	-0.0679	-0.0193	-0.0108	-0.0089	0.0147	-0.007	-0.0289809	-0.0362	0.0027	-0.01	0.0176	-0.0581	0.002	-0.0339	0.0253	-0.0031	-0.0175	-0.0699	-0.0245	0.0058	-0.0516524	-0.0285	0.0095	-0.0307	-0.0349	-0.0264	0.001	-0.0321	-0.0246	0.0108	-0.0048	0.0029	0.0015	0.0071	-0.0227	-0.0063
ALG14	0.0317	0.0688	-0.016	0.0014	0.0371	-0.2754	-0.0569	-0.0059	0.015	-0.0286	-0.1763	0.0254	0.0399	-0.0679	-0.0193	-0.0108	-0.0089	0.0147	-0.007	-0.0566	-0.0362	0.0027	-0.01	0.0176	-0.0581	0.002	-0.0339	0.0253	-0.0031	-0.0175	-0.0699	-0.0245	0.0058	-0.0676	-0.0285	0.0095	-0.0307	-0.0349	-0.0264	0.001	-0.0321	-0.0246	0.0108	-0.0048	0.0029	0.0015	0.0071	-0.0227	-0.0063
TMEM56	0.0317	0.0688	-0.016	0.0014	0.0371	-0.2754	-0.0569	-0.0059	0.015	-0.0286	-0.1763	0.0254	0.0399	-0.0679	-0.0114064	-0.0108	-0.0089	0.0147	-0.007	-0.0566	-0.0362	0.0027	-0.01	0.0176	-0.0581	0.002	-0.0339	0.0253	-0.0031	-0.0175	-0.00998145	-0.0245	0.0058	-0.0605407	-0.0285	0.0101431	-0.0307	-0.0349	0.0402441	0.001	-0.0798778	-0.0246	0.0108	-0.0048	0.0029	0.0015	0.0071	-0.0227	-0.0713
RWDD3	0.0317	0.0688	-0.016	0.0014	0.0371	-0.2754	0.0539	-0.0059	0.015	-0.0267135	-0.1763	0.0254	0.0399	-0.0465816	0.0014	-0.0108	-0.0089	0.0147	0.00991274	-0.0566	-0.0362	0.0027	-0.01	0.0176	-0.0581	0.002	-0.0339	0.0253	-0.0031	-0.0175	-0.0013	-0.0245	0.0058	0.0531	-0.0285	0.0401	-0.0307	-0.0349	0.0499	0.001	-0.0977	-0.0246	0.0108	0.0111582	0.0029	0.0015	0.0071	-0.0227	-0.0713
PTBP2	0.0317	0.0939405	-0.016	0.0014	0.0371	-0.2754	0.0539	-0.0059	0.015	0.0353	-0.215	0.0254	0.0399	0.0192	0.0014	-0.0108	0.0559	0.0147	0.0621	-0.1411	-0.0362	0.0027	-0.01	0.0176	-0.1523	0.002	-0.0339	0.0253	-0.0341	-0.0581	0.0822	-0.0245	-0.0134	0.0531	-0.0285	0.0401	-0.0948	-0.078	0.0909	0.081	-0.1832	0.0242	0.0108	0.0604	0.0029	0.0015	0.0071	-0.1341	-0.1173
DPYD	0.0317	0.1353	-0.016	0.0168025	0.0971236	-0.267677	0.0539	-0.0059	0.015	0.0571119	-0.196687	0.0951625	0.0399	0.0655	0.0342	-0.0108	0.0559	0.0147	0.0943367	-0.1411	-0.0362	0.0027	-0.01	0.0176	-0.190652	0.002	-0.0339	0.0253	-0.0341	-0.0581	0.113672	-0.0245	-0.0134	0.0531	-0.0285	0.0401	-0.0948	-0.120399	0.133987	0.114354	-0.1832	0.0242	0.0108	0.0747545	0.0029	0.0015	0.0071	-0.128584	-0.111219
MIR137	0.0317	0.1353	-0.016	0.0122	0.132971	-0.2648	0.0539	-0.0059	0.015	0.0927	-0.1761	0.0952	0.0399	0.0655	0.0342	-0.0108	0.0559	0.0147	0.1444	-0.1411	-0.0362	0.0027	-0.01	0.0176	-0.1635	0.002	-0.0339	0.0253	-0.0341	-0.0581	0.127587	-0.0245	-0.0134	0.0531	-0.0285	0.0401	-0.0948	-0.1291	0.1603	0.1369	-0.1832	0.0242	0.0108	0.1515	0.0029	0.0015	0.0071	-0.0396	-0.1102
MIR137HG	0.0317	0.1353	-0.016	0.0122	0.132971	-0.2648	0.0539	-0.0059	0.015	0.0927	-0.1761	0.0952	0.0399	0.0655	0.0342	-0.0108	0.0559	0.0147	0.1444	-0.1411	-0.0362	0.0027	-0.01	0.0176	-0.1635	0.002	-0.0339	0.0253	-0.0341	-0.0581	0.127587	-0.0245	-0.0134	0.0531	-0.0285	0.0401	-0.0948	-0.1291	0.1603	0.1369	-0.1832	0.0242	0.0108	0.1515	0.0029	0.0015	0.0071	-0.0396	-0.1102
SNX7	0.0317	0.1353	-0.016	0.0122	0.0533	-0.2648	0.0539	-0.0059	0.015	0.0443	-0.1761	0.0952	0.0399	0.0655	0.0342	-0.0108	0.0559	0.0147	0.119094	-0.1411	-0.0362	0.0027	-0.01	0.0176	-0.1635	0.002	-0.0339	0.0253	-0.0341	-0.0581	0.0899	-0.0245	-0.0134	0.0531	-0.0285	0.0401	-0.0412	-0.1291	0.0899	0.0902	-0.1832	0.0013	0.0108	0.069	0.0029	0.0015	0.0071	-0.0396	-0.0668
PALMD	0.0317	0.1353	-0.016	0.0122	0.0533	-0.2648	0.0539	-0.0059	0.015	0.0443	-0.1761	0.0553	-0.0219	0.0655	0.0191021	-0.0108	0.0161923	0.0147	0.0488	-0.1411	-0.0362	0.0027	-0.01	0.0176	-0.119	0.002	-0.0339	0.0253	-0.0341	-0.0581	0.0899	-0.0245	-0.0134	0.0531	-0.0285	0.0401	-0.0412	-0.0679	0.0899	0.0902	-0.1163	0.0013	0.0108	0.069	0.0029	0.0015	0.0071	-0.0396	-0.0668
FRRS1	0.0317	0.1353	-0.016	0.0122	0.0533	-0.2648	0.0539	-0.0059	0.015	0.000646354	-0.1761	0.0553	-0.0219	0.0074	-0.0015	-0.0658672	-0.0293	0.0147	0.0488	-0.1411	-0.0362	0.0027	-0.01	0.0176	-0.119	0.002	-0.0339	0.0253	-0.0341	-0.0581	0.0486975	-0.0245	-0.0134	0.0531	-0.0285	0.0401	-0.0412	-0.0679	0.0899	-0.0288	-0.1163	0.0013	-0.0184068	0.0541764	0.0029	0.0015	0.0071	-0.0396	-0.0668
AGL	0.0317	0.1353	-0.016	-0.0510224	0.0533	-0.2648	0.037696	-0.0682096	0.015	-0.0679	-0.1761	0.0553	-0.0219	0.0074	-0.0015	-0.0904	-0.0293	0.0147	0.0488	-0.25823	-0.0362	0.0027	-0.01	0.0176	-0.119	0.002	-0.0339	0.0253	-0.0341	-0.0581	-0.016	-0.0245	-0.0134	-0.0621	-0.0285	0.0401	-0.0412	-0.0679	0.0899	-0.0288	-0.1163	0.0013	-0.0488	0.0309	0.0029	0.0015	0.0071	-0.0396	-0.0668
SLC35A3	0.0317	0.1353	-0.016	-0.0759	0.0533	-0.2648	-0.0353	-0.1013	0.015	-0.0679	-0.1761	0.0553	-0.0219	-0.0664	-0.0015	-0.0904	-0.0293	0.0147	0.0488	-0.2811	-0.0362	0.0027	-0.01	0.0176	-0.119	0.002	-0.0339	0.0253	-0.0341	-0.0581	-0.016	-0.0245	-0.0134	-0.0621	-0.0285	0.0401	-0.0412	-0.0679	0.0899	-0.0288	-0.1163	-0.0869285	-0.0488	0.0309	0.0029	0.0015	0.0071	-0.0396	-0.0668
HIAT1	0.0317	0.1353	-0.016	-0.0759	0.0533	-0.2648	-0.0353	-0.1013	0.015	-0.0679	-0.1761	0.0553	-0.0219	-0.0664	-0.0015	-0.0904	-0.0293	0.0147	0.0488	-0.2811	-0.0362	0.0027	-0.01	0.0176	-0.119	0.002	-0.0339	0.0253	-0.0341	-0.0581	-0.016	-0.0245	-0.0134	-0.0621	-0.0285	0.0401	-0.0412	-0.0679	0.0899	-0.0288	-0.1163	-0.0951	-0.0488	0.0309	0.0029	0.0015	0.0071	-0.0396	-0.0668
SASS6	0.0317	0.1353	-0.016	-0.0759	0.0533	-0.2648	-0.0353	-0.1013	0.015	-0.0679	-0.1761	0.0553	-0.0219	-0.0664	-0.0015	-0.0904	-0.0293	0.0147	0.0488	-0.2811	-0.0362	0.0027	-0.01	0.0176	-0.119	0.002	-0.0339	0.0253	-0.0341	-0.0581	-0.016	-0.0245	-0.0134	-0.0621	-0.0285	0.0401	-0.0412	-0.0679	0.0899	-0.0288	-0.1163	-0.0951	-0.0488	0.0309	0.0029	0.0015	0.0071	-0.0396	-0.0668
TRMT13	0.0317	0.1353	-0.016	-0.0759	0.0533	-0.2648	-0.0353	-0.1013	0.015	-0.0679	-0.1761	0.0553	-0.0219	-0.0664	-0.0015	-0.0904	-0.0293	0.0147	0.0488	-0.2811	-0.0362	0.0027	-0.01	0.0176	-0.119	0.002	-0.0339	0.0253	-0.0341	-0.0581	-0.016	-0.0245	-0.0134	-0.0621	-0.0285	0.0401	-0.0412	-0.0679	0.0899	-0.0288	-0.1163	-0.0951	-0.0488	0.0309	0.0029	0.0015	0.0071	-0.0396	-0.0668
LRRC39	0.0317	0.1353	-0.016	-0.0759	0.0533	-0.2648	-0.0353	-0.1013	0.015	-0.0679	-0.1761	0.0553	-0.0219	-0.0664	-0.0015	-0.0904	-0.0293	0.0147	0.0488	-0.2811	-0.0362	0.0027	-0.01	0.0176	-0.119	0.002	-0.0339	0.0253	-0.0341	-0.0581	-0.016	-0.0245	-0.0134	-0.0621	-0.0285	0.0401	-0.0412	-0.0679	0.0899	-0.0288	-0.1163	-0.0951	-0.0488	0.0309	0.0029	0.0015	0.0071	-0.0396	-0.0668
DBT	0.0317	0.1353	-0.016	-0.0759	0.0533	-0.2648	-0.0353	-0.1013	0.015	-0.0679	-0.1761	0.0553	-0.0219	-0.0664	-0.0015	-0.0904	-0.0293	0.0147	0.0488	-0.0943	-0.0362	0.0027	-0.01	0.0176	-0.119	0.002	-0.0339	0.0253	-0.0341	-0.0581	-0.016	-0.0245	-0.0134	-0.0621	-0.0285	0.0401	-0.0412	-0.0679	0.0899	-0.0288	-0.1163	-0.0951	-0.0488	0.0309	0.0029	0.0015	0.0071	-0.0396	-0.0668
RTCA	0.0317	0.1353	-0.016	-0.0759	0.0533	-0.2648	-0.0353	-0.1013	0.015	-0.0679	-0.1761	0.0553	-0.0219	-0.0664	-0.0015	-0.0904	-0.0293	0.0147	0.0488	-0.0943	-0.0362	0.0027	-0.01	0.0176	-0.119	0.002	-0.0339	0.0253	-0.0341	-0.0581	-0.016	-0.0245	-0.0134	-0.0621	-0.0285	0.0401	-0.0412	-0.0679	0.0899	-0.0288	-0.1163	-0.0951	-0.0488	0.0309	0.0029	0.0015	0.0071	-0.0396	-0.0668
CDC14A	0.0317	0.1353	-0.016	0.0218	0.0533	-0.2648	-0.00844776	-0.0094	0.015	0.0159	-0.1761	0.0553	0.0514023	0.028557	-0.0015	-0.0135	-0.0293	0.0147	0.0488	-0.0943	-0.0362	0.0027	-0.01	0.0176	-0.119	0.002	-0.0339	0.0253	-0.0341	-0.0581	0.0197225	-0.0245	-0.0134	-0.00761685	-0.0285	0.0401	-0.0412	-0.0679	0.0899	-0.0273263	-0.1163	0.0004	-0.0488	0.0309	0.0029	0.0015	0.0071	-0.0396	-0.0668
GPR88	0.0317	0.1353	-0.016	0.0218	0.0533	-0.2648	0.0403	-0.0094	0.015	0.0159	-0.1761	0.0553	0.0545	0.0332	-0.0015	-0.0135	-0.0293	0.0147	0.0488	-0.0943	-0.0362	0.0027	-0.01	0.0176	-0.119	0.002	-0.0339	0.0253	-0.0341	-0.0581	0.0754	-0.0245	-0.0134	0.0454	-0.0285	0.0401	-0.0412	-0.0679	0.0899	0.0946	-0.1163	0.0004	-0.0488	0.0309	0.0029	0.0015	0.0071	-0.0396	-0.0668
VCAM1	0.0317	0.1353	-0.016	0.0218	0.0533	-0.2648	0.0403	-0.0094	0.015	0.0159	-0.1761	0.0553	0.0545	0.0332	-0.0015	-0.0135	0.0461	0.0147	0.0488	-0.0943	-0.0362	0.0027	-0.01	0.0176	-0.119	0.002	-0.0339	0.0253	-0.0341	-0.0581	0.0754	-0.0245	-0.0134	0.0454	-0.0285	0.0401	-0.0412	-0.0679	0.0899	0.0994	-0.1163	0.0004	-0.0488	0.0309	0.0029	0.0015	0.0071	-0.0396	-0.0668
EXTL2	0.0317	0.1353	-0.016	0.0218	0.0533	-0.2648	0.0403	-0.0094	0.015	0.0159	-0.1761	0.0553	0.0545	0.0332	-0.0015	-0.0135	0.0461	0.0147	0.0488	-0.0943	-0.0362	0.0027	-0.01	0.0176	-0.119	0.002	-0.0339	0.0253	-0.0341	-0.0581	0.0754	-0.0245	-0.0134	0.0454	-0.0285	0.0401	-0.0412	-0.0679	0.0899	0.0994	-0.1163	0.0004	-0.0488	0.0309	0.0029	0.0015	0.0071	-0.0396	-0.0668
SLC30A7	0.0317	0.1353	-0.016	0.0218	0.0533	-0.2648	0.0403	-0.0094	0.015	0.0159	-0.1761	0.0553	0.0545	0.0332	-0.0015	-0.0135	0.0461	0.0147	0.0488	-0.0943	-0.0362	0.0027	-0.01	0.0176	-0.119	0.002	-0.0339	0.0253	-0.0341	-0.0581	0.0754	-0.0245	-0.0134	0.0454	-0.0285	0.0401	-0.0412	-0.0679	0.0899	0.0994	-0.1163	0.0004	-0.0488	0.0309	0.0029	0.0015	0.0071	-0.0396	-0.0668
DPH5	0.0317	0.1353	-0.016	0.0218	0.0533	-0.2648	0.0403	-0.0094	0.015	0.0159	-0.1761	0.0553	0.0545	0.0332	-0.0015	-0.0135	0.0461	0.0147	0.0488	-0.0943	-0.0362	0.0027	-0.01	0.0176	-0.119	0.002	-0.0339	0.0253	-0.0341	-0.0581	0.0754	-0.0245	-0.0134	0.0454	-0.0285	0.0401	-0.0412	-0.0679	0.0899	0.0994	-0.1163	0.0004	-0.0488	0.0309	0.0029	0.0015	0.0071	-0.0396	-0.0668
S1PR1	0.0317	0.1353	-0.0116	0.0218	-0.0582	-0.2648	-0.0444	-0.0094	0.0131	0.0159	-0.2216	0.0553	-0.0652	0.0332	-0.0015	-0.0135	0.0461	0.0147	0.0488	-0.0943	-0.0362	0.0027	-0.01	0.0176	-0.119	0.002	-0.0339	0.0253	-0.0341	-0.0581	0.0064	-0.0245	-0.0134	-0.0688	-0.0285	0.0401	-0.0412	-0.0679	0.0899	-0.0072	-0.1163	0.0004	-0.0488	0.0309	0.0029	0.0015	0.0071	-0.0396	-0.0668
OLFM3	0.0317	0.1353	-0.0562208	0.0128	0.0689	-0.2648	0.0574	-0.0094	0.0131	0.0922709	-0.2216	0.0553	0.0394	0.0332	-0.0015	-0.0135	0.0461	0.0147	0.0488	-0.0943	-0.0362	-0.0380203	-0.01	-0.0252	-0.19	0.002	-0.0339	0.0253	-0.0538565	-0.0581	0.1036	-0.0685772	-0.0510527	0.0428	-0.0408156	0.0401	-0.0861	-0.152	0.0899	0.0915	-0.20509	0.0004	-0.0488	0.0309	0.0029	0.0015	0.0071	-0.1219	-0.1884
COL11A1	0.0317	0.1353	-0.0604	-0.0479	0.0689	-0.2648	0.149216	-0.0094	0.0131	0.0264	-0.2216	0.0553	-0.0093	0.0332	-0.0015	-0.0135	0.0461	0.0147	0.0488	-0.2145	-0.0362	-0.0469	-0.01	-0.0252	-0.19	0.002	-0.0339	0.0253	-0.0804	-0.1146	0.1036	-0.1031	-0.0547	0.0428	-0.0724	0.0401	-0.0861	-0.152	0.0899	0.0915	-0.2176	0.0004	-0.0488	0.0309	0.0029	0.0015	0.0071	-0.1219	-0.1884
RNPC3	0.0317	0.1353	-0.0604	-0.0479	0.0689	-0.5479	0.0466	-0.0094	0.0131	0.0264	-0.2216	0.0553	-0.0093	0.0332	-0.0015	-0.0135	0.0461	0.0147	0.0488	-0.2145	-0.0362	-0.0469	-0.01	-0.0252	-0.19	0.002	-0.0339	0.0253	-0.0804	-0.1146	0.1036	-0.1031	-0.0547	0.0428	-0.0724	0.0401	-0.0861	-0.152	0.0899	0.0915	-0.2176	0.0004	-0.0488	0.0309	0.0029	0.0015	0.0071	-0.1219	-0.1884
PRMT6	0.0317	0.1353	-0.0012	0.0071	0.0689	-0.1868	0.0476	0.0186	0.0045	0.0264	-0.2216	0.0553	0.0495	0.0332	-0.0015	-0.0088	0.0461	0.0147	0.0488	-0.0811	-0.0362	0.001	-0.0158	0.0164	-0.0953	0.002	0.0233	0.0253	-0.0378	-0.0045	0.1036	-0.0161	-0.0017	0.0428	-0.0034	0.0401	-0.0861	-0.0614	0.0899	0.0915	-0.1175	0.0004	0.0099	0.0695	0.0029	0.0015	0.0071	-0.0683	-0.0924
NTNG1	0.0317	0.1353	-0.0012	0.0071	0.0689	-0.1868	0.0476	0.0186	0.0045	0.0264	-0.189371	0.0553	0.0495	0.0332	-0.0015	-0.0088	0.0461	0.0147	0.0488	-0.0811	-0.0362	0.001	-0.0158	0.0164	-0.0953	0.002	0.0233	0.0253	-0.00470858	-0.0045	0.1036	-0.0161	-0.0017	0.0428	-0.0034	0.0401	-0.0861	-0.0614	0.0899	0.0915	-0.1175	0.0004	0.0099	0.0695	0.0029	0.0015	0.0071	-0.0683	-0.0924
VAV3	0.0317	0.1353	-0.0012	0.0071	0.06771	-0.278	0.00653832	0.0186	0.0045	0.0264	-0.1752	0.0553	0.0495	0.0332	-0.0015	-0.0088	0.0461	0.0147	0.0488	-0.0811	-0.0349345	0.001	-0.0158	0.0164	-0.0953	0.002	0.0233	0.0253	-0.0026	-0.0045	0.082893	-0.0161	-0.0017	0.0428	-0.0103111	0.0401	-0.0339955	-0.0529195	0.0899	0.0915	-0.1175	0.0004	0.0099	0.0695	0.0029	0.0015	0.0071	-0.0683	-0.0924
SLC25A24	0.0317	0.1353	-0.0287462	-0.021384	0.0637	-0.299111	-0.0149	-0.0406863	0.0045	-0.0024	-0.161639	0.0553	0.0495	-0.0058	-0.0015	-0.0088	0.035301	0.0147	0.0488	-0.0811	-0.0166	0.001	-0.0158	0.0164	-0.334871	0.002	-0.0473	0.0253	-0.0026	-0.0045	0.0192	-0.132276	-0.0017	0.0363125	-0.009	0.0346575	-0.0138	-0.0403	0.0899	0.0017178	-0.1175	0.0004	0.0099	-0.00616994	0.0029	0.0015	0.0071	-0.308444	-0.0301
FAM102B	0.0317	0.0558	-0.0323	-0.0317	0.0637	-0.3025	-0.0149	-0.0648	0.0045	-0.0024	-0.167	-0.0102	0.0495	-0.0058	-0.0015	-0.0088	-0.0419	0.0147	0.0488	-0.0811	-0.0166	0.001	-0.0158	0.0164	-0.061	0.002	-0.0473	0.0253	-0.0026	-0.0045	0.0192	-0.0403	-0.0017	-0.0763043	-0.0430571	-0.0026	-0.0138	-0.0403	0.0428881	-0.0018	-0.1175	0.0004	0.0099	-0.0164	0.0029	0.0015	0.0071	-0.0254	-0.0301
HENMT1	0.0317	0.0558	-0.0323	-0.0317	0.0637	-0.3025	-0.0149	-0.0648	0.0045	-0.0024	-0.167	-0.0102	0.0495	-0.0058	-0.0015	-0.0088	-0.0419	0.0147	0.0488	-0.0811	-0.0166	0.001	-0.0158	0.0164	-0.061	0.002	-0.0473	0.0253	-0.0026	-0.0045	0.0192	-0.0403	-0.0017	-0.0814	-0.0505	-0.0026	-0.0138	-0.0403	0.012	-0.0018	-0.0585316	-0.0659	0.0099	-0.0164	0.0029	0.0015	0.0071	-0.0254	-0.0301
PRPF38B	0.0317	0.0558	-0.0323	-0.0317	0.0637	-0.3025	-0.0149	-0.0648	0.0045	-0.0024	-0.167	-0.0102	0.0495	-0.0058	-0.0015	-0.0088	-0.0419	0.0147	0.0488	-0.0811	-0.0166	0.001	-0.0158	0.0164	-0.061	0.002	-0.0473	0.0253	-0.0026	-0.0045	0.0192	-0.0403	-0.0017	-0.0800241	-0.0505	-0.0026	-0.0138	-0.0403	0.012	-0.0018	-0.0321	-0.0659	0.0099	-0.0164	0.0029	0.0015	0.0071	-0.0254	-0.0301
FNDC7	0.0317	0.0558	-0.0323	-0.0317	0.0064	-0.3025	-0.0149	-0.0648	0.0045	-0.0024	-0.167	-0.0102	0.0495	-0.0058	-0.0015	-0.0088	-0.0419	0.0147	0.0488	-0.0811	-0.0166	0.001	-0.0158	0.0164	-0.061	0.002	-0.0473	0.0253	-0.0026	-0.0045	0.0192	-0.0403	-0.0017	-0.0776	-0.0505	-0.0026	-0.0138	-0.0403	0.012	-0.0018	-0.0321	-0.0659	0.0099	-0.0164	0.0029	0.0015	0.0071	-0.0254	-0.0301
STXBP3	0.0317	0.0558	-0.0323	-0.0317	0.0064	-0.3025	-0.0149	-0.0648	0.0045	-0.113997	-0.167	-0.0102	-0.0456391	-0.0058	-0.0015	-0.0088	-0.0419	0.0147	0.0488	-0.0811	-0.0166	0.001	-0.0158	0.0164	-0.126223	0.002	-0.0473	-0.0554	-0.0026	-0.0045	0.0192	-0.0403	-0.0017	-0.0776	-0.0505	-0.0026	-0.0138	-0.0403	0.012	-0.0018	-0.0321	-0.0659	0.0099	-0.0164	0.0029	0.0015	0.0071	-0.0254	-0.0301
AKNAD1	0.0120933	0.0558	-0.115541	-0.110108	0.0064	-0.3025	-0.0870919	-0.0648	-0.0719298	-0.1141	-0.167	-0.0102	-0.0764	-0.0591108	-0.0015	-0.0744552	-0.0419	0.0147	-0.0192	-0.0811	-0.0166	0.001	-0.0158	0.0164	-0.0176785	0.002	-0.121003	-0.0554	-0.0026	-0.0045	-0.00215293	-0.0403	-0.0017	-0.0776	-0.0505	-0.0026	-0.0138	-0.0403	0.012	-0.0954	-0.0931641	-0.0659	-0.0197605	-0.0343754	0.0029	0.0015	0.0071	-0.0347328	-0.0301
SPATA42	0.0317	0.0558	-0.1477	-0.1404	0.0064	-0.3025	-0.0149	-0.0648	0.0045	-0.1141	-0.167	-0.0102	-0.0764	-0.0058	-0.0015	-0.0088	-0.0419	0.0147	-0.0192	-0.0811	-0.0166	0.001	-0.0158	0.0164	0.0143	0.002	-0.0473	-0.0554	-0.0026	-0.0045	0.0192	-0.0403	-0.0017	-0.0776	-0.0505	-0.0026	-0.0138	-0.0403	0.012	-0.0954	-0.0321	-0.0659	0.0099	-0.0164	0.0029	0.0015	0.0071	-0.0254	-0.0301
GPSM2	0.0317	0.0558	-0.1477	-0.1404	0.0064	-0.3025	-0.1407	-0.0648	-0.1083	-0.1141	-0.167	-0.0102	-0.0764	-0.0939	-0.0015	-0.1173	-0.0419	0.0147	-0.0192	-0.0811	-0.0166	0.001	-0.0158	0.0164	0.0143	0.002	-0.1691	-0.0554	-0.0026	-0.0045	0.0192	-0.0403	-0.0017	-0.0776	-0.0505	-0.0026	-0.0138	-0.0403	0.012	-0.0954	-0.1273	-0.0659	0.0099	-0.0164	0.0029	0.0015	0.0071	-0.0255212	-0.0301
CLCC1	-0.0594715	0.0558	-0.1477	-0.1404	0.0064	-0.3025	-0.1407	-0.0648	-0.1083	-0.1141	-0.167	-0.0102	-0.0764	-0.0939	-0.0015	-0.1173	-0.0419	0.0147	-0.0192	-0.0811	-0.0166	0.001	-0.0158	0.0164	0.0143	0.002	-0.1691	-0.0554	-0.0026	-0.0045	-0.0785566	-0.0403	-0.0017	-0.0776	-0.0505	-0.0026	-0.0138	-0.0403	0.012	-0.0954	-0.1273	-0.0659	-0.121247	-0.0962	0.0029	0.0015	0.0071	-0.0669092	-0.0301
WDR47	-0.0902	0.0558	-0.1477	-0.210535	0.0064	-0.368879	-0.1407	-0.31139	-0.198496	-0.1141	-0.167	-0.0102	-0.0764	-0.0939	0.0734576	-0.1173	-0.0419	0.0147	-0.0192	-0.0811	-0.0166	0.001	-0.0158	0.0164	0.0143	-0.123653	-0.1691	-0.0554	-0.0793916	-0.0045	-0.1367	-0.0403	-0.0017	-0.0776	-0.0505	-0.0026	-0.0138	-0.0770199	0.00433335	-0.23317	-0.121636	-0.246304	-0.125	-0.1344	0.0029	0.0015	0.0071	-0.0503258	-0.0301
TAF13	-0.0902	0.0558	-0.1477	-0.1732	0.0064	-0.604251	-0.1407	-0.3201	-0.1648	-0.1141	-0.167	-0.0102	-0.0764	-0.0939	-0.0137	-0.1173	-0.0419	0.0147	-0.0192	-0.0811	-0.0166	0.001	-0.0158	0.0164	0.0143	-0.1744	-0.1691	-0.0554	-0.0016	-0.0045	-0.1367	-0.0403	-0.0017	-0.0776	-0.167768	-0.0026	-0.0138	-0.0024	-0.0579	-0.208243	0.0138	-0.2654	-0.125	-0.1344	0.0029	0.0015	0.0071	-0.0053	-0.0301
TMEM167B	-0.0902	0.0558	-0.1477	-0.1732	0.0064	-0.2392	-0.1407	-0.0743	-0.1648	-0.1141	-0.167	-0.0102	-0.0764	-0.0939	-0.0137	-0.1173	-0.0419	0.0147	-0.0192	-0.0811	-0.0166	0.001	-0.0158	0.0164	0.0143	-0.1744	-0.1691	-0.0554	-0.0016	-0.0045	-0.1367	-0.0403	-0.0017	-0.0776	-0.0389	-0.0026	-0.0138	-0.0024	-0.0579	-0.0522	0.0138	-0.0764	-0.125	-0.1344	0.0029	0.0015	0.0071	-0.0053	-0.0301
SCARNA2	-0.0902	0.0558	-0.1477	-0.1732	0.0064	-0.2392	-0.1407	-0.0743	-0.1648	-0.1141	-0.167	-0.0102	-0.0764	-0.0939	-0.0137	-0.1173	-0.0419	0.0147	-0.0192	-0.0811	-0.0166	0.001	-0.0158	0.0164	0.0143	-0.1744	-0.1691	-0.0554	-0.0016	-0.0045	-0.1367	-0.0403	-0.0017	-0.0776	-0.0389	-0.0026	-0.0138	-0.0024	-0.0579	-0.0522	0.0138	-0.0764	-0.125	-0.1344	0.0029	0.0015	0.0071	-0.0053	-0.0301
C1orf194	-0.0902	0.0558	-0.1477	-0.1732	0.0064	-0.2392	-0.1407	-0.0743	-0.1648	-0.1141	-0.167	-0.0102	-0.0764	-0.0939	-0.0137	-0.1173	-0.0419	0.0147	-0.0192	-0.0811	-0.0166	0.001	-0.0158	0.0164	0.0143	-0.1744	-0.0769429	-0.0554	-0.0016	-0.0045	-0.1367	-0.0403	-0.0017	-0.0776	-0.0389	-0.0026	-0.0138	-0.0024	-0.0579	-0.0522	0.0138	-0.0764	-0.125	-0.1344	0.0029	0.0015	0.0071	-0.0053	-0.0301
KIAA1324	-0.0902	0.0558	-0.115597	-0.160972	0.0064	-0.2392	-0.0813151	-0.0743	-0.0680404	-0.1141	-0.167	-0.0102	-0.0764	-0.0939	-0.0137	-0.0876244	-0.0419	0.0147	-0.0192	-0.0477315	-0.0166	0.001	-0.0158	0.0164	0.0143	-0.0345309	-0.0064	-0.0554	-0.0016	-0.0045	-0.110832	-0.0403	0.00128286	-0.0776	-0.0389	-0.0026	-0.0138	-0.0024	-0.0579	-0.0522	0.0138	-0.0764	-0.102529	-0.120099	0.0029	0.0015	0.0071	-0.0053	-0.0301
SARS	-0.0902	0.0558	-0.016	-0.0103	0.0064	-0.2392	-0.0115	-0.0743	0.0303	-0.1141	-0.167	-0.0102	0.0153242	-0.0939	-0.0137	0.0103	-0.0419	0.0147	-0.0192	0.0432	-0.0166	0.001	-0.0158	0.0164	0.0493808	-0.0049	-0.0064	-0.0318277	-0.0016	-0.0045	0.0194	-0.0403	0.0163	-0.0776	-0.0389	-0.0026	-0.0138	-0.0024	-0.0579	-0.0522	0.0138	-0.0764	0.0106	-0.0481	0.0029	0.0015	0.0071	-0.0053	-0.0301
CELSR2	-0.0361963	0.0558	-0.016	-0.0103	0.0064	-0.2392	-0.0115	-0.0743	-0.0648352	-0.0282	-0.167	-0.0102	0.052	-0.0272991	-0.0137	0.0103	-0.0419	0.0147	-0.0192	0.0432	-0.0166	0.001	-0.0158	0.0164	0.128	-0.0049	-0.0064	0.021	0.0388	-0.0045	0.0194	-0.0403	0.0163	0.0093	0.0099	-0.0026	-0.0138	-0.0024	-0.0579	-0.0522	0.0138	-0.0764	0.0106	-0.0481	0.0443	0.0015	0.0071	-0.0053	-0.0301
PSRC1	0.0293	0.0558	-0.016	-0.0103	0.0064	-0.2392	-0.0115	-0.0743	-0.0714	-0.0282	-0.167	-0.0102	0.052	0.0026	-0.0137	0.0103	-0.0419	0.0147	-0.0192	0.0432	-0.0166	0.001	-0.0158	0.0164	0.128	-0.0049	-0.0064	0.021	0.0388	-0.0045	0.0194	-0.0403	0.0163	0.0093	0.0099	-0.0026	-0.0138	-0.0024	-0.0579	-0.0522	0.0138	-0.0764	0.0106	-0.0481	0.0443	0.0015	0.0071	-0.0053	-0.0301
SORT1	0.0293	0.0558	-0.016	-0.0103	0.0064	-0.2392	-0.1122	-0.0743	-0.0714	-0.0282	-0.167	-0.0102	0.052	0.0026	-0.0137	0.0103	-0.0419	0.0147	-0.0192	0.0432	-0.0166	0.001	-0.0158	0.0164	0.128	-0.0049	-0.0064	0.021	0.0388	-0.0045	0.0194	-0.0403	0.0163	0.0093	0.0099	-0.0026	-0.0138	-0.0024	-0.0579	-0.0522	0.0138	-0.0764	0.0106	-0.0481	0.0443	0.0015	0.0071	-0.0053	-0.0301
PSMA5	0.0293	0.0558	-0.016	-0.0103	0.0064	-0.2392	-0.1122	-0.0743	-0.0714	-0.0282	-0.167	-0.0102	0.052	0.0026	-0.0137	0.0103	-0.0419	0.0147	-0.0192	0.0432	-0.0166	0.001	-0.0158	0.0164	0.128	-0.0049	-0.0064	0.021	0.0388	-0.0045	0.0194	-0.0403	0.0163	0.0093	0.0099	-0.0026	-0.0138	-0.0024	-0.0579	-0.0522	0.0138	-0.0764	0.0106	-0.0481	0.0443	0.0015	0.0071	-0.0053	-0.0301
SYPL2	0.0293	0.0558	-0.016	-0.0103	0.0064	-0.2392	-0.0467048	-0.0743	-0.0714	-0.0282	-0.167	-0.0102	0.052	0.0026	-0.0137	0.0103	-0.0419	0.0147	-0.0192	0.0432	-0.0166	0.001	-0.0158	0.0164	0.128	-0.0049	-0.0064	0.021	0.0388	-0.0045	0.0194	-0.0403	0.0163	0.0093	0.0099	-0.0026	-0.0138	-0.0024	-0.0579	-0.0522	0.0138	-0.0764	0.0106	-0.0481	0.0443	0.0015	0.0071	-0.0053	-0.0301
ATXN7L2	0.0293	0.0558	-0.016	-0.0103	0.0064	-0.2392	-0.0105	-0.0743	-0.0714	-0.0282	-0.167	-0.0102	0.052	0.0026	-0.0137	0.0103	-0.0419	0.0147	-0.0192	0.0432	-0.0166	0.001	-0.0158	0.0164	0.128	-0.0049	-0.0064	0.021	0.0388	-0.0045	0.0194	-0.0403	0.0163	0.0093	0.0099	-0.0026	-0.0138	-0.0024	-0.0579	0.0247484	0.0138	-0.0764	0.0106	-0.0481	0.0443	0.0015	0.0071	-0.0053	-0.0301
CYB561D1	0.0293	0.0558	-0.016	-0.0103	0.0064	-0.2392	-0.0105	-0.0743	-0.0714	-0.0282	-0.167	-0.0102	0.052	0.0026	-0.0137	0.0103	-0.0419	0.0147	-0.0192	0.0432	-0.0166	0.001	-0.0158	0.0164	0.128	-0.0049	-0.0064	0.021	0.0388	-0.0045	0.0194	-0.0403	0.0163	0.0093	0.0099	-0.0026	-0.0138	-0.0024	-0.0579	0.0265	0.0138	-0.0764	0.0106	-0.0481	0.0443	0.0015	0.0071	-0.0053	-0.0301
AMIGO1	0.0293	0.0558	-0.016	-0.0103	0.0064	-0.2392	-0.0105	-0.0743	-0.0714	-0.0282	-0.167	-0.0102	0.052	0.0026	-0.0137	0.0103	-0.0419	0.0147	-0.0192	0.0432	-0.0166	0.001	-0.0158	0.0164	0.128	-0.0049	-0.0064	0.021	0.0388	-0.0045	0.0194	-0.0403	0.0163	0.0093	0.0099	-0.0026	-0.0138	-0.0024	-0.0579	0.0265	0.0138	-0.0764	0.0106	-0.0481	0.0443	0.0015	0.0071	-0.0053	-0.0301
GPR61	0.0293	0.0558	-0.016	-0.0103	0.0064	-0.2392	-0.0105	-0.0743	0.0391	-0.0282	-0.167	-0.0102	0.052	0.0026	-0.0137	0.0103	-0.0419	0.0147	-0.0192	0.0432	-0.0166	0.001	-0.0158	0.0164	-0.0015	-0.0049	-0.0064	0.021	0.0388	-0.0045	0.0194	-0.0403	0.0163	0.0093	0.0099	-0.0026	-0.0138	-0.0024	-0.0579	0.0265	0.0138	-0.0034	0.0106	0.0553	0.0443	0.0015	0.0071	-0.0053	-0.0301
GNAI3	0.0293	0.0558	-0.016	-0.0103	0.0064	-0.2392	-0.0105	-0.0715208	0.0391	-0.0282	-0.167	-0.0102	0.052	0.0026	-0.0137	0.0103	-0.0419	0.0147	-0.0192	0.0432	-0.0166	0.001	-0.0158	0.0164	-0.0015	-0.0049	-0.0064	0.021	0.0388	-0.0045	0.0194	-0.0403	0.0163	0.0093	0.0099	-0.0026	-0.0138	-0.0024	-0.0579	0.0265	0.0138	-0.0034	0.0106	0.0553	0.0443	0.0015	0.0071	-0.0053	-0.0301
GNAT2	0.0293	0.0558	-0.016	-0.0103	0.0064	-0.2392	-0.0105	-0.0006	0.0391	-0.0282	-0.167	-0.0102	0.052	0.0026	-0.0137	0.0103	-0.0419	0.0147	-0.0192	0.0432	-0.0166	0.001	-0.0158	0.0164	-0.0015	-0.0049	-0.0064	0.021	0.0388	-0.0045	0.0194	-0.0403	0.0163	0.0093	0.0099	-0.0026	-0.0138	-0.0024	-0.0579	0.0265	0.0138	-0.0034	0.0106	0.0553	0.0443	0.0015	0.0071	-0.0053	-0.0301
AMPD2	0.0293	0.0558	-0.016	-0.0103	0.0064	-0.2392	-0.0105	-0.0006	-0.0480087	-0.0282	-0.167	-0.0102	0.052	0.0026	-0.0137	0.0103	-0.00586269	0.0147	-0.0192	0.0432	-0.0166	0.001	-0.0158	0.0164	-0.0015	-0.0049	-0.0064	0.021	0.0388	-0.0045	0.0194	0.0583	0.0163	0.0093	0.0099	-0.0026	-0.0138	-0.0024	-0.0579	0.0265	0.0138	-0.0034	0.0106	0.0553	0.0443	0.0015	0.0071	-0.0053	-0.0301
GSTM4	0.0293	0.0558	-0.016	-0.0103	0.0064	-0.2392	-0.0105	-0.0006	-0.1477	-0.0282	-0.167	-0.0102	0.052	0.0026	-0.0137	0.0103	0.0128	0.0147	-0.0192	0.0432	-0.0166	0.001	-0.0158	0.0164	-0.0015	-0.0049	-0.0064	0.021	0.0388	-0.0045	0.0194	0.0583	0.0163	0.0093	0.0099	-0.0026	-0.0138	-0.0024	-0.0579	0.0265	0.0138	-0.0034	0.0106	0.0371396	0.0443	0.0015	0.0071	-0.0053	-0.0301
GSTM2	0.0293	0.0558	-0.016	-0.0103	0.0064	-0.2392	-0.172618	-0.0006	-0.1477	-0.0282	-0.167	-0.0102	0.052	0.0026	-0.0137	0.0103	0.0128	0.0147	-0.0192	0.0432	-0.0166	0.001	-0.0158	0.0164	-0.0015	-0.0049	-0.0064	0.021	0.0388	-0.0045	0.0194	0.244261	0.0163	0.0093	0.0099	-0.0026	-0.0138	-0.0024	-0.0579	0.0265	0.0138	-0.0034	0.0106	-0.0085	0.0443	0.0015	0.0071	-0.0053	-0.0301
GSTM1	0.0293	0.0558	-0.016	-0.0103	0.0064	-0.2392	-0.1935	-0.0006	-0.1477	-0.0282	-0.167	-0.0102	0.052	0.0026	-0.0137	0.0103	0.0128	0.0147	-0.0192	0.0432	-0.0166	0.001	-0.0158	0.0164	-0.0015	-0.0049	-0.0064	0.021	0.0388	-0.0045	0.0194	0.3345	0.0163	0.0093	0.0099	-0.0026	-0.0138	-0.0024	-0.0579	0.0265	0.0138	-0.0034	0.0106	-0.0085	0.0443	0.0015	0.0071	-0.0053	-0.0301
GSTM5	0.0293	0.0558	-0.016	-0.0103	0.0064	-0.2392	-0.00876685	-0.0006	-0.0155571	-0.0282	-0.167	-0.0102	0.052	0.0026	-0.0137	0.0103	0.0128	0.0147	-0.0192	0.0432	-0.0166	0.001	-0.0158	0.0164	-0.0015	-0.0049	-0.0064	0.021	0.0388	-0.0045	0.0194	0.0613089	0.0163	0.0093	0.0099	-0.0026	-0.0138	-0.0024	-0.0579	0.0265	0.0138	-0.0034	0.0106	-0.0085	0.0443	0.0015	0.0071	-0.0053	-0.0301
GSTM3	0.0293	0.0558	-0.016	-0.0103	0.0064	-0.2392	0.1249	-0.0006	-0.0097	-0.0282	-0.167	-0.0102	0.052	0.0026	-0.0137	0.0103	0.0128	0.0147	-0.0192	0.0432	-0.0166	0.001	-0.0158	0.0164	-0.0015	-0.0049	-0.0064	0.021	0.0388	-0.0045	0.0194	0.0492	0.0163	0.0093	0.0099	-0.0026	-0.0138	-0.0024	-0.0579	0.0265	0.0138	-0.0034	0.0106	-0.0085	0.0443	0.0015	0.0071	-0.0053	-0.0301
EPS8L3	0.0293	0.0558	-0.016	-0.0103	0.0064	-0.2392	-0.0383	-0.0006	-0.0097	-0.0282	-0.167	-0.0102	0.052	0.0026	-0.0137	0.0103	0.0128	0.0147	-0.0192	0.0432	-0.0166	0.001	-0.0158	0.0164	-0.0015	-0.0049	-0.0064	0.021	0.0388	-0.0045	0.0194	0.0492	0.0163	0.0093	0.0099	-0.0026	-0.0138	-0.0024	-0.0579	0.0265	0.0138	-0.0034	0.0106	-0.0085	0.0443	0.0015	0.0071	-0.0053	-0.0301
CSF1	0.0293	0.0558	-0.016	-0.0103	0.0064	-0.2392	-0.0383	-0.0006	-0.0097	-0.0282	-0.167	-0.0102	0.052	0.0026	-0.0137	0.0103	0.0128	0.0147	-0.0192	0.0432	-0.0166	0.001	-0.0158	0.0164	-0.0015	-0.0049	-0.0064	0.021	0.0388	-0.0045	0.0194	0.0253	0.0163	0.0093	0.0099	-0.0026	-0.0138	-0.0024	-0.0579	0.0265	0.0138	-0.0034	0.0106	-0.0085	0.0443	0.0015	0.0071	-0.0053	-0.0301
AHCYL1	0.0293	0.0558	-0.016	-0.0103	0.0064	-0.2392	-0.0383	-0.0006	-0.0097	-0.0282	-0.167	-0.0102	0.052	0.0026	-0.0137	0.0103	0.0128	0.0147	-0.0192	0.0432	-0.0166	0.001	-0.0158	0.0164	-0.0015	-0.0049	-0.0064	0.021	0.0388	-0.0045	0.0194	0.0253	0.0163	0.0093	0.0099	-0.0026	-0.0138	-0.0024	-0.0579	0.0265	0.0138	-0.0034	0.0106	-0.0085	0.0443	0.0015	0.0071	-0.0053	-0.0301
STRIP1	0.0293	0.0558	-0.016	-0.0103	0.0064	-0.2392	-0.0383	-0.0006	-0.0097	-0.0282	-0.167	-0.0102	0.052	0.0026	-0.0137	0.0103	0.0128	0.0147	-0.0192	0.124659	-0.0166	0.001	-0.0158	0.0164	-0.0015	-0.0049	-0.0064	0.021	0.0388	-0.0045	0.0194	0.0253	0.0163	0.0093	0.0099	-0.0026	-0.0138	-0.0024	-0.0579	0.0265	0.0138	-0.0034	0.0106	-0.0085	0.0443	0.0015	0.0071	-0.0053	-0.0301
ALX3	0.0293	0.0558	-0.016	-0.0103	0.0064	-0.2392	-0.0383	-0.0006	-0.0097	-0.0282	-0.167	-0.0102	0.052	0.0026	-0.0137	0.0103	0.0128	0.0147	-0.0192	0.1939	-0.0166	0.001	-0.0158	0.0164	-0.0015	-0.0049	-0.0064	0.021	0.0388	-0.0045	0.0194	0.0253	0.0163	0.0093	0.0099	-0.0026	-0.0138	-0.0024	-0.0579	0.0265	0.0138	-0.0034	0.0106	-0.0085	0.0443	0.0015	0.0071	-0.0053	-0.0301
UBL4B	0.0293	0.0558	-0.016	-0.0103	0.0064	-0.2392	-0.0383	-0.0006	-0.0097	-0.0282	-0.167	-0.0102	0.052	0.0026	-0.0137	0.0103	0.0128	0.0147	-0.0192	0.1939	-0.0166	0.001	-0.0158	0.0164	-0.0015	-0.0049	-0.0064	0.021	0.0388	-0.0045	0.0194	0.0253	0.0163	0.0093	0.0099	-0.0026	-0.0138	-0.0024	-0.0579	0.0265	0.0138	-0.0034	0.0106	-0.0085	0.0443	0.0015	0.0071	-0.0053	-0.0301
SLC6A17	0.0293	0.0558	-0.016	-0.0103	0.0064	-0.2392	-0.00753988	-0.0006	0.00722897	-0.0282	-0.167	-0.0102	0.052	0.0026	-0.0137	0.0103	0.0128	0.0147	-0.0192	0.1939	-0.0166	0.001	-0.0158	0.0164	-0.0015	-0.0049	-0.0064	0.021	0.0388	-0.0045	0.0194	0.0253	0.0163	0.0093	0.0099	-0.0026	-0.0138	-0.0024	-0.0579	0.0265	0.0138	-0.0034	0.0106	-0.0085	0.0443	0.0015	0.0071	-0.0053	-0.0301
KCNC4	0.0293	0.0558	-0.016	-0.0103	0.0064	-0.2392	0.0322	-0.0006	0.0291	-0.0282	-0.167	-0.0102	0.052	0.0026	-0.0137	0.0103	0.0128	0.0147	-0.0192	0.0572354	-0.0166	0.001	-0.0158	0.0164	-0.0015	-0.0049	-0.0064	0.021	0.0388	-0.0045	0.0194	0.0253	0.0163	0.0093	0.0099	-0.0026	-0.0138	-0.0024	-0.0579	0.0265	0.0138	-0.0034	0.0106	-0.0085	0.0443	0.0015	0.0071	-0.0053	-0.0301
RBM15	0.0293	0.0558	-0.016	-0.0103	0.0064	-0.2392	0.0322	-0.0006	0.0291	-0.0282	-0.167	-0.0102	0.052	0.0026	-0.0137	0.0103	0.0128	0.0147	-0.0192	-0.0778	-0.0166	0.001	-0.0158	0.0164	-0.0015	-0.0049	-0.0064	0.021	0.0388	-0.0045	0.0194	0.0253	0.0163	0.0093	0.0099	-0.0026	-0.0138	-0.0024	0.0173	0.0265	0.0138	-0.0034	0.0106	-0.0085	-0.0379128	0.0015	0.0071	-0.0053	-0.0301
SLC16A4	0.0293	0.0558	-0.016	-0.0103	0.0064	-0.2392	0.0322	-0.0006	0.0291	-0.0282	-0.167	-0.0102	0.052	0.0026	-0.0137	0.0103	0.0128	0.0147	-0.0192	-0.0778	-0.0166	0.001	-0.0158	0.0164	-0.0015	-0.0049	-0.0064	0.021	0.0388	-0.0045	0.0194	0.0253	0.0163	0.0093	0.0099	-0.0026	-0.0138	-0.0024	0.0173	0.0265	0.0138	-0.0034	0.0106	-0.0085	0.0513	0.0015	0.0071	-0.0053	-0.0301
LAMTOR5	0.0293	0.0558	-0.016	-0.0103	0.0064	-0.2392	0.0322	-0.0006	0.0291	-0.0282	-0.167	-0.0102	0.052	0.0026	-0.0137	0.0103	0.0128	0.0147	-0.0192	-0.0778	-0.0166	0.001	-0.0158	0.0164	-0.0015	-0.0049	-0.0064	0.021	0.0388	-0.0045	0.0194	0.0253	0.0163	0.0093	0.0099	-0.0026	-0.0138	-0.0024	0.0173	0.0265	0.0138	-0.0034	0.0106	-0.0085	0.0513	0.0015	0.0071	-0.0053	-0.0301
PROK1	0.0293	0.0558	-0.016	-0.0103	0.0064	-0.2392	0.0322	-0.0006	0.0291	-0.0282	-0.167	-0.0102	0.052	0.0026	-0.0137	0.0103	0.0128	0.0147	-0.0192	0.1451	-0.0166	0.001	-0.0158	0.0164	-0.0015	-0.0049	-0.0064	0.021	0.0388	-0.0045	0.0194	0.0253	0.0163	0.0093	0.0099	-0.0026	-0.0138	-0.0024	0.0173	0.0265	0.0138	-0.0034	0.0106	-0.0085	0.0513	0.0015	0.0071	-0.0053	-0.0301
CYMP	0.0293	0.0558	-0.016	-0.0103	0.0064	-0.2392	0.0322	-0.0006	0.0291	0.0159	-0.167	0.0161	0.052	0.0026	-0.0137	0.0103	0.0128	0.0147	-0.0192	0.1451	-0.0166	0.001	-0.0158	0.0164	-0.0015	-0.0049	-0.0064	0.021	0.0388	-0.0045	0.0194	0.0253	0.0163	0.0093	0.0099	0.0335	-0.0138	-0.0024	0.0173	0.0265	0.0138	-0.0034	0.0106	0.0414	0.0513	0.0015	0.0071	-0.0053	-0.0301
KCNA10	0.0293	0.0558	-0.016	-0.0103	0.0064	-0.2392	0.0322	-0.0006	0.0291	0.0159	-0.167	0.0161	0.052	0.0026	-0.0137	0.0103	0.0128	0.0147	-0.0192	0.1451	-0.0166	0.001	-0.0158	0.0164	-0.0015	-0.0049	-0.0064	0.021	0.0388	-0.0045	0.0194	0.0253	0.0163	0.0093	0.0099	0.0335	-0.0138	-0.0024	0.0173	0.0265	0.0138	-0.0034	0.0106	0.0414	0.0513	0.0015	0.0071	-0.0053	-0.0301
KCNA2	0.0293	0.0558	-0.016	-0.0103	0.0064	-0.2392	0.0322	-0.0006	0.0291	0.0159	-0.167	0.0161	0.052	0.0026	-0.0137	0.0103	0.0128	0.0147	-0.0150289	0.1451	-0.0166	0.001	-0.0158	0.0164	-0.0015	-0.0049	-0.0064	0.021	0.0388	-0.0045	0.0194	0.0253	0.0163	0.0093	0.0099	0.0335	-0.0138	-0.0024	0.0173	0.0265	0.0138	-0.0034	0.0106	0.0414	0.0513	0.0015	0.0071	-0.0053	-0.0301
KCNA3	0.0293	0.0558	-0.016	-0.0103	0.0064	-0.2392	0.0322	-0.0006	0.0291	0.0159	-0.167	0.0161	0.052	0.0026	-0.0137	0.0103	0.0128	0.0147	0.0115	-0.0018	-0.0166	0.001	-0.0158	0.0164	-0.0015	-0.0049	-0.0064	0.021	0.0388	-0.0045	0.0194	0.0253	0.0163	0.0093	0.0099	0.0335	-0.0138	-0.0024	0.0173	0.0265	-0.1171	-0.0034	0.0106	0.0414	0.0513	0.0015	0.0071	-0.0053	-0.0301
CD53	0.0293	0.0558	-0.016	-0.0103	0.0064	-0.2392	0.0322	-0.0006	0.0291	0.0159	-0.167	0.0161	0.052	0.0026	-0.0137	-0.0575	0.0128	0.0147	0.0115	-0.1494	-0.0166	0.001	-0.0158	0.0164	-0.0015	-0.0049	-0.0064	0.021	0.0388	-0.0045	0.0194	0.0253	0.0163	0.0093	0.0099	0.0335	-0.0138	-0.0024	0.0173	0.0265	-0.1171	-0.0034	0.0106	0.0414	0.0513	0.0015	0.0071	-0.0572	-0.0301
LRIF1	0.0293	0.0558	-0.016	-0.0103	0.0064	-0.2392	0.0322	-0.0006	0.0291	0.0159	-0.167	0.0161	0.052	0.0026	-0.0137	-0.0575	0.0128	0.0147	0.0115	-0.1494	-0.0166	0.001	-0.0158	0.0164	-0.0015	-0.0049	-0.0064	0.021	0.0388	-0.0045	0.0194	0.0253	0.0163	0.0093	0.0099	0.0335	-0.0138	-0.0024	0.0173	0.0265	-0.1171	-0.0034	0.0106	0.0414	0.0513	0.0015	0.0071	-0.0572	-0.0301
DRAM2	0.0293	0.0558	-0.016	-0.0103	0.0064	-0.2392	0.0322	-0.0006	0.0291	0.0159	-0.167	0.0161	0.052	0.0026	-0.0137	-0.0161544	0.0128	0.0147	0.0115	-0.110574	-0.0166	0.001	-0.0158	0.0164	-0.0015	-0.0049	-0.0064	0.021	0.0388	-0.0045	0.0194	0.0253	0.0163	0.0093	0.0099	0.0335	-0.0138	-0.0024	0.0173	0.0265	-0.1171	-0.0034	0.0106	0.0414	0.0513	0.0015	0.0071	-0.0202933	-0.0301
CEPT1	0.0293	0.0558	-0.016	-0.0103	0.0064	-0.2392	0.0322	-0.0006	0.0291	0.0159	-0.167	0.0161	0.052	0.0026	-0.0137	0.0231	0.0128	0.0147	0.0115	-0.0145	-0.0166	0.001	-0.0158	0.0164	-0.0015	-0.0049	-0.0064	0.021	0.0388	-0.0045	0.0194	0.0253	0.0163	0.0093	0.0099	0.0335	-0.0138	-0.0024	0.0173	0.0265	-0.1171	-0.0034	0.0106	0.0414	0.0513	0.0015	0.0071	-0.019	-0.0301
DENND2D	0.0293	0.0558	-0.016	-0.0103	0.0064	-0.2392	0.0322	-0.0006	0.0291	0.0159	-0.167	0.0161	0.052	0.0026	-0.0137	0.0231	0.0128	0.0147	0.0115	-0.0145	-0.0166	0.001	-0.0158	0.0164	-0.0015	-0.0049	-0.0064	0.021	0.0388	-0.0045	0.0194	0.0253	0.0163	0.0093	0.0099	0.0335	-0.0138	-0.0024	0.0173	0.0265	-0.0223	-0.0034	0.0106	0.0414	0.0513	0.0015	0.0071	-0.019	-0.0301
CHI3L2	0.0293	0.0558	-0.016	-0.0103	0.0064	-0.2392	0.0322	-0.0006	0.0291	0.0159	-0.167	0.0161	0.052	0.0026	-0.0137	0.0231	0.0128	0.0147	0.0115	-0.0145	-0.0166	0.001	-0.0158	0.0164	-0.0015	-0.0049	-0.0064	0.021	0.0388	-0.0045	0.0194	0.0253	0.0163	0.0093	0.0099	0.0335	-0.0138	-0.0024	0.0173	0.0265	-0.0223	-0.0034	0.0106	0.0414	0.0513	0.0015	0.0071	-0.019	-0.0301
CHIAP2	0.0293	0.0558	-0.016	-0.0103	0.0064	-0.2392	0.0322	-0.0006	0.0291	0.0159	-0.167	0.0161	0.052	0.0026	-0.0137	0.0231	0.0128	0.0147	0.0115	-0.0145	-0.0166	0.001	-0.0158	0.0164	-0.0015	-0.0049	-0.0064	0.021	0.0388	-0.0045	0.0194	0.0253	0.0163	0.0093	0.0099	0.0335	-0.0138	-0.0024	0.0173	0.0265	-0.0223	-0.0034	0.0106	0.0414	0.0513	0.0015	0.0071	-0.019	-0.0301
CHIA	0.0293	0.0558	-0.016	-0.0103	0.0064	-0.2392	0.0292641	-0.0006	0.0266587	0.0159	-0.167	0.0161	0.052	0.0026	-0.0137	0.0231	0.0128	0.0147	0.0115	-0.0145	-0.0166	0.001	-0.0158	0.0164	-0.0015	-0.0049	-0.0064	0.021	0.0388	-0.0045	0.0194	0.0253	0.0163	0.0093	0.0099	0.0335	-0.0138	-0.0024	0.0173	0.0265	-0.0223	-0.0034	0.0106	0.0414	0.0513	0.0015	0.0071	-0.019	-0.0301
PIFO	0.0293	0.0558	-0.016	-0.0103	0.0064	-0.2392	-0.0325	-0.0006	-0.0247	0.0159	-0.167	0.0161	0.052	0.0026	-0.0137	0.0231	0.0128	0.0147	0.0115	-0.0145	-0.0166	0.001	-0.0158	0.0164	-0.0015	-0.0049	-0.0064	0.021	0.0388	-0.0045	0.0194	0.0253	0.0163	0.0093	0.0099	0.0335	-0.0138	-0.0024	0.0173	0.0265	-0.0223	-0.0034	0.0106	0.0414	0.0513	0.0015	0.0071	-0.019	-0.0301
OVGP1	0.0293	0.0558	-0.016	-0.0103	0.0064	-0.2392	-0.0325	-0.0006	-0.0247	0.0159	-0.167	0.0161	0.052	0.0026	-0.0137	0.0231	0.0128	0.0147	0.0115	-0.0145	-0.0166	0.001	-0.0158	0.0164	-0.0015	-0.0049	-0.0064	0.021	0.0388	-0.0045	0.0194	0.289153	0.0163	0.0093	0.0099	0.0335	-0.0138	-0.0024	0.0173	0.0265	-0.0223	-0.0034	0.0106	0.0414	0.0513	0.0015	0.0071	-0.019	-0.0301
WDR77	0.0293	0.0558	-0.016	-0.0103	0.0064	-0.2392	-0.0325	-0.0006	-0.0247	0.0159	-0.167	0.0161	0.052	0.0026	-0.0137	0.0231	0.0128	0.0147	0.0115	-0.0145	-0.0166	0.001	-0.0158	0.0164	-0.0015	-0.0049	-0.0064	0.021	0.0388	-0.0045	0.0194	-0.023	0.0163	0.0093	0.0099	0.0335	-0.0138	-0.0024	0.0173	0.0265	-0.0223	-0.0034	0.0106	0.0414	0.0513	0.0015	0.0071	-0.019	-0.0301
ATP5F1	0.0293	0.0558	-0.016	-0.0103	0.0064	-0.2392	-0.0325	-0.0006	-0.0247	0.0159	-0.167	0.0161	0.052	0.0026	-0.0137	0.0231	0.0128	0.0147	0.0115	-0.0145	-0.0166	0.001	-0.0158	0.0164	-0.0015	-0.0049	-0.0064	0.021	0.0388	-0.0045	0.0194	-0.023	0.0163	0.0093	0.0099	0.0335	-0.0138	-0.0024	0.0173	0.0265	-0.0223	-0.0034	0.0106	0.0414	0.0513	0.0015	0.0071	-0.019	-0.0301
C1orf162	0.0293	0.0558	-0.016	-0.0103	0.0064	-0.2392	-0.0325	-0.0006	-0.0247	0.0159	-0.167	0.0161	0.052	0.0026	-0.0137	0.0231	0.0128	0.0147	0.0115	-0.0145	-0.0166	0.001	-0.0158	0.0164	-0.0015	-0.0049	-0.0064	0.021	0.0388	-0.0045	0.0194	-0.023	0.0163	0.0093	0.0099	0.0335	-0.0138	-0.0024	0.0173	0.0265	-0.0223	-0.0034	0.0106	0.0414	0.0513	0.0015	0.0071	-0.019	-0.0301
ADORA3	0.0293	0.0558	0.0466931	-0.0103	0.0064	-0.2392	-0.0325	-0.0006	-0.0247	0.0159	-0.167	0.0161	0.052	0.0026	-0.0137	0.0231	0.0128	0.0147	0.0115	-0.0145	-0.0166	0.001	-0.0158	0.0164	-0.0015	-0.0049	-0.0064	0.021	0.0388	-0.0045	0.0194	-0.0944605	0.0163	0.0093	0.0099	0.0335	-0.0138	-0.0024	0.0173	0.0265	-0.0223	-0.0034	0.0106	0.0414	0.0513	0.0015	0.0071	-0.019	-0.0301
RAP1A	0.0293	0.0558	0.0483	-0.00819085	0.0064	-0.2392	-0.0325	-0.0006	-0.0247	0.0707888	-0.167	0.0161	0.052	0.0026	-0.0137	-0.0605461	0.0128	0.0147	0.0115	-0.0119359	-0.0166	0.001	-0.0158	0.0164	-0.0015	-0.0049	-0.0064	0.021	0.0388	-0.0045	0.0194	-0.00230202	0.0163	0.0093	0.0099	0.0335	-0.0138	-0.0024	0.0173	0.0265	-0.0223	-0.0034	0.0106	0.0414	0.0513	0.0015	0.0071	-0.019	-0.0301
FAM212B	0.0293	0.0558	0.0483	0.0292298	0.0064	-0.2392	-0.0325	-0.0006	-0.0247	0.118299	-0.167	0.0161	0.052	0.0026	-0.0137	-0.0247338	0.0128	0.0147	0.0115	0.0511718	-0.0166	0.001	-0.0158	0.0164	-0.0015	-0.0049	-0.0064	0.021	0.0388	-0.0045	0.0194	0.0406	0.0163	0.0093	0.0099	0.0335	-0.0138	-0.0024	-0.0146575	0.0265	-0.0223	-0.0034	0.0106	0.0414	0.0513	0.0015	0.0071	-0.019	-0.0301
DDX20	0.0293	0.0558	0.0483	0.0559	0.0064	-0.2392	-0.0325	-0.0006	-0.0247	0.0282	-0.167	0.0161	0.052	0.0026	-0.0137	0.0315	0.0128	0.0147	0.0115	0.099	-0.0166	0.001	-0.0158	0.0164	-0.0015	-0.0049	-0.0064	0.021	0.0388	-0.0045	0.0194	0.0406	0.0163	0.0093	0.0099	0.0335	-0.0138	-0.0024	-0.0419	0.0265	-0.0223	-0.0034	0.0106	0.0414	0.0513	0.0015	0.0071	-0.019	-0.0301
KCND3	0.0293	0.0558	0.0483	0.0559	0.0064	-0.2392	0.00257283	-0.0006	-0.0150006	0.0282	-0.167	0.0161	0.052	0.0026	-0.0137	0.0315	0.0128	0.0147	0.0115	0.099	-0.0166	0.001	-0.0158	0.0164	-0.0015	-0.0049	-0.0064	0.021	0.0388	-0.0045	0.0194	0.0406	0.0163	0.0370148	0.0099	0.0335	-0.0138	-0.0024	-0.0419	0.0265	-0.0223	-0.0034	0.0106	0.0414	0.0513	0.0015	0.0071	-0.019	-0.0301
CTTNBP2NL	-0.0568	0.0558	-0.0122	-0.0236	0.0064	-0.3033	-0.0047	-0.0801	-0.0016	-0.0944	-0.1771	0.0161	-0.0498	0.0026	-0.0137	-0.0704394	-0.0894	0.0147	0.0115	-0.1349	-0.0166	0.001	-0.0158	0.0164	0.0199	-0.0049	-0.0064	0.021	0.0181	-0.0045	-0.0737	-0.1089	0.0163	-0.0563	-0.0417	-0.0171	-0.0138	-0.0024	-0.0419	-0.097	-0.0223	-0.108	-0.0919	-0.047	-0.108216	0.0015	0.0071	-0.019	-0.0465
WNT2B	-0.0568	0.0558	-0.0122	-0.0236	0.0064	-0.3033	-0.0047	-0.0801	-0.0016	-0.0944	-0.1771	0.0161	-0.0498	0.0026	-0.0137	-0.0738	-0.0894	0.0147	0.0115	-0.1349	-0.0166	0.001	-0.0158	0.0164	0.0199	-0.0049	-0.0064	0.021	0.0160131	-0.0045	-0.0737	-0.1089	0.0163	-0.0563	-0.0417	-0.0171	-0.0138	-0.0024	-0.0419	-0.097	-0.0223	-0.108	-0.0919	-0.047	0.0202	0.0015	0.0071	-0.019	-0.0465
ST7L	-0.0568	0.0558	-0.0122	-0.0236	0.0064	-0.3033	-0.0047	-0.0801	-0.0016	-0.0944	-0.1771	0.0161	-0.0498	0.0026	-0.0137	-0.0738	-0.0894	0.0147	0.0115	-0.1349	-0.0166	0.001	-0.0158	0.0164	0.0199	-0.0049	-0.0064	0.021	-0.0939	-0.0045	-0.0737	-0.1089	0.0163	-0.0563	-0.0417	-0.0171	-0.0138	-0.0024	-0.0419	-0.097	-0.0223	-0.108	-0.0919	-0.047	0.0202	0.0015	0.0071	-0.019	-0.0465
CAPZA1	-0.0568	0.0558	-0.0122	-0.0236	0.0064	-0.3033	-0.0047	-0.0801	-0.0016	-0.0944	-0.1771	0.0161	-0.0498	0.0026	-0.0137	-0.0738	-0.0652471	0.0147	0.0115	-0.1349	-0.0166	0.001	-0.0158	0.0164	0.0199	-0.0049	-0.0064	0.021	-0.0696641	-0.0045	-0.0737	-0.1089	0.0163	-0.0563	-0.0417	-0.0171	-0.0138	-0.0024	-0.0419	-0.097	-0.0223	-0.108	-0.0919	-0.047	0.0202	0.0015	0.0071	-0.019	-0.0465
MOV10	-0.0568	0.0558	-0.0122	-0.0236	0.0064	-0.3033	-0.0047	-0.0801	-0.0016	-0.0944	-0.1771	0.0161	-0.0498	0.0026	-0.0137	-0.0738	0.0074	0.0147	0.0115	-0.0677077	-0.0166	0.001	-0.0158	0.0164	0.0199	-0.0049	-0.0064	0.021	0.0417	-0.0045	-0.0737	0.17655	0.0163	-0.0563	-0.0417	-0.0171	-0.0138	-0.0024	-0.0419	-0.097	-0.0223	-0.108	0.0116712	-0.047	0.0202	0.0015	0.0071	-0.019	-0.0465
RHOC	-0.0568	0.0558	-0.0122	-0.0236	0.0064	-0.3033	-0.0047	-0.0801	-0.0016	-0.0944	-0.1771	0.0161	-0.0498	0.0026	-0.0137	-0.0738	0.0074	0.0147	0.0115	0.1591	-0.0166	0.001	-0.0158	0.0164	0.0199	-0.0049	-0.0064	0.021	0.0417	-0.0045	-0.0737	0.2086	0.0163	-0.0563	-0.0417	-0.0171	-0.0138	-0.0024	-0.0419	-0.097	-0.0223	-0.108	0.0233	-0.047	0.0202	0.0015	0.0071	-0.019	-0.0465
PPM1J	-0.0568	0.0558	-0.0122	-0.0236	0.0064	-0.3033	-0.0047	-0.0801	-0.0016	-0.0944	-0.1771	0.0161	-0.0498	0.0026	-0.0137	-0.0738	0.0074	0.0147	0.0115	0.1591	-0.0166	0.001	-0.0158	0.0164	0.0199	-0.0049	-0.0064	0.021	0.0417	-0.0045	-0.0737	-0.0494	0.0163	-0.0563	-0.0417	-0.0171	-0.0138	-0.0024	-0.0419	-0.097	-0.0223	-0.108	0.0233	-0.047	0.0202	0.0015	0.0071	-0.019	-0.0465
SLC16A1	-0.0568	0.0558	-0.0661	-0.1376	0.0064	-0.3033	-0.0816	-0.145742	-0.091	-0.0944	-0.1771	0.0161	-0.0498	-0.1107	-0.0137	-0.0738	-0.1091	0.0147	0.0115	-0.1439	-0.0166	0.001	-0.0158	0.0164	-0.1223	-0.0049	-0.1566	-0.079	-0.0324	-0.0045	-0.0737	-0.0494	0.0163	-0.0717712	-0.0417	-0.0841	-0.0138	-0.0389528	-0.0419	-0.097	-0.0223	-0.108	-0.114	-0.047	0.0202	0.0015	0.0071	-0.019	0.0304
LRIG2	-0.0568	0.0558	-0.0661	-0.0483915	0.0064	-0.3033	-0.0816	-0.165662	-0.091	-0.0944	-0.1771	0.0161	-0.0477346	-0.1107	-0.0137	-0.0738	-0.1091	0.0147	0.0115	-0.1439	-0.0166	0.001	-0.0158	0.0164	-0.1223	-0.0049	-0.1566	-0.079	-0.0324	-0.0045	-0.0737	-0.0494	0.0163	-0.150863	-0.0417	-0.0841	-0.0138	-0.0646	-0.0393689	-0.097	-0.0223	-0.108	-0.0964494	-0.047	0.0202	0.0015	0.0071	-0.019	0.0304
MAGI3	0.0267	0.0558	-0.0661	-0.0084	0.0064	-0.3033	-0.0019	-0.0625	-0.0099	-0.0092	-0.1771	0.0161	0.0256	-0.0004	-0.0137	-0.0738	-0.0017	0.0147	0.0115	-0.1439	-0.0166	0.001	-0.0158	0.0164	-0.1223	-0.0049	-0.0189	0.0228	-0.0324	-0.0045	0.0081	-0.0494	0.0163	-0.0357	-0.0417	0.0198	-0.0138	-0.0646	0.0505	-0.013	-0.126	-0.004	-0.0187	0.0309	0.0202	0.0015	0.0071	-0.019	-0.0427082
PHTF1	0.0267	0.0558	-0.0661	-0.0084	0.0064	-0.3033	-0.0019	-0.0625	-0.0099	-0.0092	-0.1771	0.0161	0.0256	-0.0004	-0.0137	-0.0738	-0.0017	0.0147	0.0115	-0.1439	-0.0166	0.001	-0.0158	0.0164	-0.1223	-0.0049	-0.0189	0.0228	-0.0324	-0.0045	0.0081	-0.0494	0.0163	-0.0357	-0.0417	0.0198	-0.0138	-0.0646	0.0505	-0.013	-0.126	-0.004	-0.0187	0.0309	0.0202	0.0015	0.0071	-0.019	-0.0509
RSBN1	0.0267	0.0558	-0.0661	-0.0084	0.0064	-0.3033	-0.0019	-0.0625	-0.0099	-0.0253063	-0.1771	0.0161	0.0251465	-0.0004	-0.0137	-0.0738	-0.0017	0.0147	0.0115	-0.1439	-0.0166	0.001	-0.0158	0.0164	-0.1223	-0.0049	-0.0189	0.0228	-0.0324	-0.0045	0.0081	-0.0494	0.0163	-0.0357	-0.0417	0.0198	-0.0138	-0.0646	0.0505	-0.0232119	-0.126	-0.004	-0.0333908	0.0309	0.0202	0.0015	0.0071	-0.019	-0.0509
PTPN22	0.0267	0.0558	-0.0661	-0.0084	0.0064	-0.3033	-0.0019	-0.0625	-0.0099	-0.1133	-0.1771	0.0161	-0.119552	-0.0004	-0.0137	-0.0738	-0.0017	0.0147	0.0115	-0.1439	-0.0166	0.001	-0.0158	0.0164	-0.1223	-0.0049	-0.0189	0.0228	-0.0324	-0.0045	0.0081	-0.0494	0.0163	-0.0357	-0.0417	0.0198	-0.0138	-0.0646	0.0505	-0.0997	-0.126	-0.004	-0.1082	0.0309	0.0202	0.0015	0.0071	-0.019	-0.0509
BCL2L15	0.0267	0.0558	-0.0661	-0.0084	0.0064	-0.3033	-0.0019	-0.0625	-0.0099	-0.1133	-0.1771	0.0161	-0.1299	-0.0004	-0.0137	-0.0738	-0.0017	0.0147	0.0115	-0.1439	-0.0166	0.001	-0.0158	0.0164	-0.1223	-0.0049	-0.0189	0.0228	-0.0238237	-0.0045	0.0081	-0.0494	0.0163	-0.0357	-0.0417	0.0198	-0.0138	-0.0646	0.0505	-0.0997	-0.126	-0.004	-0.1082	0.0309	0.0202	0.0015	0.0071	-0.019	-0.0509
AP4B1	0.0267	0.0558	-0.0661	-0.0084	0.0064	-0.3033	-0.0019	-0.00262425	-0.0099	0.0083	-0.1771	0.0161	0.00482044	-0.0004	-0.0137	-0.0738	-0.0017	0.0147	0.0115	-0.1439	-0.0166	0.001	-0.0158	0.0164	0.0733	-0.0049	-0.0189	0.0228	0.0386	-0.0045	0.0081	-0.0257576	0.0163	-0.0357	-0.0056	0.0198	-0.0138	-0.0646	0.0505	-0.0997	0.0114	-0.004	-0.1082	0.0309	0.0202	0.0015	0.0071	-0.019	-0.0509
DCLRE1B	0.0267	0.0558	-0.0661	-0.0084	0.0064	-0.3033	-0.0019	0.0215	-0.0099	0.0083	-0.1771	0.0161	0.0591	-0.0004	-0.0137	-0.0738	-0.0017	0.0147	0.0115	-0.1439	-0.0166	0.001	-0.0158	0.0164	0.0733	-0.0049	-0.0189	0.0228	0.0386	-0.0045	0.0081	0.0784	0.0163	-0.0357	-0.0056	0.0198	-0.0138	0.021454	-0.0398	-0.0997	0.0114	-0.004	-0.1082	0.0309	0.0202	0.0015	0.0071	-0.019	-0.0509
HIPK1	0.0267	0.0558	-0.0065	-0.0084	0.0064	-0.3033	-0.0019	0.0215	-0.0099	0.0083	-0.1771	0.0161	0.0591	-0.0004	-0.0137	-0.0738	-0.0017	0.0147	0.0115	-0.1439	-0.0166	0.001	-0.0158	0.0164	0.0733	-0.0049	-0.0189	0.0228	0.0386	-0.0045	0.0081	0.0784	0.0163	-0.0288634	-0.0056	0.0198	-0.0138	0.0416	-0.0398	-0.0166976	0.0114	-0.004	-0.0540103	0.0309	0.0202	0.0015	0.0071	-0.019	-0.0509
OLFML3	0.0267	0.0558	-0.0065	-0.0084	0.0064	-0.3033	-0.0019	0.0215	-0.0099	0.0083	-0.1771	0.0161	0.0591	-0.0004	-0.0137	0.013	-0.0017	0.0147	0.0115	0.1708	-0.0166	0.001	-0.0158	0.0164	0.0733	-0.0049	-0.0189	0.0228	0.0386	-0.0045	0.0081	0.0784	0.0163	0.0296	-0.0056	0.0198	-0.0138	0.0416	-0.0398	0.009	0.0114	-0.004	0.0099	0.0309	0.0202	0.0015	0.0071	-0.019	-0.0509
SYT6	0.0267	0.0558	-0.0065	-0.0084	0.0064	-0.3033	-0.0019	0.0215	-0.0099	0.0083	-0.1771	0.0161	0.0591	-0.0004	-0.0137	0.013	-0.0017	0.0147	0.0115	0.1708	-0.0166	0.001	-0.0158	0.0164	0.0733	-0.0049	-0.0189	0.0228	0.0386	-0.0045	0.0081	0.0784	0.0163	0.0296	-0.0056	0.0198	-0.0138	0.0416	-0.0398	0.009	0.0114	-0.004	0.0099	0.0309	0.0202	0.0015	0.0071	-0.019	-0.0509
TRIM33	-0.124419	0.0558	-0.0065	-0.0084	0.0064	-0.3033	-0.0019	-0.0847	-0.0099	-0.0749967	-0.1771	0.0161	-0.0251	-0.0004	-0.0137	-0.0982	-0.0017	0.0147	0.0115	-0.1476	-0.0166	0.001	-0.0158	0.0164	-0.1348	-0.0049	-0.0189	0.0228	-0.0426	-0.0045	-0.0539241	-0.098	0.0163	-0.0555	-0.0056	0.0198	-0.0138	-0.103	0.0353	0.009	-0.1464	-0.004	0.0099	0.0309	0.0202	0.0015	0.0071	-0.019	-0.0509
BCAS2	-0.1676	0.0558	-0.0065	-0.0084	0.0064	-0.3033	-0.0019	-0.0847	-0.0099	-0.1958	-0.1771	0.0161	-0.0251	-0.0004	-0.0137	-0.0982	-0.0017	0.0147	0.0115	-0.1476	-0.0166	0.001	-0.0158	0.0164	-0.1348	-0.0049	-0.0189	0.0228	-0.0426	-0.0045	-0.1118	-0.098	0.0163	-0.0555	-0.0056	0.0198	-0.0138	-0.103	0.0353	-0.2454	-0.1464	-0.2077	0.0099	0.0010117	0.0202	0.0015	0.0071	-0.0753	-0.0509
DENND2C	0.0194931	0.0558	-0.0065	-0.0084	0.0064	-0.3033	-0.0019	-0.0847	-0.0099	-0.1958	-0.1771	0.0161	-0.0251	-0.0004	-0.0137	-0.240925	-0.0017	0.0147	0.0115	-0.1476	-0.0166	0.001	-0.0158	0.0164	-0.1348	-0.0049	-0.0189	0.0228	-0.0426	-0.0045	-0.111085	-0.098	0.0163	-0.0555	-0.0056	0.0198	-0.0138	-0.103	0.0353	-0.122749	-0.1464	-0.178917	0.0099	-0.0907746	0.0202	0.0015	0.0071	-0.0753	-0.0509
AMPD1	0.028	0.0558	-0.0065	-0.0084	0.0064	-0.3033	-0.0019	-0.0847	-0.0099	-0.0085	-0.1771	0.0161	-0.0251	-0.0004	-0.0137	-0.0652	-0.0017	0.0147	0.0115	-0.1476	-0.0166	0.001	-0.0158	0.0164	-0.1348	-0.0049	-0.0189	0.0228	-0.0426	-0.0045	0.0146	-0.098	0.0163	-0.0555	-0.0056	0.0198	-0.0138	-0.103	0.0353	0.0198	-0.1464	-0.0126	0.0099	0.0207	0.0202	0.0015	0.0071	-0.0753	-0.0509
NRAS	0.028	0.0558	-0.0065	-0.0084	0.0064	-0.3033	-0.0019	-0.0847	-0.0099	-0.0085	-0.1771	0.0161	-0.0251	-0.0004	-0.0137	-0.0652	-0.0017	0.0147	0.0115	-0.1476	-0.0166	0.001	-0.0158	0.0164	-0.1348	-0.0049	-0.0189	0.0228	-0.0426	-0.0045	0.0146	-0.0940765	0.0163	-0.0555	-0.0056	0.0198	-0.0138	-0.103	0.0353	0.0198	-0.1464	-0.0126	0.0099	0.0207	0.0202	0.0015	0.0071	-0.0753	-0.0509
CSDE1	0.028	0.0558	-0.0065	-0.0084	0.0064	-0.3033	-0.0019	-0.0847	-0.0099	-0.0085	-0.1771	0.0161	-0.0251	-0.0004	-0.0137	-0.0652	-0.0017	0.0147	0.0115	-0.1476	-0.0166	0.001	-0.0158	0.0164	-0.1348	-0.0049	-0.0189	0.0228	-0.0426	-0.0045	0.0146	0.0018	0.0163	-0.0555	-0.0056	0.0198	-0.0138	-0.103	0.0353	0.0198	-0.1464	-0.0126	0.0099	0.0207	0.0202	0.0015	0.0071	-0.0753	-0.0509
SIKE1	0.028	0.0558	-0.0065	-0.0084	0.0064	-0.3033	-0.0019	-0.0847	-0.0099	-0.0085	-0.1771	0.0161	-0.0251	-0.0004	-0.0137	-0.0652	-0.0017	0.0147	0.0115	-0.1476	-0.0166	0.001	-0.0158	0.0164	-0.1348	-0.0049	-0.0189	0.0228	-0.0426	-0.0045	0.0146	0.0018	0.0163	-0.0555	-0.0056	0.0198	-0.0138	-0.103	0.0353	0.0198	-0.1464	-0.0126	0.0099	0.0207	0.0202	0.0015	0.0071	-0.0753	-0.0509
SYCP1	0.028	0.0558	-0.0065	-0.0084	0.0064	-0.3033	-0.0019	-0.0847	-0.0099	-0.0085	-0.1771	0.0161	-0.0251	-0.0004	-0.0137	-0.0652	-0.0017	0.0147	0.0115	-0.1476	-0.0166	0.001	-0.0158	0.0164	-0.1348	-0.0049	-0.0189	0.0228	-0.0426	-0.0045	0.0146	0.0018	0.0163	-0.0555	-0.0056	0.0198	-0.0138	-0.103	0.1487	0.0198	-0.1464	-0.0126	0.0099	0.0207	0.0202	0.0015	0.0071	-0.0753	-0.0509
TSHB	0.028	0.0558	-0.0065	-0.0084	0.0064	-0.3033	-0.0019	-0.0213376	-0.0099	-0.0085	-0.1771	0.0161	-0.0251	-0.0004	-0.0137	-0.0652	-0.0017	0.0147	0.0115	-0.1476	-0.0166	0.001	-0.0158	0.0164	-0.1348	-0.0049	-0.0189	0.0228	0.0243	-0.0045	0.0146	0.0018	0.0163	-0.0555	-0.0056	0.0198	-0.0138	-0.103	0.1487	0.0198	-0.1464	-0.0126	0.0099	0.0207	0.0202	0.0015	0.0071	-0.0753	-0.0509
TSPAN2	0.028	0.0558	-0.0065	-0.0084	0.0064	-0.285064	-0.0019	0.0259	-0.0099	-0.0085	-0.1771	0.0161	0.0377854	-0.0004	-0.0137	0.0025329	-0.0017	0.0147	0.0115	0.0234689	-0.0166	0.001	-0.0158	0.0164	-0.0155599	-0.0049	-0.0189	0.0228	0.0243	-0.0045	0.0146	0.0018	0.0163	0.0178135	-0.0056	0.0198	-0.0138	-0.0350262	0.0334566	0.0198	-0.1464	-0.0126	0.0099	0.0207	0.0202	0.0015	0.0071	-0.0753	-0.0509
NGF	0.028	0.0558	-0.0065	-0.0084	0.0064	-0.2409	-0.0019	0.0259	-0.0099	-0.0085	-0.1771	0.0161	0.0413	-0.0004	-0.0137	0.0066	-0.0017	0.0147	0.0115	0.062	-0.0166	0.001	-0.0158	0.0164	-0.0084	-0.0049	-0.0189	0.0228	0.0243	-0.0045	0.0146	0.0018	0.0163	0.0232	-0.0056	0.0198	-0.0138	-0.0137	-0.0027	0.0198	-0.0347	-0.0126	0.0099	0.0207	0.0202	0.0015	0.0071	-0.0753	-0.0509
VANGL1	0.028	0.0558	-0.0065	-0.0084	0.0064	-0.2409	-0.0019	-0.021	-0.0099	-0.0085	-0.1771	0.0161	0.0413	-0.0004	-0.0137	0.0066	-0.0017	0.0147	0.0115	0.0532818	-0.0166	0.001	-0.0158	0.0164	-0.0084	-0.0049	-0.0189	0.0228	0.0243	-0.0045	0.0146	0.0018	0.0163	0.0232	-0.0056	0.0198	-0.0138	-0.0137	-0.0027	0.0198	-0.0347	-0.0126	0.0099	0.0207	0.0202	0.0015	0.0071	-0.0753	-0.0509
CASQ2	0.028	0.0558	-0.0065	-0.0084	0.0064	-0.2409	-0.0019	-0.021	-0.0099	-0.0085	-0.1771	0.0161	0.0413	-0.0004	-0.0137	0.0066	-0.0017	0.0147	0.0115	-0.046	-0.0166	0.001	-0.0158	0.0164	-0.0084	-0.0049	-0.0189	0.0228	0.0243	-0.0045	0.0146	0.0018	0.0163	0.0232	-0.0056	0.0198	-0.0138	-0.0137	-0.0027	0.0198	-0.0347	-0.0126	0.0099	0.0207	0.0202	0.0015	0.0071	-0.0753	-0.0509
NHLH2	0.028	0.0558	-0.0065	-0.0084	0.0064	-0.2409	-0.0019	-0.021	-0.0099	-0.0085	-0.1771	0.0161	0.0413	-0.0004	-0.0137	0.0066	-0.0017	0.0147	0.0115	-0.046	-0.0166	0.001	-0.0158	0.0164	-0.0084	-0.0049	-0.0189	0.0228	0.0243	-0.0045	0.0146	0.0018	0.0163	0.0232	-0.0056	0.0198	-0.0138	-0.0137	-0.0027	0.0198	-0.0347	-0.0126	0.0099	0.0207	0.0202	0.0015	0.0071	-0.0753	-0.0509
SLC22A15	0.028	0.0558	-0.0065	-0.0084	0.0064	-0.2409	-0.0019	-0.021	-0.0099	-0.0085	-0.1771	0.0161	0.0413	-0.0004	-0.0137	0.0066	-0.0017	0.0147	0.0115	-0.046	-0.0166	0.001	-0.0158	0.0164	-0.0084	-0.0049	-0.0189	0.0228	0.0243	-0.0045	0.0146	0.0018	0.0163	0.0232	-0.0056	0.0198	-0.0138	-0.0137	-0.0027	0.0198	-0.0347	-0.0126	0.0099	0.0207	0.0202	0.0015	0.0071	-0.0753	-0.0509
MAB21L3	0.028	0.0558	-0.0065	-0.0084	0.0064	-0.2409	-0.0019	-0.021	-0.0099	-0.0085	-0.1771	0.0161	0.0413	-0.0004	-0.0137	0.0066	-0.0017	0.0147	0.0115	0.0647	-0.0166	0.001	-0.0158	0.0164	-0.0084	-0.0049	-0.0189	0.0228	0.0243	-0.0045	0.0146	0.0018	0.0163	0.0232	-0.0056	0.0198	-0.0138	-0.0137	-0.0027	0.0198	-0.0347	-0.0126	0.0099	0.0207	0.0202	0.0015	0.0071	-0.0753	-0.0509
ATP1A1	0.028	0.0558	-0.0065	-0.0084	0.0064	-0.2409	-0.0019	-0.021	-0.0099	-0.0085	-0.1771	0.0161	0.0413	-0.0004	-0.0137	0.0066	-0.0017	0.0147	0.0115	0.0647	-0.0166	0.001	-0.0158	0.0164	-0.0084	-0.0049	-0.0189	0.0228	0.0243	-0.0045	0.0146	0.0018	0.0163	0.0232	-0.0056	0.0198	-0.0138	-0.0137	-0.0027	0.0198	-0.0347	-0.0126	0.0099	0.0207	0.0202	0.0015	0.0071	-0.0753	-0.0509
ATP1A1OS	0.028	0.0558	-0.0065	-0.0084	0.0064	-0.2409	-0.0019	-0.021	-0.0099	-0.0085	-0.1771	0.0161	0.0413	-0.0004	-0.0137	0.0066	-0.0017	0.0147	0.0115	0.0647	-0.0166	0.001	-0.0158	0.0164	-0.0084	-0.0049	-0.0189	0.0228	0.0243	-0.0045	0.0146	0.0018	0.0163	0.0232	-0.0056	0.0198	-0.0138	-0.0137	-0.0027	0.0198	-0.0347	-0.0126	0.0099	0.0207	0.0202	0.0015	0.0071	-0.0753	-0.0509
CD58	0.028	0.0558	-0.0065	-0.0084	0.0064	-0.2409	-0.0019	-0.021	-0.0099	-0.0085	-0.1771	0.0161	0.0413	-0.0004	-0.0137	0.0066	-0.0017	0.0147	0.0115	0.0647	-0.0166	0.001	-0.0158	0.0164	-0.0084	-0.0049	-0.0189	0.0228	0.0243	-0.0045	0.0146	0.0018	0.0163	0.0232	-0.0056	0.0198	-0.0138	-0.0137	-0.0027	0.0198	-0.0347	-0.0126	0.0099	0.0207	0.0202	0.0015	0.0071	-0.0753	-0.0509
IGSF3	0.028	0.0558	-0.0065	-0.0084	0.0064	-0.06931	-0.0019	-0.021	-0.0099	-0.0085	-0.1771	0.0161	0.0413	-0.0004	-0.0137	0.0066	-0.0017	0.0147	0.0115	0.241519	-0.0166	0.001	-0.0158	0.0164	-0.0084	-0.0049	-0.0189	0.0228	0.0243	-0.0045	0.0146	0.0018	0.0163	0.0232	-0.0056	0.0198	-0.0138	-0.0137	-0.0027	0.0198	-0.0347	-0.0126	0.0099	0.0207	0.0202	0.0015	0.0071	-0.0753	-0.0509
CD2	0.028	0.0558	-0.0065	-0.0084	0.0064	-0.2422	-0.0019	-0.021	-0.0099	-0.0085	-0.1771	0.0161	0.0413	-0.0004	-0.0137	0.0066	-0.0017	0.0147	0.0115	-0.0125	-0.0166	0.001	-0.0158	0.0164	0.0556	-0.0049	-0.0189	0.0228	0.0243	-0.0045	0.0146	0.0018	0.0163	0.0232	-0.0056	0.0198	-0.0138	-0.0137	-0.0027	0.0198	-0.0347	-0.0126	0.0099	0.0207	0.0202	0.0015	0.0071	-0.0753	-0.0509
PTGFRN	0.028	0.0558	-0.0065	-0.0084	0.0064	-0.2422	-0.0019	-0.021	-0.0099	-0.0085	-0.1771	0.0161	0.0413	-0.0004	-0.0137	0.0066	-0.0017	0.0147	0.0115	-0.0125	-0.0166	0.001	-0.0158	0.0164	-0.0639	-0.0049	-0.0189	0.0228	0.0243	-0.0045	0.0146	0.0018	0.0163	0.0232	-0.0056	0.0198	-0.0138	-0.0137	-0.0027	0.0198	-0.0347	-0.0126	0.0099	0.0207	0.0202	0.0015	0.0071	-0.0753	-0.0509
CD101	0.028	0.0558	-0.0065	-0.0084	0.0064	-0.2422	-0.0019	-0.021	-0.0099	-0.0085	-0.1771	0.0161	0.0413	-0.0004	-0.0137	0.0066	-0.0017	0.0147	0.0115	-0.0125	-0.0166	0.001	-0.0158	0.0164	-0.0639	-0.0049	-0.0189	0.0228	0.0243	-0.0045	0.0146	0.0018	0.0163	0.0232	-0.0056	0.0198	-0.0138	-0.0137	-0.0027	0.0198	-0.0347	-0.0126	0.0099	0.0207	0.0202	0.0015	0.0071	-0.0753	-0.0509
TTF2	0.028	0.0558	-0.0065	-0.0084	0.0064	-0.2422	-0.0019	-0.021	-0.0099	-0.0085	-0.1771	0.0161	0.0413	-0.0004	-0.0137	0.0066	-0.0017	0.0147	0.0115	-0.0125	-0.0166	0.001	-0.0158	0.0164	-0.0639	-0.0049	-0.0189	0.0228	0.0243	-0.0045	0.0146	0.0018	0.0163	0.0232	-0.0056	0.0198	-0.0138	-0.0137	-0.0027	0.0198	-0.0347	-0.0126	0.0099	0.0207	0.0202	0.0015	0.0071	-0.0753	-0.0509
TRIM45	0.028	0.0558	-0.0065	-0.0084	0.0064	-0.2422	-0.0019	-0.021	-0.0099	-0.0085	-0.1771	0.0161	0.0413	-0.0004	-0.0137	0.0066	-0.0017	0.0147	0.0115	-0.0125	-0.0166	0.001	-0.0158	0.0164	-0.0639	-0.0049	-0.0189	0.0228	0.0243	-0.0045	0.0146	0.0018	0.0163	0.0232	-0.0056	0.0198	-0.0138	-0.0137	-0.0027	0.0198	-0.0347	-0.0126	0.0099	0.0207	0.0202	0.0015	0.0071	-0.0753	-0.0509
VTCN1	0.028	0.0558	-0.0065	-0.0084	0.0064	-0.2422	-0.0019	-0.021	-0.0099	-0.0085	-0.186841	0.0161	0.0413	-0.0004	-0.0137	0.0066	-0.0017	0.0147	0.0115	-0.0125	-0.0166	0.001	-0.0158	0.0164	-0.0639	-0.0049	-0.0189	0.0228	0.0243	-0.0045	0.0146	0.0018	0.0163	0.0232	-0.0056	0.0198	-0.0138	-0.0137	-0.0027	0.0198	-0.0347	-0.0126	-4.78979e-05	0.0207	0.0202	0.0015	0.0071	-0.0753	-0.0509
MAN1A2	0.028	0.0558	-0.0065	-0.0084	0.0064	-0.2422	-0.0019	-0.021	-0.0099	-0.00193321	-0.2147	0.0161	0.0413	-0.0004	-0.0137	0.0066	0.00533957	0.0147	0.0115	-0.0125	-0.0166	0.001	-0.0158	0.0164	-0.0639	-0.0049	-0.0189	0.0228	0.0243	-0.0045	0.0566026	0.0018	0.0163	0.0232	-0.0056	0.0198	-0.0138	-0.135891	-0.0027	0.0638	-0.0347	-0.0126	-0.0285	0.0207	0.0202	0.0015	0.0071	-0.0753	-0.0509
FAM46C	0.028	0.0558	-0.0065	-0.0084	0.0064	-0.2422	-0.0019	-0.021	-0.0099	0.0145	-0.2147	0.0161	0.0413	-0.0004	-0.0137	0.0066	0.0386	0.0147	0.0115	0.1109	-0.0166	0.001	-0.0158	0.0164	0.0717	-0.0049	-0.0189	0.0228	0.0243	-0.0045	0.0567	0.0018	0.0163	0.0232	-0.0056	0.0198	-0.0138	0.051	-0.0027	0.0638	-0.0347	-0.0126	-0.0285	0.0207	0.0202	0.0015	0.0071	-0.0753	-0.0509
GDAP2	0.028	0.0558	-0.0065	-0.0084	0.0064	-0.2422	-0.0019	-0.021	-0.0099	0.0145	-0.2147	0.0161	0.0413	-0.0004	-0.0137	0.0066	0.0386	0.0147	0.0115	-0.0977	-0.0166	0.001	-0.0158	0.0164	-0.1455	-0.0049	-0.0189	0.0228	-0.0449	-0.0045	0.0567	0.0018	-0.0254	0.0232	-0.0056	0.0198	-0.0138	-0.069	0.0498	0.0638	-0.148794	-0.0126	-0.0285	0.0207	0.0202	0.0015	0.0071	-0.0753	-0.0509
WDR3	0.028	0.0558	-0.0065	-0.104413	0.0064	-0.2422	-0.0019	-0.021	-0.0099	0.0145	-0.2147	0.0161	0.0413	-0.0004	-0.0137	0.0066	0.0386	0.0147	0.0115	-0.0977	-0.0166	0.001	-0.0158	0.0164	-0.1455	-0.0049	-0.0189	0.0228	-0.0449	-0.0045	0.0567	0.0018	-0.0254	0.0232	-0.0056	0.0198	-0.0138	-0.069	0.0498	0.0638	-0.1514	-0.0126	-0.0285	0.0207	0.0202	0.0015	0.0071	-0.0753	-0.0509
SPAG17	0.028	0.0558	-0.0065	-0.0088	0.0064	-0.2422	-0.0019	-0.021	-0.0099	0.0145	-0.2147	0.0161	0.0413	-0.0004	-0.0137	0.0066	0.0386	0.0147	0.0115	-0.0977	-0.0166	0.001	-0.0158	0.0125239	-0.1455	-0.0049	-0.0189	0.0228	-0.0449	-0.0045	0.0567	0.0018	-0.0254	0.0232	-0.0056	0.0198	-0.0138	-0.069	0.0498	0.0638	-0.1514	-0.0126	-0.0285	0.0207	0.0202	0.0015	0.0071	-0.0753	-0.0509
TBX15	0.028	0.0558	-0.0065	-0.0088	0.0064	-0.2356	-0.0019	-0.021	-0.0099	0.0145	-0.2147	0.0161	0.0413	-0.0004	-0.0137	0.0066	0.0386	0.0147	0.0115	-0.0977	-0.0166	0.001	-0.0158	-0.0079	-0.0108	-0.0049	-0.0189	0.0228	-0.0449	-0.0045	0.0567	0.0018	-0.0254	0.0232	-0.0056	0.0198	-0.0138	-0.069	0.0498	0.0516669	-0.1514	-0.0126	-0.0285	0.0207	0.0202	0.0015	0.0071	-0.0753	-0.1185
WARS2	0.028	0.0558	-0.0065	-0.0088	0.0064	-0.2356	-0.0019	-0.021	-0.0099	0.0145	-0.2147	0.0161	0.0413	-0.0004	-0.0137	0.0066	0.0386	0.0147	0.0115	-0.0977	-0.0166	0.001	-0.0158	-0.0079	-0.0108	-0.0049	-0.0189	0.0228	-0.0449	-0.0045	0.0342657	0.0018	-0.0254	0.0232	-0.0056	0.0198	-0.0138	-0.069	0.0498	0.019	-0.1514	-0.0126	-0.0285	0.0207	0.0202	0.0015	0.0071	-0.0753	-0.1185
HAO2	0.028	0.0558	-0.0065	-0.0088	0.0064	-0.2356	-0.0019	0.0212	-0.0099	0.0145	-0.1545	0.0161	0.0413	-0.0004	-0.0137	0.0066	0.0386	0.0147	0.0115	0.0461	-0.0166	0.001	-0.0158	-0.0079	-0.0108	-0.0049	-0.0189	0.0228	0.0204	-0.0045	0.0149	0.0018	0.0172	0.0232	-0.0056	0.0198	-0.0138	-0.0153	-0.0196	0.019	-0.0346	-0.0126	-0.0285	0.0207	0.0202	0.0015	0.0071	-0.0753	-0.1185
HSD3B2	0.028	0.0558	-0.0065	-0.0088	0.0064	-0.2356	-0.0019	0.0212	-0.0099	0.0145	-0.1545	0.0161	0.0413	-0.0004	-0.0137	0.0066	0.0386	0.0147	0.0115	0.0461	-0.0166	0.001	-0.0158	-0.0079	-0.0108	-0.0049	-0.0189	0.0228	0.0204	-0.0045	0.0149	0.0018	0.0172	0.0232	-0.0056	0.0198	-0.0138	-0.0153	-0.0196	0.019	-0.0346	-0.0126	-0.0285	0.0207	0.0202	0.0015	0.0071	-0.0753	-0.1185
HSD3B1	0.028	0.0558	-0.0065	-0.0088	0.0064	-0.2356	-0.0019	0.0212	-0.0099	0.0145	-0.1545	0.0161	0.0413	-0.0004	-0.0137	0.0066	0.0386	0.0147	0.0115	0.0461	-0.0166	0.001	-0.0158	-0.0079	-0.0108	-0.0049	-0.0189	0.0228	0.0204	-0.0045	0.0149	0.0018	0.0172	0.0232	-0.0056	0.0198	-0.0138	-0.0153	-0.0196	0.019	-0.0346	-0.0126	-0.0285	0.0207	0.0202	0.0015	0.0071	-0.0753	-0.1185
LINC00622	0.028	0.0558	-0.0065	-0.0088	0.0064	-0.2356	-0.0019	0.0212	-0.0099	0.0145	-0.1545	0.0161	0.0413	-0.0004	-0.0137	0.0066	0.0097	0.0147	0.0115	0.0461	-0.0166	0.001	-0.0158	-0.0079	-0.0108	-0.0049	-0.0189	0.0228	0.0204	-0.0045	0.0149	0.0018	0.0172	0.0232	-0.0056	0.0198	-0.0138	-0.0153	-0.0196	0.019	-0.0346	-0.0126	-0.0285	0.0207	0.0202	0.0015	0.0071	-0.0753	-0.1185
HSD3BP5	0.028	0.0558	-0.0065	-0.0088	0.0064	-0.2356	-0.0019	0.0212	-0.0099	0.0145	-0.1545	0.0161	0.0413	-0.0004	-0.0137	0.0066	0.0097	0.0147	0.0115	0.0461	-0.0166	0.001	-0.0158	-0.0079	-0.0108	-0.0049	-0.0189	0.0228	0.0204	-0.0045	0.0149	0.0018	0.0172	0.0232	-0.0056	0.0198	-0.0138	-0.0153	-0.0196	0.019	-0.0346	-0.0126	-0.0285	0.0207	0.0202	0.0015	0.0071	-0.0753	-0.1185
ZNF697	0.028	0.0558	-0.0065	-0.0088	0.0064	-0.2356	-0.0019	0.0212	-0.0099	0.0145	-0.1545	0.0161	0.0413	-0.0004	-0.0137	0.0066	0.0097	0.0147	0.0115	0.0461	-0.0166	0.001	-0.0158	-0.0079	-0.0108	-0.0049	-0.0189	0.0228	0.0204	-0.0045	0.0149	0.0018	0.0172	0.0232	-0.0056	0.0198	-0.0138	-0.0153	-0.0196	0.019	-0.0346	-0.0126	-0.0285	0.0207	0.0202	0.0015	0.0071	-0.0753	-0.106042
PHGDH	0.028	0.0558	-0.0065	-0.0088	0.0064	-0.2356	-0.0019	0.0212	-0.0099	0.0145	-0.1545	0.0161	0.0413	-0.0004	-0.0137	0.0066	0.0097	0.0147	0.0115	0.0461	-0.0166	0.001	-0.0158	-0.0079	-0.0108	-0.0049	-0.0189	0.0228	0.0204	-0.0045	0.0149	0.0018	0.0172	0.0232	0.0203766	0.0198	-0.0138	-0.0153	-0.0196	0.019	-0.0346	-0.0126	-0.0285	0.0207	0.0202	0.0015	0.0071	-0.0753	-0.0286
HMGCS2	0.028	0.0558	-0.0065	-0.0088	0.0064	-0.2356	-0.0019	0.0212	-0.0099	0.0145	-0.1545	0.0161	0.0413	-0.0004	-0.0137	0.0066	0.0097	0.0147	0.0115	0.0461	-0.0166	0.001	-0.0158	-0.0079	-0.0108	-0.0049	-0.0189	0.0228	0.0204	-0.0045	0.0149	0.0018	0.0172	0.0232	0.0605	0.0198	-0.0138	-0.0153	-0.0196	0.019	-0.0346	-0.0126	-0.0285	0.0207	0.0202	0.0015	0.0071	-0.0753	-0.0286
REG4	0.028	0.0558	-0.0065	-0.0088	0.0064	-0.2356	-0.0019	0.0212	-0.0099	0.0145	-0.1545	0.0161	0.0413	-0.0004	-0.0137	0.0066	0.0097	0.0147	0.0115	0.0461	-0.0166	0.001	-0.0158	-0.0079	-0.0108	-0.0049	-0.0189	0.0228	0.0204	-0.0045	0.0149	0.0018	0.0172	0.0232	0.0605	0.0198	-0.0138	-0.0153	-0.0196	0.019	-0.0346	-0.0126	-0.0285	0.0207	0.0202	0.0015	0.0071	-0.0753	-0.0286
ADAM30	0.028	0.0558	-0.0065	-0.0088	0.0064	-0.2356	-0.0019	0.0212	-0.0099	0.0145	-0.1545	0.0161	0.0413	-0.0004	-0.0137	0.0066	0.0097	0.0147	0.0115	0.0461	-0.0166	0.001	-0.0158	-0.0079	-0.0108	-0.0049	-0.0189	0.0228	0.0204	-0.0045	0.0149	0.0018	0.0172	0.0232	0.0605	0.0198	-0.0138	-0.0153	-0.0196	0.019	-0.0346	-0.0126	-0.0285	0.0207	0.0202	0.0015	0.0071	-0.0753	-0.0286
NOTCH2	0.028	0.0558	-0.0065	-0.0088	0.0064	-0.2356	-0.0019	0.0212	-0.0099	0.0145	-0.1545	0.0161	0.0413	-0.0004	-0.0137	0.0066	0.0097	0.0147	0.0115	0.0461	-0.0166	0.001	-0.0158	-0.0079	-0.0108	-0.0049	-0.0189	0.0228	0.0204	-0.0045	0.0149	0.0018	0.0172	0.0232	0.0605	0.0198	-0.0138	-0.0153	-0.0196	0.019	-0.0346	-0.0126	-0.0285	0.0207	0.0202	0.0015	0.0071	-0.0753	-0.0286
FCGR1B	0.028	0.0558	-0.0065	-0.0088	0.0064	-0.2356	-0.0019	0.0212	-0.0099	0.0145	-0.1545	0.0161	0.0413	-0.0004	-0.0137	0.0066	0.0097	0.0147	0.0115	0.0461	-0.0166	0.001	-0.0158	-0.0079	-0.0108	-0.0049	-0.0189	0.0228	0.0204	-0.0045	0.0149	0.0018	0.0172	0.0232	0.0605	0.0198	-0.0138	-0.0153	-0.0196	0.019	-0.0346	-0.0126	-0.0285	0.0207	0.0202	0.0015	0.0071	-0.0753	-0.0286
SRGAP2C	0.028	0.0558	-0.0065	-0.0088	0.0064	-0.2356	-0.0019	0.0212	-0.0099	0.0145	-0.1545	0.0161	0.0413	-0.0004	-0.0137	0.0066	0.0097	0.0147	0.0115	0.0461	-0.0166	0.001	-0.0158	-0.0079	-0.0108	-0.0049	-0.0189	0.0228	0.0204	-0.0045	0.0149	0.0018	0.0172	0.0232	0.0605	0.0198	-0.0138	-0.0153	-0.0196	0.019	-0.0346	-0.0126	-0.0285	-0.0160141	0.0202	0.0015	0.0071	-0.0753	-0.0286
NBPF8	0.028	0.0558	-0.0065	-0.0088	-0.0053	0.0521	-0.0019	0.0212	-0.0099	0.0145	0.0108	0.0161	0.0413	-0.0004	-0.0137	0.0066	-0.0635	0.0147	0.0115	0.2183	0.1486	0.001	0.0728	-0.0079	-0.0108	-0.0049	-0.0189	-0.0098	0.0204	0.2301	0.0149	0.0018	0.0172	0.0232	0.1477	0.0198	-0.0138	-0.0153	-0.0196	0.019	0.1145	-0.0126	-0.0285	-0.0426	0.2437	0.0015	0.0071	-0.0753	-0.0286
LINC00623	0.028	0.0558	-0.0065	-0.0088	-0.0053	0.0521	-0.0019	0.0212	-0.0099	0.0145	0.0108	0.0161	0.0413	-0.0004	-0.0137	0.0066	-0.0635	0.0147	0.0115	0.2183	0.1486	0.001	0.0728	-0.0079	-0.0108	-0.0049	-0.0189	-0.0098	0.0204	0.2301	0.0149	0.0018	0.0172	0.0232	0.1477	0.0198	-0.0138	-0.0153	-0.0196	0.019	0.1145	-0.0126	-0.0285	-0.0426	0.2437	0.0015	0.0071	-0.0753	-0.0286
PDE4DIP	0.028	0.0558	-0.0065	-0.0088	-0.0053	0.0521	-0.0019	0.0689365	-0.0099	0.0145	0.0108	0.0161	0.0413	-0.0004	0.1124	0.0066	-0.0635	0.0147	0.0115	0.2183	0.1486	0.001	0.0728	-0.0079	-0.0108	-0.0049	0.0751	-0.0098	0.0204	0.2301	0.0149	0.0018	0.0172	0.0232	0.1477	0.0198	-0.0138	-0.0153	-0.0196	0.019	0.1145	0.113101	0.1312	-0.0426	0.2437	0.0015	0.0342674	0.175	0.138161
SEC22B	0.028	0.0558	-0.0065	-0.0088	-0.0053	0.0521	-0.0019	0.1199	-0.0099	0.0145	0.0108	0.0161	0.0413	-0.0004	0.1124	0.0066	-0.0635	0.0147	0.0115	0.2183	0.1486	0.001	0.0728	-0.0079	-0.0108	-0.0049	0.0751	-0.0098	0.0204	0.2301	0.0149	0.0018	0.1065	0.0232	0.1477	0.0198	-0.0138	-0.0153	-0.0196	0.019	0.1145	0.1241	0.1312	-0.0426	0.2437	0.0015	0.0382	0.175	0.2447
NOTCH2NL	0.028	0.0558	-0.0065	-0.0088	-0.0053	0.0521	-0.0019	0.1199	-0.0099	0.0145	0.0108	0.0161	0.0413	-0.0004	0.1124	0.0066	-0.0635	-0.0092	0.0115	0.2183	0.1486	0.001	0.0728	-0.0079	-0.0108	-0.0049	0.0751	-0.0098	0.0204	0.2301	0.0149	0.0018	0.1065	0.0232	0.1477	0.0198	-0.0138	-0.0153	-0.0196	0.019	0.1145	0.1241	0.1312	-0.0426	0.2437	0.0015	0.0382	0.175	0.2447
NBPF10	0.028	0.0558	-0.0065	-0.0088	-0.0053	0.0521	-0.0149317	0.1199	-0.0099	0.0145	0.0108	0.0161	0.0413	-0.0004	0.1124	0.0066	-0.0635	-0.0092	0.0115	0.2183	0.1486	0.001	0.0728	-0.0079	-0.0108	0.0103498	0.0751	-0.0098	0.0204	0.2301	0.0149	0.0018	0.1065	0.0232	0.1477	0.0198	-0.0138	-0.0153	-0.0196	0.019	0.1145	0.1241	0.1312	-0.0426	0.2437	0.0015	0.0382	0.175	0.2447
HFE2	0.028	0.2504	-0.0065	-0.0088	-0.0053	0.0521	-0.1006	0.0354	-0.1187	0.0145	0.0703787	0.0161	0.0413	-0.0004	0.1124	0.0066	-0.0635	-0.0092	0.0115	0.2183	0.2466	0.001	0.0728	-0.0079	-0.0108	0.1106	0.0751	-0.0098	0.0204	0.2301	0.0149	0.0018	0.1065	0.0232	0.2572	0.0198	-0.0138	-0.0153	-0.0196	0.019	0.195558	0.1241	0.1312	-0.0426	0.2437	0.0015	0.0382	0.175	0.2447
TXNIP	0.028	0.2504	-0.0065	-0.0088	-0.0053	0.0521	-0.1006	0.0354	-0.1187	0.0145	0.1382	0.0161	0.0413	-0.0004	0.1124	0.0066	-0.0635	-0.0092	0.0115	0.2183	0.2466	0.001	0.0728	-0.0079	-0.0108	0.1106	0.0751	-0.0098	0.0204	0.2301	0.0149	0.0018	0.1065	0.0232	0.2572	0.0198	-0.0138	-0.0153	-0.0196	-0.0736	0.2138	0.1241	0.1312	-0.0426	0.2437	0.0015	0.0382	0.175	0.2447
POLR3GL	0.028	0.2504	-0.0065	-0.0088	-0.0053	0.0521	-0.1006	0.0354	-0.1187	0.0145	0.1382	0.0161	0.0413	-0.0004	0.1124	0.0066	-0.0635	-0.0092	0.0115	0.2183	0.2466	0.001	0.0728	-0.0079	-0.0108	0.1106	0.0751	-0.0098	0.0204	0.2301	0.0149	0.0018	0.1065	0.0232	0.2572	0.0198	-0.0138	-0.0153	-0.0196	-0.0736	0.2138	0.1241	0.1312	-0.0426	0.2437	0.0015	0.0382	0.175	0.2447
ANKRD34A	0.028	0.2504	-0.0065	-0.0088	-0.0053	0.0521	-0.1006	0.0354	-0.1187	0.0145	0.1382	0.0161	0.0413	-0.0004	0.1124	0.0066	-0.0635	-0.0092	0.0115	0.2183	0.2466	0.001	0.0728	-0.0079	-0.0108	0.1106	0.0751	-0.0098	0.0204	0.2301	0.0149	0.0018	0.1065	0.0232	0.2572	0.0198	-0.0138	-0.0153	-0.0196	-0.0736	0.2138	0.1241	0.1312	-0.0426	0.2437	0.0015	0.0382	0.175	0.2447
LIX1L	0.028	0.2504	-0.0065	-0.0088	-0.0053	0.0521	-0.1006	0.0354	-0.1187	0.0145	0.1382	0.0161	0.0413	-0.0004	0.1124	0.0066	-0.0635	-0.0092	0.0115	0.2183	0.2466	0.001	0.0728	-0.0079	-0.0108	0.1106	0.0751	-0.0098	0.0204	0.2301	0.0149	0.0018	0.1065	0.0232	0.2572	0.0198	-0.0138	-0.0153	-0.0196	-0.0736	0.2138	0.1241	0.1312	-0.0426	0.2437	0.0015	0.0382	0.175	0.2447
RBM8A	0.028	0.2504	-0.0065	-0.0088	-0.0053	0.0521	-0.1006	0.0354	-0.1187	0.0145	0.1382	0.0161	0.0413	-0.0004	0.1124	0.0066	-0.0635	-0.0092	0.0115	0.2183	0.2466	0.001	0.0728	-0.0079	-0.0108	0.1106	0.0751	-0.0098	0.0204	0.2301	0.0149	0.0018	0.1065	0.0232	0.2572	0.0198	-0.0138	-0.0153	-0.0196	-0.0736	0.2138	0.1241	0.1312	-0.0426	0.2437	0.0015	0.0382	0.175	0.2447
GNRHR2	0.028	0.2504	-0.0065	-0.0088	-0.0053	0.0521	-0.1006	0.0354	-0.1187	0.0145	0.1382	0.0161	0.0413	-0.0004	0.1124	0.0066	-0.0635	-0.0092	0.0115	0.2183	0.2466	0.001	0.0728	-0.0079	-0.0108	0.1106	0.0751	-0.0098	0.0204	0.2301	0.0149	0.0018	0.1065	0.0232	0.2572	0.0198	-0.0138	-0.0153	-0.0196	-0.0736	0.2138	0.1241	0.1312	-0.0426	0.2437	0.0015	0.0382	0.175	0.2447
PEX11B	0.028	0.2504	-0.0065	-0.0088	-0.0053	0.0521	-0.1006	0.0354	-0.1187	0.0145	0.1382	0.0161	0.0413	-0.0004	0.1124	0.0066	-0.0635	-0.0092	0.0115	0.2183	0.2466	0.001	0.0728	-0.0079	-0.0108	0.1106	0.0751	-0.0098	0.0204	0.2301	0.0149	0.0018	0.1065	0.0232	0.2572	0.0198	-0.0138	-0.0153	-0.0196	-0.0736	0.2138	0.1241	0.1312	-0.0426	0.2437	0.0015	0.0382	0.175	0.2447
ITGA10	0.028	0.2504	-0.0065	-0.0088	-0.0053	0.0521	-0.1006	0.0354	-0.1187	0.0145	0.1382	0.0161	0.0413	-0.0004	0.1124	0.0066	-0.0635	-0.0092	0.0115	0.2183	0.2466	0.001	0.0728	-0.0079	-0.0108	0.1106	0.0751	-0.0098	0.0204	0.2301	0.0149	0.0018	0.1065	0.0232	0.2572	0.0198	-0.0138	-0.0153	-0.0196	-0.0736	0.2138	0.1241	0.1312	-0.0426	0.2437	0.0015	0.0382	0.175	0.2447
ANKRD35	0.028	0.2504	-0.0065	-0.0088	-0.0053	0.0521	-0.1006	0.0354	-0.1187	0.0145	0.1382	0.0161	0.0413	-0.0004	0.1124	0.0066	-0.0635	-0.0092	0.0115	0.2183	0.2466	0.001	0.0728	-0.0079	-0.0108	0.1106	0.0751	-0.0098	0.0204	0.2301	0.0149	0.0018	0.1065	0.0232	0.2572	0.0198	-0.0138	-0.0153	-0.0196	-0.0736	0.2138	0.1241	0.1312	-0.0426	0.2437	0.0015	0.0382	0.175	0.2447
PIAS3	-0.0502	0.2504	-0.0065	-0.0088	-0.0053	0.0521	-0.1006	0.0354	-0.1187	0.0145	0.1382	0.0161	0.0413	-0.0004	0.1124	0.0066	-0.0635	-0.0092	0.0115	0.2183	0.2466	0.001	0.0728	-0.0079	-0.0108	0.1106	0.0751	-0.0098	0.0204	0.2301	0.0149	0.0018	0.1065	0.0232	0.2572	0.0198	-0.0138	-0.0153	-0.0196	-0.0736	0.2138	0.1241	0.1312	-0.0426	0.2437	0.0015	0.0382	0.175	0.2447
NUDT17	-0.0502	0.2504	-0.0065	-0.0088	0.0193853	0.0521	-0.1006	0.0354	-0.1187	0.0145	0.1382	0.0161	0.0413	-0.0004	0.1124	0.0066	-0.0635	-0.0092	0.0115	0.19514	0.2466	0.001	0.0728	-0.0079	-0.0108	0.1106	0.0751	-0.0098	0.0204	0.2301	0.0149	0.0018	0.1065	0.0232	0.2572	0.0198	-0.0138	-0.0153	-0.0196	-0.0736	0.2138	0.1241	0.1312	-0.0426	0.2437	0.0015	0.0382	0.175	0.2447
POLR3C	-0.0502	0.2504	-0.0065	-0.0088	0.0524	0.0521	-0.1006	0.0354	-0.1187	0.0145	0.1382	0.0161	0.0413	-0.0004	0.1124	0.0066	0.0027	-0.0092	0.0115	0.0623	0.2466	0.001	0.0728	-0.0079	-0.0108	0.1106	0.0751	-0.0098	0.0204	0.2301	0.0149	0.0018	0.1065	0.0232	0.2572	0.0198	-0.0138	-0.0153	-0.0196	-0.0736	0.2138	0.1241	0.1312	-0.0426	0.2437	0.0015	0.0382	0.175	0.2447
RNF115	-0.0502	0.2504	-0.0065	-0.0088	0.0524	0.0521	-0.1006	0.0354	-0.1187	0.0145	0.1382	0.0161	0.0413	-0.0004	0.1124	0.0066	0.0027	-0.0092	0.0115	0.0623	0.2466	0.001	0.0728	-0.0079	-0.0108	0.1106	0.0751	-0.0098	0.0204	0.2301	0.0149	0.0018	0.1065	0.0232	0.2572	0.0198	-0.0138	-0.0153	-0.0196	-0.0736	0.2138	0.1241	0.1312	-0.0426	0.2437	0.0015	0.0382	0.175	0.2447
CD160	-0.0502	0.2504	0.041075	-0.0088	0.0524	0.0521	-0.1006	0.0354	0.0135	0.0145	0.1382	0.0161	0.0413	-0.0004	0.1124	0.0066	0.0027	-0.0092	0.0115	0.0623	0.2466	0.001	0.0728	-0.0079	-0.0108	0.1106	0.0751	-0.0098	0.0204	0.2301	0.0149	0.0018	0.1065	0.0232	0.2572	0.0198	-0.0138	-0.0153	-0.0196	-0.0736	0.2138	0.2051	0.1312	-0.0426	0.2437	0.0015	0.0382	0.175	0.2447
PDZK1	0.1074	0.2504	0.0862	0.0223244	0.0524	0.0521	-0.0197874	0.0700339	0.0135	0.0145	0.1382	0.0183813	0.0413	-0.0004	0.1124	0.0066	0.0027	-0.0092	0.0115	0.149547	0.2466	0.001	0.0728	-0.0079	-0.0108	0.1106	0.0751	-0.0098	0.0204	0.2301	0.0446644	0.0018	0.1065	0.0232	0.2572	0.0198	-0.0138	-0.0153	-0.0196	-0.0157013	0.2138	0.2051	0.1312	-0.0426	0.2437	0.0015	0.0382	0.175	0.2447
PDZK1P1	0.1074	0.2504	0.0862	0.0513	0.0524	0.0521	0.0131	0.0987	0.0135	0	0.1382	0.0775	0.0413	-0.0004	0.1124	0.0066	0.0027	-0.0092	0.0115	0.265	0.2466	0.001	0.0728	-0.0079	-0.0108	0.1106	0.0751	-0.0098	0.0204	0.2301	0.0693	0.0018	0.1065	0.0232	0.2572	0.0198	-0.0138	-0.0153	-0.0196	0.0382	0.2138	0.2051	0.1312	0	0.2437	0.0015	0.0382	0.175	0.2447
HYDIN2	0.1074	0.2504	0.0862	0.0513	0.0524	0.0521	0.0131	0.0987	0.0135	0.0911	0.1382	0.0775	0.0413	-0.0004	0.1124	0.0066	0.0027	-0.0092	0.0115	0.265	0.2466	0.001	0.0728	-0.0079	-0.0108	0.1106	0.0751	-0.0098	0.0204	0.2301	0.0693	0.0568	0.1065	0.0232	0.2572	0.0198	-0.0138	-0.0153	-0.0196	0.0382	0.2138	0.2051	0.1312	0.0161	0.2437	0.0015	0.0382	0.175	0.2447
PRKAB2	0.1074	0.2504	0.0862	0.0513	0.0524	0.0521	0.0131	0.0987	0.0135	0.0911	0.1382	0.0775	0.0413	-0.0004	0.1745	0.0066	0.0027	-0.0092	0.0115	0.265	0.2466	0.001	0.0728	-0.0079	-0.0108	0.1106	0.0751	-0.0098	0.0204	0.2301	0.0693	0.0568	0.1065	0.0232	0.2572	0.0198	-0.0138	-0.0153	0.0626	0.0382	0.2138	0.2051	0.1745	0.0161	0.2437	0.0015	0.0382	0.175	0.3296
FMO5	0.1074	0.208169	0.0862	0.0513	0.0524	0.0521	0.0131	0.0987	0.0135	0.0911	0.1382	0.0775	0.0413	-0.0004	0.1745	0.0066	0.0027	-0.0092	0.0115	0.1261	0.2466	0.001	0.0728	-0.0079	-0.0108	0.1106	0.0724521	-0.0098	0.0204	0.2301	0.0693	0.0568	0.1065	0.0232	0.2572	0.0198	-0.0138	-0.0153	0.0626	0.0382	0.2138	0.2051	0.1745	0.0161	0.2437	0.0015	0.0382	0.175	0.3296
CHD1L	0.1074	0.1658	0.0862	0.0513	0.0524	0.0521	0.0131	0.0987	0.0135	0.0911	0.1382	0.0775	0.0413	-0.0004	0.1745	0.0066	0.0027	-0.0092	0.0115	0.1261	0.2466	0.001	0.0728	-0.0079	-0.0108	0.1106	0.1408	-0.0098	0.0204	0.2301	0.0693	0.0568	0.1065	0.0232	0.2572	0.0198	-0.0138	-0.0153	0.0626	0.0382	0.2138	0.2051	0.1745	0.0161	0.2437	0.0015	0.0382	0.175	0.3296
BCL9	0.1074	0.1658	0.0862	0.0513	0.0524	0.0521	0.0131	0.0987	0.0135	0.0911	0.1382	0.0322	0.0413	-0.0004	0.1745	0.0066	0.0027	-0.0092	0.0115	0.2487	0.2466	0.001	0.0728	-0.0079	-0.0108	0.1106	0.1408	-0.0098	0.0204	0.2301	0.0693	0.0568	0.1065	0.0232	0.2572	0.0198	-0.0138	-0.0153	0.0626	0.0382	0.2138	0.2051	0.1745	0.0161	0.2437	0.0015	0.0382	0.175	0.3296
ACP6	0.1074	0.1658	0.0862	0.0513	0.0524	0.0521	0.0131	0.0987	0.0135	0.0911	0.1382	0.0322	0.0413	-0.0004	0.1745	0.0066	0.0027	-0.0092	0.0115	0.2487	0.2466	0.001	0.0728	-0.0079	-0.0108	0.1106	0.1408	-0.0098	0.0204	0.2301	0.0693	0.0568	0.1065	0.0232	0.2572	0.0198	-0.0138	-0.0153	-0.0181	0.0382	0.2138	0.2051	0.1745	0.0161	0.2437	0.0015	0.0382	0.175	0.3296
GJA5	0.1074	0.1658	0.0862	0.0513	0.0524	0.0521	0.0131	0.0987	0.0135	0.0911	0.1382	0.0322	0.0413	-0.0004	0.1745	0.0066	0.0027	-0.0092	0.0115	0.2487	0.2466	0.001	0.0728	-0.0079	-0.0108	0.1106	0.1408	-0.0098	0.0204	0.2301	0.0693	0.0568	0.1065	0.0232	0.2572	0.0198	-0.0138	-0.0153	-0.0181	0.0382	0.2138	0.2051	0.1745	0.0161	0.2437	0.0015	0.0382	0.175	0.3296
GJA8	0.1074	0.1658	0.0862	0.0513	0.0524	0.0521	0.0131	0.0987	0.0135	0.0911	0.1382	0.0322	0.0413	-0.0004	0.1745	0.0066	0.0027	-0.0092	0.0115	0.2487	0.2466	0.001	0.0728	-0.0079	-0.0108	0.1106	0.0423	-0.0098	0.0204	0.2301	0.0693	0.0568	0.1065	0.0232	0.2572	0.0198	-0.0138	-0.0153	-0.0181	0.0382	0.2138	0.2051	0.1745	0.0161	0.2437	0.0015	0.0382	0.175	0.3296
PPIAL4A	0.0282	0.1658	0.0862	0.0513	0.0524	0.0521	0.0131	0.0987	0.0135	0.0911	0.072	0.0322	0.0413	-0.0004	0.1135	0.0066	0.0027	-0.0092	0.0115	0.2487	0.2466	0.001	0.0728	-0.0079	-0.0108	0.1106	0.0423	-0.0098	0.0204	0.2301	0.0693	0.0092	0.1065	0.0232	0.2572	0.0198	-0.0138	-0.0153	-0.0181	0.0382	0.2138	0.2051	0.1745	-0.0327	0.2437	0.0015	0.0382	0.175	0.3296
FCGR1A	0.0282	0.1658	0.0862	0.0513	0.0524	0.0521	0.0131	0.0987	0.0135	0.0216	0.072	0.0322	0.0413	-0.0004	0.1135	0.0066	0.0027	-0.0092	0.0115	0.2487	0.2466	0.001	0.0728	-0.0079	-0.0108	0.1187	0.0423	-0.0098	0.0204	0.2301	0.0693	0.0392	0.1065	0.0232	0.2572	0.0198	-0.0138	-0.0153	-0.0181	0.0382	0.2138	0.1189	0.1745	-0.0327	0.2437	0.0015	0.0382	0.175	0.2302
HIST2H2AA3	0.0282	0.1658	0.0862	0.0513	0.0524	0.0521	0.0131	0.0987	0.0135	0.0216	0.072	0.0322	0.0413	-0.0004	0.1135	0.0066	0.0027	-0.0092	0.0115	0.2487	0.2466	0.001	0.0728	-0.0079	-0.0108	0.1187	0.0423	-0.0098	0.0204	0.2301	0.0693	0.0392	0.1065	0.0232	0.2572	0.0198	-0.0138	-0.0153	-0.0181	0.0382	0.2138	0.1189	0.1745	-0.0327	0.2437	0.0015	0.0382	0.175	0.2302
HIST2H2BE	0.0282	0.1658	0.0862	0.0513	0.0524	0.0521	0.0131	0.0987	0.0135	0.0216	0.072	0.0322	0.0413	-0.0004	0.1135	0.0066	0.0027	-0.0092	0.0115	0.2487	0.2466	0.001	0.0728	-0.0079	-0.0108	0.1187	0.0423	-0.0098	0.0204	0.2301	0.0693	0.0392	0.1065	0.0232	0.2572	0.0198	-0.0138	-0.0153	-0.0181	-0.078	0.2138	0.1189	0.1745	-0.0327	0.2437	0.0015	0.0382	0.175	0.3377
BOLA1	0.0282	0.1658	0.0862	0.0513	0.0524	0.0521	0.0131	0.0987	0.0135	0.0216	0.072	0.0171751	0.0413	-0.0004	0.1135	0.0066	0.0027	-0.0092	0.0115	0.2487	0.2466	0.001	0.0728	-0.0079	-0.0108	0.1187	0.0423	-0.0098	0.0204	0.2301	0.0693	0.0392	0.1065	0.0232	0.2572	0.0198	-0.0138	-0.0153	-0.0181	-0.078	0.2138	0.1189	0.1745	-0.0475898	0.2437	0.0015	0.0382	0.175	0.3377
SV2A	0.0282	0.1658	0.0862	0.0513	0.0524	0.0521	-0.0885	0.0987	0.0135	0.0216	0.072	-0.0345	0.0413	-0.0004	0.1135	0.0066	0.0027	-0.0092	0.0115	0.2487	0.2466	0.001	0.0728	-0.0079	-0.0108	0.1187	0.0423	-0.0098	0.0204	0.2301	0.0693	0.0392	0.1065	0.0232	0.2572	0.0198	-0.0138	-0.0153	-0.0181	-0.078	0.2138	0.1189	0.1745	-0.0988	0.2437	0.0015	0.0382	0.175	0.3377
SF3B4	0.0282	0.1658	0.0862	0.0230397	0.0524	0.0521	-0.0885	0.0987	0.0135	0.0216	0.072	-0.0345	0.0413	-0.0004	0.1135	0.0066	0.0027	-0.0092	0.0115	0.2487	0.2466	0.001	0.0728	-0.0079	-0.0108	0.1187	0.0423	-0.0098	0.0204	0.2301	0.0693	0.0392	0.1065	0.0232	0.2572	0.0198	-0.0138	-0.0153	-0.0181	-0.078	0.2138	0.1189	0.1745	-0.0988	0.2437	0.0015	0.0382	0.175	0.3377
[truncated: 17,255 more rows]
[truncated: 7 more columns]

## Sheet: RNA
geneSymbol	rnaProbeId	102010-04.CEL	102010-08.CEL	102010-09.CEL	102010-10.CEL	102010-11.CEL	102010-12.CEL	102010-13.CEL	102010-14.CEL	102010-15.CEL	102010-16.CEL	102010-17.CEL	102010-20.CEL	102010-21.CEL	102010-22.CEL	102010-24.CEL	102010-25.CEL	102010-26.CEL	102010-27.CEL	102010-28.CEL	102010-29.CEL	102010-30.CEL	102010-31.CEL	102010-32.CEL	102010-33.CEL	102010-34.CEL	102010-35.CEL	102010-39.CEL	102010-40.CEL	102010-41.CEL	102010-42.CEL	102010-44.CEL	102010-45.CEL	102010-49.CEL	102010-50.CEL	102010-51.CEL	102010-53.CEL	102010-55.CEL	102010-58.CEL	102010-60.CEL	102010-61.CEL	102010-63.CEL	102010-67.CEL	102010-68.CEL	102010-70.CEL	102010-71.CEL	102010-72.CEL	102010-74.CEL	102010-84.CEL
[truncated: 18,290 more rows]
[truncated: 8 more columns]
