# Supplementary material for: A Meta-Analysis of Retinoblastoma Copy Numbers Refines the List of Possible Driver Genes Involved in Tumor Progression
Source: PLoS One. 2016 Apr 26;11(4):e0153323. doi: 10.1371/journal.pone.0153323 (PMC4846005; doi:10.1371/journal.pone.0153323)
Supplement: S5 Table — For each approved HGNC gene, the SCNA-gain-loss difference is given together with gene dosage effect testing. In a subset analysis on the Mol, Zhang and Kooi dataset, the gain-loss difference was also determined using Hidden Markov-Model based segmentation (genoCN). Additionally, GISTIC analysis was performed in this subset and the per-gene q-values are given, indicating the per-gene significance of alterations. (XLSX) [file pone.0153323.s011.xlsx]

## Sheet: geneInfo-annotated
seqnames	start	end	symbol	id	rnaProbe	Mean expression	gene dosage effect slope	gene dosage effect p-value	gene dosage effect adjusted p-value	number of patients with gain	number of patients with loss	gain-loss difference	peak	gene dosage effect call	gain-loss difference only including Mol, Zhang and Kooi data	gain-loss difference only including Mol, Zhang and Kooi data analyzed by genoCN (Hidden Markov Models)	GISTIC q-value Mol, Zhang and Kooi data
chr1	11869	14412	DDX11L1	HGNC:37102	NA	NA	NA	NA	NA	5	9	-4	NA	no	0	0	0.000302
chr1	14363	29806	WASH7P	HGNC:38034	NA	NA	NA	NA	NA	5	9	-4	NA	no	0	0	0.000302
chr1	29554	31109	MIR1302-2	HGNC:35294	NA	NA	NA	NA	NA	5	9	-4	NA	no	0	0	0.000302
chr1	29554	31109	MIR1302-9	HGNC:38218	NA	NA	NA	NA	NA	5	9	-4	NA	no	0	0	0.000302
chr1	29554	31109	MIR1302-10	HGNC:38233	NA	NA	NA	NA	NA	5	9	-4	NA	no	0	0	0.000302
chr1	29554	31109	MIR1302-11	HGNC:38246	NA	NA	NA	NA	NA	5	9	-4	NA	no	0	0	0.000302
chr1	34554	36081	FAM138A	HGNC:32334	NA	NA	NA	NA	NA	5	9	-4	NA	no	0	0	0.000302
chr1	52473	54936	OR4G4P	HGNC:14822	NA	NA	NA	NA	NA	5	9	-4	NA	no	0	0	0.000302
chr1	62948	63887	OR4G11P	HGNC:31276	NA	NA	NA	NA	NA	5	9	-4	NA	no	0	0	0.000302
chr1	69091	70008	OR4F5	HGNC:14825	NA	NA	NA	NA	NA	5	9	-4	NA	no	0	0	0.000302
chr1	131025	134836	CICP27	HGNC:48835	NA	NA	NA	NA	NA	5	9	-4	NA	no	0	-2	0.000302
chr1	157784	157887	RNU6-1100P	HGNC:48063	NA	NA	NA	NA	NA	5	9	-4	NA	no	0	-2	0.000302
chr1	329431	332236	CICP7	HGNC:37756	NA	NA	NA	NA	NA	5	9	-4	NA	no	0	-2	0.000302
chr1	367640	368634	OR4F29	HGNC:31275	NA	NA	NA	NA	NA	5	9	-4	NA	no	0	-2	0.000302
chr1	379105	379467	WBP1LP7	HGNC:43955	NA	NA	NA	NA	NA	5	9	-4	NA	no	0	-2	0.000302
chr1	564442	564813	MTND1P23	HGNC:42092	NA	NA	NA	NA	NA	6	12	-6	NA	no	-2	-9	0.000302
chr1	565020	566063	MTND2P28	HGNC:42129	NA	NA	NA	NA	NA	6	12	-6	NA	no	-2	-9	0.000302
chr1	568915	569121	MTATP8P1	HGNC:44571	NA	NA	NA	NA	NA	5	12	-7	NA	no	-3	-9	0.000302
chr1	569076	569756	MTATP6P1	HGNC:44575	NA	NA	NA	NA	NA	5	12	-7	NA	no	-3	-9	0.000302
chr1	610222	610645	WBP1LP6	HGNC:43956	NA	NA	NA	NA	NA	5	12	-7	NA	no	-3	-9	0.000302
chr1	621059	622053	OR4F16	HGNC:15079	NA	NA	NA	NA	NA	5	12	-7	NA	no	-3	-9	0.000302
chr1	657472	660283	CICP3	HGNC:37742	NA	NA	NA	NA	NA	5	12	-7	NA	no	-3	-9	0.000302
chr1	693613	693716	RNU6-1199P	HGNC:48162	NA	NA	NA	NA	NA	5	12	-7	NA	no	-3	-9	0.000302
chr1	752751	755214	FAM87B	HGNC:32236	NA	NA	NA	NA	NA	5	19	-14	NA	no	-9	-12	0.000302
chr1	761586	762902	LINC00115	HGNC:26211	220399_PM_at	3.75412	1.3812	0.429994	0.749567	5	19	-14	NA	no	-9	-12	0.000302
chr1	803451	812283	FAM41C	HGNC:27635	NA	NA	NA	NA	NA	5	20	-15	NA	no	-10	-13	0.000302
chr1	808672	809729	TUBB8P11	HGNC:32337	NA	NA	NA	NA	NA	5	20	-15	NA	no	-10	-13	0.000302
chr1	860260	879955	SAMD11	HGNC:28706	1560477_PM_a_at	5.34931	-0.725585	0.791604	0.93266	5	22	-17	NA	no	-10	-13	0.000302
chr1	879584	894689	NOC2L	HGNC:24517	202115_PM_s_at	4.87174	0.344368	0.715146	0.903957	5	22	-17	NA	no	-10	-12	0.000302
chr1	895967	901095	KLHL17	HGNC:24023	229792_PM_at	3.38741	-0.0962456	0.923931	0.977885	5	22	-17	NA	no	-10	-12	0.000302
chr1	901877	911245	PLEKHN1	HGNC:25284	224125_PM_at	3.10439	0.274651	0.608578	0.852799	5	22	-17	NA	no	-10	-12	0.000302
chr1	910579	917497	C1orf170	HGNC:28208	224501_PM_at	3.11413	0.548903	0.344684	0.684889	5	22	-17	NA	no	-10	-12	0.000302
chr1	934342	935552	HES4	HGNC:24149	227347_PM_x_at	4.58152	2.98952	0.0335593	0.209783	5	22	-17	NA	no	-10	-12	0.000302
chr1	948803	949920	ISG15	HGNC:4053	205483_PM_s_at	4.9486	4.0115	0.0666164	0.308188	5	22	-17	NA	no	-10	-12	0.000302
chr1	955503	991496	AGRN	HGNC:329	212285_PM_s_at	4.141	3.99598	8.29e-05	0.00346892	5	22	-17	NA	yes	-10	-12	0.000302
chr1	1006346	1009687	RNF223	HGNC:40020	NA	NA	NA	NA	NA	5	22	-17	NA	no	-10	-12	0.000302
chr1	1017198	1051741	C1orf159	HGNC:26062	219337_PM_at	3.21544	0.779096	0.197019	0.534131	5	24	-19	NA	no	-11	-12	0.000302
chr1	1102484	1102578	MIR200B	HGNC:31579	NA	NA	NA	NA	NA	5	25	-20	NA	no	-11	-11	0.000302
chr1	1103243	1103332	MIR200A	HGNC:31578	NA	NA	NA	NA	NA	5	25	-20	NA	no	-11	-11	0.000302
chr1	1104385	1104467	MIR429	HGNC:13784	NA	NA	NA	NA	NA	5	25	-20	NA	no	-11	-11	0.000302
chr1	1108436	1114935	TTLL10-AS1	HGNC:41159	NA	NA	NA	NA	NA	5	25	-20	NA	no	-11	-11	0.000302
chr1	1109264	1133315	TTLL10	HGNC:26693	1552418_PM_at	2.77456	-0.884333	0.1112	0.404878	5	25	-20	NA	no	-11	-11	0.000302
chr1	1138888	1142071	TNFRSF18	HGNC:11914	224553_PM_s_at	2.89703	-0.953565	0.134662	0.444754	6	25	-19	NA	no	-10	-11	0.000302
chr1	1146706	1149518	TNFRSF4	HGNC:11918	208023_PM_at	2.89816	-0.146385	0.770855	0.925621	6	25	-19	NA	no	-10	-9	0.000302
chr1	1152288	1167411	SDF4	HGNC:24188	221972_PM_s_at	5.39998	1.23759	0.151304	0.472137	6	25	-19	NA	no	-10	-11	0.000302
chr1	1167629	1170421	B3GALT6	HGNC:17978	1553959_PM_a_at	6.61935	2.39679	0.00751604	0.0811583	6	25	-19	NA	no	-10	-11	0.000302
chr1	1177826	1182102	FAM132A	HGNC:32308	243292_PM_at	2.86381	0.0739166	0.902518	0.972348	6	25	-19	NA	no	-10	-11	0.000302
chr1	1189289	1209265	UBE2J2	HGNC:19268	225209_PM_s_at	6.74113	1.3368	0.0334008	0.209158	6	25	-19	NA	no	-10	-11	0.000302
chr1	1215816	1227409	SCNN1D	HGNC:10601	208458_PM_at	2.84991	0.726694	0.181421	0.514961	6	25	-19	NA	no	-10	-11	0.000302
chr1	1227756	1244989	ACAP3	HGNC:16754	225529_PM_at	5.08819	1.30231	0.102777	0.388744	6	26	-20	NA	no	-11	-11	0.000302
chr1	1243947	1247057	PUSL1	HGNC:26914	228733_PM_at	5.49887	2.48204	0.0069897	0.0775576	6	26	-20	NA	no	-11	-7	0.000302
chr1	1246965	1260071	CPSF3L	HGNC:26052	232437_PM_at	3.31161	2.52289	0.00102645	0.0213449	6	26	-20	NA	yes	-11	-11	0.000302
chr1	1260136	1264277	GLTPD1	HGNC:28116	220734_PM_s_at	3.985	-0.291876	0.671665	0.883879	6	25	-19	NA	no	-10	-7	0.000302
chr1	1266694	1270686	TAS1R3	HGNC:15661	NA	NA	NA	NA	NA	7	25	-18	NA	no	-9	-11	0.000302
chr1	1270656	1284730	DVL1	HGNC:3084	203230_PM_at	5.45679	2.1804	0.00285321	0.0426989	7	25	-18	NA	yes	-9	-11	0.000302
chr1	1288069	1297157	MXRA8	HGNC:7542	213422_PM_s_at	4.88829	1.33462	0.148852	0.467397	6	25	-19	NA	no	-10	-11	0.000302
chr1	1309110	1310875	AURKAIP1	HGNC:24114	225552_PM_x_at	7.29448	1.06366	0.0644376	0.303399	5	25	-20	NA	no	-11	-8	0.000302
chr1	1321091	1334708	CCNL2	HGNC:20570	221427_PM_s_at	7.05298	1.1874	0.0226988	0.165494	5	26	-21	NA	no	-12	-11	0.000302
chr1	1337288	1342693	MRPL20	HGNC:14478	220526_PM_s_at	8.13121	0.627531	0.374992	0.710196	5	25	-20	NA	no	-11	-11	0.000302
chr1	1340841	1341132	RN7SL657P	HGNC:46673	NA	NA	NA	NA	NA	5	25	-20	NA	no	-11	-11	0.000302
chr1	1353800	1357149	ANKRD65	HGNC:42950	1556182_PM_x_at	4.01151	-0.314786	0.801697	0.936765	5	25	-20	NA	no	-11	-8	0.000302
chr1	1361508	1363167	TMEM88B	HGNC:37099	NA	NA	NA	NA	NA	5	25	-20	NA	no	-11	-8	0.000302
chr1	1370241	1378262	VWA1	HGNC:30910	222723_PM_at	2.90179	0.140994	0.87021	0.960675	5	25	-20	NA	no	-11	-11	0.000302
chr1	1385069	1405538	ATAD3C	HGNC:32151	240210_PM_at	2.68032	0.447021	0.266516	0.612768	5	25	-20	NA	no	-11	-10	0.000302
chr1	1407143	1433228	ATAD3B	HGNC:24007	223617_PM_x_at	4.97657	1.49063	0.119117	0.418562	5	26	-21	NA	no	-11	-10	0.000302
chr1	1447531	1470067	ATAD3A	HGNC:25567	227700_PM_x_at	5.21912	0.881423	0.413113	0.740037	5	26	-21	NA	no	-11	-10	0.000302
chr1	1470554	1475833	TMEM240	HGNC:25186	NA	NA	NA	NA	NA	5	25	-20	NA	no	-11	-10	0.000302
chr1	1477053	1510249	SSU72	HGNC:25016	223053_PM_x_at	6.21113	1.61014	0.0116265	0.108916	5	26	-21	NA	no	-12	-10	0.000302
chr1	1533392	1535476	C1orf233	HGNC:42951	227185_PM_at	3.40182	-0.697827	0.449073	0.762971	5	26	-21	NA	no	-12	-10	0.000302
chr1	1550795	1565990	MIB2	HGNC:30577	241541_PM_at	3.93383	-1.21397	0.210958	0.552311	5	26	-21	NA	no	-12	-10	0.000302
chr1	1567474	1570639	MMP23B	HGNC:7171	NA	NA	NA	NA	NA	5	26	-21	NA	no	-12	-10	0.000302
chr1	1570603	1590473	CDK11B	HGNC:1729	NA	NA	NA	NA	NA	5	26	-21	NA	no	-12	-10	0.000302
chr1	1592939	1624167	SLC35E2B	HGNC:33941	217122_PM_s_at	9.12798	0.641144	0.237497	0.582353	5	26	-21	NA	no	-12	-10	0.000302
chr1	1631369	1633249	MMP23A	HGNC:7170	NA	NA	NA	NA	NA	6	26	-20	NA	no	-11	-7	0.000302
chr1	1634169	1655766	CDK11A	HGNC:1730	NA	NA	NA	NA	NA	6	26	-20	NA	no	-11	-7	0.000302
chr1	1656277	1677431	SLC35E2	HGNC:20863	230694_PM_at	2.32891	-0.66027	0.137258	0.448871	6	26	-20	NA	no	-11	-7	0.000302
chr1	1682671	1711896	NADK	HGNC:29831	208918_PM_s_at	5.89619	NA	NA	NA	5	27	-22	NA	no	-13	-11	0.000302
chr1	1716729	1822495	GNB1	HGNC:4396	200744_PM_s_at	6.39304	-1.01322	0.579835	0.83787	5	28	-23	NA	no	-14	-11	0.000302
chr1	1846266	1848735	CALML6	HGNC:24193	1552402_PM_at	2.37476	0.435058	0.269663	0.616635	5	26	-21	NA	no	-12	-11	0.000302
chr1	1849029	1850712	TMEM52	HGNC:27916	230467_PM_at	2.49512	-0.370486	0.40824	0.736425	5	26	-21	NA	no	-12	-11	0.000302
chr1	1853396	1935276	C1orf222	HGNC:27917	NA	NA	NA	NA	NA	5	27	-22	NA	no	-12	-11	0.000302
chr1	1950780	1962192	GABRD	HGNC:4084	230255_PM_at	2.95332	0.0978405	0.874363	0.962362	5	26	-21	NA	no	-12	-9	0.000302
chr1	1981909	2116834	PRKCZ	HGNC:9412	202178_PM_at	4.89313	-0.651161	0.619041	0.858737	5	26	-21	NA	no	-12	-10	0.000302
chr1	2115903	2144159	C1orf86	HGNC:26428	229113_PM_s_at	4.22577	1.4395	0.118281	0.417138	5	27	-22	NA	no	-13	-10	0.000302
chr1	2160134	2241558	SKI	HGNC:10896	204270_PM_at	6.08075	2.7867	0.0157557	0.131693	5	27	-22	NA	no	-13	-10	0.000302
chr1	2252692	2323146	MORN1	HGNC:25852	219852_PM_s_at	3.78889	0.0783591	0.904923	0.972856	5	27	-22	NA	no	-13	-10	0.000302
chr1	2323267	2336883	RER1	HGNC:30309	202296_PM_s_at	7.4948	0.516728	0.380314	0.71378	7	26	-19	NA	no	-12	-10	0.000302
chr1	2336236	2345236	PEX10	HGNC:8851	206352_PM_s_at	4.87129	1.75981	0.0087894	0.0897879	7	26	-19	NA	no	-12	-10	0.000302
chr1	2357419	2436969	PLCH2	HGNC:29037	206080_PM_at	2.93861	-0.164762	0.794949	0.934336	7	26	-19	NA	no	-10	-9	0.000302
chr1	2439972	2458039	PANK4	HGNC:19366	218771_PM_at	6.82969	-0.0172978	0.977558	0.993865	5	26	-21	NA	no	-12	-9	0.000302
chr1	2460184	2461684	HES5	HGNC:19764	239230_PM_at	3.69495	0.733402	0.524781	0.808535	5	26	-21	NA	no	-12	-8	0.000302
chr1	2487078	2496821	TNFRSF14	HGNC:11912	209354_PM_at	2.91706	0.686434	0.342286	0.683279	5	26	-21	NA	no	-12	-9	0.000302
chr1	2517930	2522908	FAM213B	HGNC:28390	231835_PM_at	6.73338	1.74012	0.0374784	0.223769	5	26	-21	NA	no	-12	-9	0.000302
chr1	2522078	2564481	MMEL1	HGNC:14668	1552930_PM_at	3.03146	0.155254	0.734347	0.911992	5	26	-21	NA	no	-12	-10	0.000302
chr1	2567415	2718286	TTC34	HGNC:34297	NA	NA	NA	NA	NA	5	26	-21	NA	no	-12	-10	0.000302
chr1	2938046	2939465	ACTRT2	HGNC:24026	237360_PM_at	2.64365	-1.21848	0.0166329	0.136102	5	25	-20	NA	no	-11	-11	0.000302
chr1	2976179	2985001	LINC00982	HGNC:48664	237108_PM_x_at	2.75709	NA	NA	NA	5	25	-20	NA	no	-11	-12	0.000302
chr1	2985732	3355185	PRDM16	HGNC:14000	232424_PM_at	2.59009	0.750854	0.279718	0.626522	5	25	-20	NA	no	-11	-11	0.000302
chr1	3370990	3397677	ARHGEF16	HGNC:15515	208009_PM_s_at	3.53836	0.0504309	0.952782	0.986072	5	24	-19	NA	no	-10	-10	0.000302
chr1	3406484	3528059	MEGF6	HGNC:3232	226869_PM_at	3.91382	2.81591	0.117443	0.415815	5	24	-19	NA	no	-10	-10	0.000302
chr1	3477259	3477354	MIR551A	HGNC:32806	NA	NA	NA	NA	NA	5	24	-19	NA	no	-10	-10	0.000302
chr1	3541566	3546691	TPRG1L	HGNC:27007	224871_PM_at	6.06683	0.0471883	0.966172	0.9904	5	24	-19	NA	no	-10	-12	0.000302
chr1	3547331	3569325	WRAP73	HGNC:12759	236381_PM_s_at	6.5031	0.39809	0.438877	0.75533	5	24	-19	NA	no	-10	-12	0.000302
chr1	3569084	3652765	TP73	HGNC:12003	232546_PM_at	3.47732	1.11984	0.126653	0.431893	5	24	-19	NA	no	-10	-13	0.000302
chr1	3652548	3663900	TP73-AS1	HGNC:29052	1569502_PM_s_at	3.08766	-0.434473	0.457265	0.767901	5	25	-20	NA	no	-10	-13	0.000302
chr1	3668962	3688209	CCDC27	HGNC:26546	1552948_PM_at	2.91566	0.141942	0.801202	0.936632	5	25	-20	NA	no	-10	-13	0.000302
chr1	3689352	3692546	SMIM1	HGNC:44204	230840_PM_at	3.04202	0.326183	0.545401	0.82017	5	24	-19	NA	no	-10	-13	0.000302
chr1	3696784	3713068	LRRC47	HGNC:29207	212904_PM_at	8.8311	0.732047	0.0111554	0.106142	5	24	-19	NA	no	-10	-13	0.000302
chr1	3699379	3699673	RN7SL574P	HGNC:46590	NA	NA	NA	NA	NA	5	24	-19	NA	no	-10	-13	0.000302
chr1	3728645	3773778	CEP104	HGNC:24866	204074_PM_s_at	5.72674	-1.02179	0.434538	0.75235	5	24	-19	NA	no	-10	-13	0.000302
chr1	3773845	3801993	DFFB	HGNC:2773	206752_PM_s_at	5.01041	0.389812	0.622896	0.860605	5	24	-19	NA	no	-10	-13	0.000302
chr1	3805689	3816857	C1orf174	HGNC:27915	238010_PM_at	4.47055	1.59231	0.119709	0.419773	5	24	-19	NA	no	-10	-13	0.000302
chr1	4714792	4852594	AJAP1	HGNC:30801	215789_PM_s_at	2.97189	0.0384207	0.949273	0.985166	6	25	-19	NA	no	-9	-12	0.000302
chr1	5624131	5624203	MIR4417	HGNC:41535	NA	NA	NA	NA	NA	5	23	-18	NA	no	-9	-10	0.000302
chr1	5922732	5922801	MIR4689	HGNC:41895	NA	NA	NA	NA	NA	5	23	-18	NA	no	-9	-10	0.000302
chr1	5922871	6052533	NPHP4	HGNC:19104	213471_PM_at	6.77843	1.32849	0.100659	0.38433	5	23	-18	NA	no	-9	-10	0.000302
chr1	6051526	6161253	KCNAB2	HGNC:6229	203402_PM_at	4.75212	NA	NA	NA	5	23	-18	NA	no	-9	-10	0.000302
chr1	6161853	6240183	CHD5	HGNC:16816	213965_PM_s_at	4.28948	-0.467813	0.764162	0.923399	5	24	-19	NA	no	-10	-10	0.000302
chr1	6241329	6269449	RPL22	HGNC:10315	221726_PM_at	9.42673	0.465504	0.605218	0.851204	5	24	-19	NA	no	-10	-10	0.000302
chr1	6265535	6281359	RNF207	HGNC:32947	1555870_PM_at	5.48189	2.19928	0.0109558	0.104946	5	24	-19	NA	no	-10	-10	0.000302
chr1	6281253	6296032	ICMT	HGNC:5350	201609_PM_x_at	6.97125	1.07739	0.216811	0.55906	5	24	-19	NA	no	-10	-10	0.000302
chr1	6296300	6299504	LINC00337	HGNC:28620	1553741_PM_at	2.87569	0.116381	0.871185	0.961216	5	24	-19	NA	no	-10	-9	0.000302
chr1	6304252	6305638	HES3	HGNC:26226	NA	NA	NA	NA	NA	5	24	-19	NA	no	-10	-10	0.000302
chr1	6307406	6321035	GPR153	HGNC:23618	221902_PM_at	4.30834	0.957713	0.386535	0.718608	5	24	-19	NA	no	-10	-11	0.000302
chr1	6324333	6454451	ACOT7	HGNC:24157	215728_PM_s_at	5.15821	3.4534	0.00490724	0.0614136	7	26	-19	NA	no	-10	-12	0.000302
chr1	6472478	6484730	HES2	HGNC:16005	231928_PM_at	3.52976	-1.40404	0.159285	0.485265	5	26	-21	NA	no	-12	-12	0.000302
chr1	6484848	6521430	ESPN	HGNC:13281	223549_PM_s_at	2.97038	-0.0141017	0.990093	0.996992	5	25	-20	NA	no	-11	-12	0.000302
chr1	6489894	6489956	MIR4252	HGNC:38384	NA	NA	NA	NA	NA	5	25	-20	NA	no	-11	-12	0.000302
chr1	6521211	6526255	TNFRSF25	HGNC:11910	219423_PM_x_at	2.98964	1.10088	0.318672	0.662785	5	25	-20	NA	no	-11	-12	0.000302
chr1	6526152	6580121	PLEKHG5	HGNC:29105	227142_PM_at	2.88821	-0.0473629	0.919808	0.977022	5	25	-20	NA	no	-11	-12	0.000302
chr1	6581407	6614595	NOL9	HGNC:26265	1554082_PM_a_at	5.09449	0.271248	0.633719	0.865915	5	26	-21	NA	no	-12	-13	0.000302
chr1	6600914	6601024	RNU6-731P	HGNC:47694	NA	NA	NA	NA	NA	5	26	-21	NA	no	-12	-13	0.000302
chr1	6615241	6639817	TAS1R1	HGNC:14448	1564883_PM_a_at	2.43395	0.354656	0.564196	0.829994	5	26	-21	NA	no	-12	-12	0.000302
chr1	6640061	6649340	ZBTB48	HGNC:4930	205025_PM_at	4.32259	0.161787	0.82976	0.947633	5	25	-20	NA	no	-11	-12	0.000302
chr1	6650784	6674667	KLHL21	HGNC:29041	203068_PM_at	3.62376	0.458279	0.554826	0.825268	5	25	-20	NA	no	-11	-12	0.000302
chr1	6673745	6684093	PHF13	HGNC:22983	225005_PM_at	8.47213	1.41035	0.110101	0.402836	5	25	-20	NA	no	-11	-12	0.000302
chr1	6684926	6695646	THAP3	HGNC:20855	213192_PM_at	3.80641	0.629114	0.405802	0.734166	5	25	-20	NA	no	-11	-12	0.000302
chr1	6694228	6761984	DNAJC11	HGNC:25570	1555360_PM_a_at	4.07006	NA	NA	NA	5	26	-21	NA	no	-12	-12	0.000302
chr1	6845384	7829766	CAMTA1	HGNC:18806	241882_PM_at	5.4456	0.480243	0.654039	0.875903	5	26	-21	NA	no	-11	-11	not significant
chr1	7279420	7279584	RNU1-8P	HGNC:48307	NA	NA	NA	NA	NA	5	23	-18	NA	no	-9	-11	not significant
chr1	7429003	7430331	CAMTA1-IT1	HGNC:41446	NA	NA	NA	NA	NA	5	23	-18	NA	no	-9	-10	not significant
chr1	7831329	7841492	VAMP3	HGNC:12644	201337_PM_s_at	3.44965	1.50679	0.100265	0.383458	5	22	-17	NA	no	-9	-10	not significant
chr1	7844380	7905237	PER3	HGNC:8847	1569701_PM_at	5.76301	3.36851	0.00839967	0.0874332	5	22	-17	NA	no	-9	-10	not significant
chr1	7903143	7913572	UTS2	HGNC:12636	220784_PM_s_at	2.23149	-0.400967	0.234293	0.578988	5	22	-17	NA	no	-9	-10	not significant
chr1	7979907	8000926	TNFRSF9	HGNC:11924	211786_PM_at	2.70284	0.290043	0.538568	0.8166	5	23	-18	NA	no	-10	-10	not significant
chr1	8014351	8045565	PARK7	HGNC:16369	200006_PM_at	10.4069	1.29956	0.00207048	0.0345232	5	24	-19	NA	yes	-11	-10	not significant
chr1	8064464	8086368	ERRFI1	HGNC:18185	224657_PM_at	6.40592	1.74941	0.0757179	0.330328	5	23	-18	NA	no	-10	-10	not significant
chr1	8266494	8266657	RNU1-7P	HGNC:48306	NA	NA	NA	NA	NA	5	23	-18	NA	no	-10	-10	not significant
chr1	8335184	8335438	RN7SL729P	HGNC:46745	NA	NA	NA	NA	NA	5	23	-18	NA	no	-10	-10	not significant
chr1	8352217	8352323	RNU6-991P	HGNC:47954	NA	NA	NA	NA	NA	5	23	-18	NA	no	-10	-10	not significant
chr1	8377886	8404227	SLC45A1	HGNC:17939	230458_PM_at	3.08648	0.0523235	0.930599	0.979411	5	23	-18	NA	no	-10	-10	not significant
chr1	8412457	8877702	RERE	HGNC:9965	221643_PM_s_at	3.51924	0.595532	0.369763	0.706124	5	26	-21	NA	no	-11	-9	not significant
chr1	8921061	8939308	ENO1	HGNC:3350	217294_PM_s_at	8.54146	2.5957	0.0244908	0.173664	5	22	-17	NA	no	-9	-9	not significant
chr1	8935847	8938066	ENO1-IT1	HGNC:41331	NA	NA	NA	NA	NA	5	22	-17	NA	no	-9	-9	not significant
chr1	8938894	8939953	ENO1-AS1	HGNC:40214	NA	NA	NA	NA	NA	5	22	-17	NA	no	-9	-9	not significant
chr1	8943486	8943592	RNU6-304P	HGNC:47267	NA	NA	NA	NA	NA	5	22	-17	NA	no	-9	-9	not significant
chr1	8953468	8954210	HMGN2P17	HGNC:39381	NA	NA	NA	NA	NA	5	22	-17	NA	no	-9	-9	not significant
chr1	9005922	9035151	CA6	HGNC:1380	206873_PM_at	2.62907	-0.232705	0.569453	0.832778	5	22	-17	NA	no	-9	-9	not significant
chr1	9039637	9039933	RN7SL451P	HGNC:46467	NA	NA	NA	NA	NA	5	22	-17	NA	no	-9	-9	not significant
chr1	9063359	9086404	SLC2A7	HGNC:13445	NA	NA	NA	NA	NA	5	22	-17	NA	no	-9	-9	not significant
chr1	9095166	9148537	SLC2A5	HGNC:11010	204430_PM_s_at	3.18664	-1.50059	0.0724551	0.322164	5	22	-17	NA	no	-9	-9	not significant
chr1	9160364	9189229	GPR157	HGNC:23687	227970_PM_at	3.11629	0.70472	0.33289	0.675638	5	22	-17	NA	no	-9	-9	not significant
chr1	9211727	9211836	MIR34A	HGNC:31635	NA	NA	NA	NA	NA	5	22	-17	NA	no	-9	-8	not significant
chr1	9294834	9331396	H6PD	HGNC:4795	226160_PM_at	3.48662	-0.593641	0.48285	0.783488	5	22	-17	NA	no	-9	-8	not significant
chr1	9352939	9429591	SPSB1	HGNC:30628	219677_PM_at	4.26803	0.737801	0.495164	0.791668	5	22	-17	NA	no	-9	-7	not significant
chr1	9497728	9497837	RNA5SP40	HGNC:42816	NA	NA	NA	NA	NA	5	22	-17	NA	no	-9	-8	not significant
chr1	9599541	9645237	SLC25A33	HGNC:29681	223296_PM_at	7.56927	0.0923716	0.925897	0.978258	5	22	-17	NA	no	-9	-9	not significant
chr1	9648932	9674935	TMEM201	HGNC:33719	227617_PM_at	7.58218	0.662701	0.297906	0.643203	5	22	-17	NA	no	-9	-9	not significant
chr1	9711790	9789172	PIK3CD	HGNC:8977	203879_PM_at	4.29311	1.11258	0.215717	0.557863	5	22	-17	NA	no	-9	-9	not significant
chr1	9712668	9714644	C1orf200	HGNC:32346	1559638_PM_at	2.89216	0.53518	0.28028	0.627178	5	22	-17	NA	no	-9	-9	not significant
chr1	9789084	9884584	CLSTN1	HGNC:17447	201561_PM_s_at	9.05276	1.29981	0.0313592	0.20105	5	22	-17	NA	no	-9	-10	not significant
chr1	9908334	9970394	CTNNBIP1	HGNC:16913	203081_PM_at	6.40964	2.21377	0.0018115	0.0314391	5	25	-20	NA	yes	-10	-10	not significant
chr1	9982173	10003465	LZIC	HGNC:17497	226087_PM_at	5.76871	1.44139	0.00522614	0.0638283	5	25	-20	NA	no	-10	-11	not significant
chr1	10003486	10045559	NMNAT1	HGNC:17877	229852_PM_at	3.00268	NA	NA	NA	5	26	-21	NA	no	-11	-11	not significant
chr1	10007376	10007694	RN7SKP269	HGNC:45993	NA	NA	NA	NA	NA	5	26	-21	NA	no	-11	-11	not significant
chr1	10027439	10027516	MIR5697	HGNC:43509	NA	NA	NA	NA	NA	5	26	-21	NA	no	-11	-11	not significant
chr1	10057264	10076078	RBP7	HGNC:30316	238066_PM_at	5.93092	0.95807	0.677923	0.887221	5	26	-21	NA	no	-11	-11	not significant
chr1	10092890	10241297	UBE4B	HGNC:12500	215533_PM_s_at	5.26925	1.51859	0.0179404	0.143128	5	25	-20	NA	no	-10	-11	not significant
chr1	10118729	10119706	PGAM1P11	HGNC:42464	NA	NA	NA	NA	NA	5	24	-19	NA	no	-10	-11	not significant
chr1	10223326	10223432	RNU6-828P	HGNC:47791	NA	NA	NA	NA	NA	5	23	-18	NA	no	-9	-11	not significant
chr1	10270863	10441661	KIF1B	HGNC:16636	226968_PM_at	8.5526	1.07754	0.0715178	0.319494	5	23	-18	NA	no	-9	-10	not significant
chr1	10287776	10287861	MIR1273D	HGNC:38375	NA	NA	NA	NA	NA	5	23	-18	NA	no	-9	-11	not significant
chr1	10359024	10359130	RNU6-37P	HGNC:34281	NA	NA	NA	NA	NA	5	22	-17	NA	no	-8	-6	not significant
chr1	10366523	10366813	RN7SL731P	HGNC:46747	NA	NA	NA	NA	NA	5	22	-17	NA	no	-8	-6	not significant
chr1	10450059	10450353	RN7SL721P	HGNC:46737	NA	NA	NA	NA	NA	5	22	-17	NA	no	-8	-9	not significant
chr1	10458649	10480201	PGD	HGNC:8891	201118_PM_at	8.02176	1.50247	0.00154671	0.0281729	5	22	-17	NA	yes	-8	-9	not significant
chr1	10490159	10512210	APITD1	HGNC:23163	NA	NA	NA	NA	NA	5	22	-17	NA	no	-8	-10	not significant
chr1	10490159	10512210	APITD1-CORT	HGNC:38843	NA	NA	NA	NA	NA	5	22	-17	NA	no	-8	-10	not significant
chr1	10509776	10511959	CORT	HGNC:2257	210182_PM_at	3.52571	0.44943	0.537755	0.815984	5	22	-17	NA	no	-8	-10	not significant
chr1	10516579	10532583	DFFA	HGNC:2772	223518_PM_at	5.71569	0.504464	0.533641	0.8135	5	21	-16	NA	no	-8	-10	not significant
chr1	10532345	10690815	PEX14	HGNC:8856	203503_PM_s_at	4.48516	0.614372	0.213938	0.555862	6	21	-15	NA	no	-7	-9	not significant
chr1	10676893	10677170	RN7SL614P	HGNC:46630	NA	NA	NA	NA	NA	5	21	-16	NA	no	-8	-8	not significant
chr1	10696661	10856707	CASZ1	HGNC:26002	243386_PM_at	8.00828	-0.315969	0.836163	0.949332	6	20	-14	NA	no	-7	-8	not significant
chr1	11006528	11042094	C1orf127	HGNC:26730	1553444_PM_a_at	3.18733	-0.158226	0.802887	0.937367	5	24	-19	NA	no	-11	-9	not significant
chr1	11051035	11051854	CFL1P6	HGNC:34545	NA	NA	NA	NA	NA	5	28	-23	NA	no	-15	-9	not significant
chr1	11072414	11085796	TARDBP	HGNC:11571	1558208_PM_at	3.45246	0.390228	0.597487	0.847064	5	25	-20	NA	no	-12	-9	not significant
chr1	11086580	11107290	MASP2	HGNC:6902	207041_PM_at	3.04703	-0.264277	0.720577	0.906356	5	22	-17	NA	no	-9	-9	not significant
chr1	11114641	11120081	SRM	HGNC:11296	201516_PM_at	6.82988	0.426366	0.631504	0.864633	5	21	-16	NA	no	-8	-9	not significant
chr1	11126675	11159938	EXOSC10	HGNC:9138	207541_PM_s_at	7.92878	0.433747	0.461805	0.77089	5	21	-16	NA	no	-8	-9	not significant
chr1	11166592	11322564	MTOR	HGNC:3942	215381_PM_at	3.20319	1.04738	0.0841957	0.34997	5	21	-16	NA	no	-8	-8	not significant
chr1	11203955	11209594	MTOR-AS1	HGNC:40242	NA	NA	NA	NA	NA	5	21	-16	NA	no	-8	-9	not significant
chr1	11212407	11212509	RNU6-537P	HGNC:47500	NA	NA	NA	NA	NA	5	21	-16	NA	no	-8	-9	not significant
chr1	11249398	11256038	ANGPTL7	HGNC:24078	206423_PM_at	2.882	-0.31265	0.602165	0.849911	5	21	-16	NA	no	-8	-9	not significant
chr1	11286311	11286417	RNU6-291P	HGNC:47254	NA	NA	NA	NA	NA	5	21	-16	NA	no	-8	-7	not significant
chr1	11293020	11293169	RPL39P6	HGNC:35803	NA	NA	NA	NA	NA	5	21	-16	NA	no	-8	-8	not significant
chr1	11333263	11356106	UBIAD1	HGNC:30791	219131_PM_at	3.44984	0.618043	0.337884	0.679956	5	21	-16	NA	no	-8	-7	not significant
chr1	11338673	11339408	UBE2V2P3	HGNC:44891	NA	NA	NA	NA	NA	5	21	-16	NA	no	-8	-7	not significant
chr1	11539223	11597641	PTCHD2	HGNC:29251	230019_PM_s_at	3.7731	0.190405	0.865995	0.959438	5	20	-15	NA	no	-8	-7	not significant
chr1	11708424	11715842	FBXO2	HGNC:13581	219305_PM_x_at	3.0918	1.14054	0.119847	0.420053	5	20	-15	NA	no	-8	-7	not significant
chr1	11714432	11723384	FBXO44	HGNC:24847	223517_PM_at	2.9793	-0.413713	0.405451	0.733649	5	20	-15	NA	no	-8	-7	not significant
chr1	11724181	11734411	FBXO6	HGNC:13585	231769_PM_at	3.26354	1.20221	0.23548	0.580176	5	20	-15	NA	no	-8	-7	not significant
chr1	11734537	11751707	MAD2L2	HGNC:6764	223234_PM_at	7.00023	1.19257	0.512081	0.80077	5	20	-15	NA	no	-8	-7	not significant
chr1	11751786	11785914	DRAXIN	HGNC:25054	1554340_PM_a_at	4.85195	3.6434	0.148188	0.466282	5	20	-15	NA	no	-8	-7	not significant
chr1	11796141	11814859	AGTRAP	HGNC:13539	1555736_PM_a_at	4.03387	2.48845	0.0479924	0.25749	5	20	-15	NA	no	-8	-7	not significant
chr1	11821844	11849642	C1orf167	HGNC:25262	1561976_PM_at	2.93157	0.732766	0.239782	0.584817	5	20	-15	NA	no	-8	-7	not significant
chr1	11845780	11866977	MTHFR	HGNC:7436	226929_PM_at	5.63457	1.93479	0.0135229	0.119654	5	21	-16	NA	no	-9	-7	not significant
chr1	11866207	11903201	CLCN6	HGNC:2024	203950_PM_s_at	6.25928	-0.315106	0.53706	0.81564	5	22	-17	NA	no	-9	-7	not significant
chr1	11901074	11908136	NPPA-AS1	HGNC:37635	NA	NA	NA	NA	NA	5	20	-15	NA	no	-8	-7	not significant
chr1	11905766	11908402	NPPA	HGNC:7939	209957_PM_s_at	2.93644	-1.60336	0.0201831	0.153759	5	20	-15	NA	no	-8	-7	not significant
chr1	11917521	11918988	NPPB	HGNC:7940	206801_PM_at	2.65147	1.91294	0.194556	0.531268	5	20	-15	NA	no	-8	-5	not significant
chr1	11968209	11968328	RNU5E-1	HGNC:10215	NA	NA	NA	NA	NA	6	32	-26	NA	no	-15	-7	not significant
chr1	11969865	11969984	RNU5E-4P	HGNC:42513	NA	NA	NA	NA	NA	5	26	-21	NA	no	-13	-7	not significant
chr1	11979648	11986485	KIAA2013	HGNC:28513	1555933_PM_at	4.11973	1.50768	0.0724892	0.322277	5	21	-16	NA	no	-8	-7	not significant
chr1	11994262	12035595	PLOD1	HGNC:9081	200827_PM_at	4.4573	0.857432	0.317284	0.661423	5	21	-16	NA	no	-8	-7	not significant
chr1	12040238	12073571	MFN2	HGNC:16877	1566105_PM_at	3.28229	-0.449473	0.472573	0.777236	5	21	-16	NA	no	-8	-7	not significant
chr1	12079523	12092102	MIIP	HGNC:25715	218551_PM_at	3.9093	-0.0909425	0.891901	0.968703	5	21	-16	NA	no	-8	-7	not significant
chr1	12096799	12097071	RN7SL649P	HGNC:46665	NA	NA	NA	NA	NA	5	21	-16	NA	no	-8	-7	not significant
chr1	12123434	12204264	TNFRSF8	HGNC:11923	206729_PM_at	3.21156	0.69111	0.161185	0.488159	5	21	-16	NA	no	-8	-7	not significant
chr1	12137938	12138041	RNU6-777P	HGNC:47740	NA	NA	NA	NA	NA	5	21	-16	NA	no	-8	-7	not significant
chr1	12227060	12269285	TNFRSF1B	HGNC:11917	203508_PM_at	3.29106	0.415075	0.666073	0.88078	5	21	-16	NA	no	-8	-8	not significant
chr1	12251770	12251830	MIR4632	HGNC:41593	NA	NA	NA	NA	NA	5	21	-16	NA	no	-8	-7	not significant
chr1	12290124	12572099	VPS13D	HGNC:23595	220221_PM_at	5.51442	0.666666	0.534135	0.81356	5	21	-16	NA	no	-8	-8	not significant
chr1	12567300	12567451	SNORA59A	HGNC:32653	NA	NA	NA	NA	NA	5	21	-16	NA	no	-8	-8	not significant
chr1	12627939	12677737	DHRS3	HGNC:17693	202481_PM_at	4.19442	-1.82715	0.430205	0.74976	5	20	-15	NA	no	-8	-7	not significant
chr1	12630000	12630100	RNU6ATAC18P	HGNC:46917	NA	NA	NA	NA	NA	5	20	-15	NA	no	-8	-7	not significant
chr1	12704566	12727097	AADACL4	HGNC:32038	NA	NA	NA	NA	NA	5	20	-15	NA	no	-8	-7	not significant
chr1	12776118	12788726	AADACL3	HGNC:32037	NA	NA	NA	NA	NA	6	20	-14	NA	no	-8	-7	not significant
chr1	12806163	12823847	C1orf158	HGNC:28567	231549_PM_at	2.50904	0.776818	0.161806	0.489171	5	20	-15	NA	no	-8	-7	not significant
chr1	12834984	12838049	PRAMEF12	HGNC:22125	216001_PM_at	2.84732	-0.757105	0.184383	0.519306	5	20	-15	NA	no	-8	-7	not significant
chr1	12851546	12856777	PRAMEF1	HGNC:28840	NA	NA	NA	NA	NA	5	21	-16	NA	no	-8	-5	not significant
chr1	12884468	12891264	PRAMEF11	HGNC:14086	217365_PM_at	2.60399	-0.378528	0.475396	0.779314	5	21	-16	NA	no	-8	-5	not significant
chr1	12907261	12908578	HNRNPCL1	HGNC:29295	NA	NA	NA	NA	NA	5	21	-16	NA	no	-8	-5	not significant
chr1	12916941	12921764	PRAMEF2	HGNC:28841	NA	NA	NA	NA	NA	5	21	-16	NA	no	-8	-7	not significant
chr1	12939045	12946025	PRAMEF4	HGNC:31971	NA	NA	NA	NA	NA	5	21	-16	NA	no	-8	-7	not significant
chr1	12952727	12958101	PRAMEF10	HGNC:27997	217273_PM_at	2.73884	-0.441951	0.565923	0.830948	5	21	-16	NA	no	-8	-7	not significant
chr1	12976450	12980569	PRAMEF7	HGNC:28415	NA	NA	NA	NA	NA	5	20	-15	NA	no	-8	-7	not significant
chr1	12982374	12982480	RNU6-1072P	HGNC:48035	NA	NA	NA	NA	NA	5	20	-15	NA	no	-8	-7	not significant
chr1	12998181	13117751	PRAMEF6	HGNC:30583	NA	NA	NA	NA	NA	5	19	-14	NA	no	-7	-7	not significant
chr1	13035543	13038381	PRAMEF22	HGNC:34393	NA	NA	NA	NA	NA	5	19	-14	NA	no	-7	-7	not significant
chr1	13182960	13184326	HNRNPCP5	HGNC:48813	NA	NA	NA	NA	NA	5	19	-14	NA	no	-7	-5	not significant
chr1	13328196	13331692	PRAMEF3	HGNC:14087	NA	NA	NA	NA	NA	5	20	-15	NA	no	-8	-6	not significant
chr1	13359819	13369057	PRAMEF5	HGNC:27995	NA	NA	NA	NA	NA	5	20	-15	NA	no	-8	-5	not significant
chr1	13384735	13384841	RNU6-771P	HGNC:47734	NA	NA	NA	NA	NA	5	20	-15	NA	no	-8	-8	not significant
chr1	13386646	13390765	PRAMEF8	HGNC:24074	NA	NA	NA	NA	NA	5	20	-15	NA	no	-8	-8	not significant
chr1	13421176	13428191	PRAMEF9	HGNC:27996	NA	NA	NA	NA	NA	5	20	-15	NA	no	-8	-8	not significant
chr1	13447414	13452656	PRAMEF13	HGNC:13262	NA	NA	NA	NA	NA	5	20	-15	NA	no	-8	-8	not significant
chr1	13474689	13477522	PRAMEF18	HGNC:30693	NA	NA	NA	NA	NA	5	20	-15	NA	no	-8	-8	not significant
chr1	13495254	13498260	PRAMEF16	HGNC:25767	NA	NA	NA	NA	NA	5	20	-15	NA	no	-8	-8	not significant
chr1	13516066	13526943	PRAMEF21	HGNC:22405	NA	NA	NA	NA	NA	5	20	-15	NA	no	-8	-8	not significant
chr1	13641973	13648988	PRAMEF15	HGNC:26764	NA	NA	NA	NA	NA	5	20	-15	NA	no	-8	-8	not significant
chr1	13668269	13673511	PRAMEF14	HGNC:13576	NA	NA	NA	NA	NA	5	20	-15	NA	no	-8	-8	not significant
chr1	13694889	13698405	PRAMEF19	HGNC:24908	NA	NA	NA	NA	NA	5	20	-15	NA	no	-8	-8	not significant
chr1	13716092	13719089	PRAMEF17	HGNC:29485	NA	NA	NA	NA	NA	5	20	-15	NA	no	-8	-8	not significant
chr1	13736907	13747803	PRAMEF20	HGNC:25224	NA	NA	NA	NA	NA	5	20	-15	NA	no	-8	-8	not significant
chr1	13801445	13840543	LRRC38	HGNC:27005	1558375_PM_at	2.51254	-0.575791	0.291277	0.637051	5	20	-15	NA	no	-8	-8	not significant
chr1	13909960	13944452	PDPN	HGNC:29602	221898_PM_at	3.86543	0.355781	0.884471	0.965993	5	20	-15	NA	no	-8	-8	not significant
chr1	13949679	13949779	RNA5SP41	HGNC:42817	NA	NA	NA	NA	NA	5	20	-15	NA	no	-8	-8	not significant
chr1	14026693	14151574	PRDM2	HGNC:9347	205277_PM_at	4.16833	-0.132834	0.885325	0.96623	5	21	-16	NA	no	-8	-9	not significant
chr1	14450728	14450830	RNU6-1265P	HGNC:48228	NA	NA	NA	NA	NA	5	19	-14	NA	no	-7	-9	not significant
chr1	14925200	15444539	KAZN	HGNC:29173	213478_PM_at	4.82335	1.06775	0.519341	0.804982	5	18	-13	NA	no	-7	-8	not significant
chr1	15018625	15019109	TBCAP2	HGNC:42631	NA	NA	NA	NA	NA	5	18	-13	NA	no	-7	-8	not significant
chr1	15442448	15478960	TMEM51-AS1	HGNC:26301	239120_PM_at	2.409	NA	NA	NA	5	18	-13	NA	no	-7	-8	not significant
chr1	15479028	15546976	TMEM51	HGNC:25488	218815_PM_s_at	4.09313	-0.524911	0.70077	0.897189	5	18	-13	NA	no	-7	-8	not significant
chr1	15490840	15497813	C1orf195	HGNC:32332	NA	NA	NA	NA	NA	5	18	-13	NA	no	-7	-8	not significant
chr1	15573768	15726858	FHAD1	HGNC:29408	1563639_PM_a_at	3.78345	1.13062	0.0804872	0.341558	6	22	-16	NA	no	-9	-8	not significant
chr1	15736391	15756839	EFHD2	HGNC:28670	217992_PM_s_at	5.50638	-0.322971	0.799089	0.935784	5	18	-13	NA	no	-7	-8	not significant
chr1	15764935	15775737	CTRC	HGNC:2523	206297_PM_at	2.75081	0.228571	0.636851	0.867682	5	18	-13	NA	no	-7	-8	not significant
chr1	15783223	15798586	CELA2A	HGNC:24609	NA	NA	NA	NA	NA	5	18	-13	NA	no	-7	-8	not significant
chr1	15792404	15817895	CELA2B	HGNC:29995	207077_PM_at	2.7445	-0.189713	0.669307	0.882607	5	18	-13	NA	no	-7	-8	not significant
chr1	15817327	15853029	CASP9	HGNC:1511	203984_PM_s_at	6.32783	0.0108646	0.989741	0.996942	5	19	-14	NA	no	-8	-8	not significant
chr1	15853308	15918874	DNAJC16	HGNC:29157	212911_PM_at	5.20347	NA	NA	NA	5	19	-14	NA	no	-7	-8	not significant
chr1	15898848	15911605	AGMAT	HGNC:18407	219792_PM_at	4.73364	-0.940829	0.337466	0.6796	5	19	-14	NA	no	-7	-8	not significant
chr1	15931077	15931538	CHCHD2P6	HGNC:39590	NA	NA	NA	NA	NA	5	18	-13	NA	no	-7	-8	not significant
chr1	15934573	15934640	RNU7-179P	HGNC:45713	NA	NA	NA	NA	NA	5	18	-13	NA	no	-7	-8	not significant
chr1	15943995	15995539	DDI2	HGNC:24578	238519_PM_at	6.59243	0.560683	0.46379	0.771794	5	18	-13	NA	no	-7	-8	not significant
chr1	15986364	15988217	RSC1A1	HGNC:10458	225780_PM_at	7.04207	0.189375	0.797665	0.935417	5	18	-13	NA	no	-7	-8	not significant
chr1	16010827	16061264	PLEKHM2	HGNC:29131	212146_PM_at	4.47746	1.78692	0.00452075	0.0580093	5	18	-13	NA	no	-7	-8	not significant
chr1	16062900	16067891	SLC25A34	HGNC:27653	1559977_PM_a_at	3.51334	-1.11552	0.103127	0.389347	5	18	-13	NA	no	-7	-8	not significant
chr1	16068917	16074477	TMEM82	HGNC:32350	NA	NA	NA	NA	NA	5	18	-13	NA	no	-7	-8	not significant
chr1	16083102	16113089	FBLIM1	HGNC:24686	225258_PM_at	3.17909	-2.57731	0.0270796	0.184017	5	19	-14	NA	no	-8	-8	not significant
chr1	16174359	16266955	SPEN	HGNC:17575	201996_PM_s_at	8.49082	0.295355	0.443436	0.759316	6	19	-13	NA	no	-8	-9	not significant
chr1	16268364	16302627	ZBTB17	HGNC:12936	203601_PM_s_at	2.90559	-0.816922	0.11858	0.417519	6	18	-12	NA	no	-7	-8	not significant
chr1	16316366	16321246	TBC1D3P6	HGNC:43568	NA	NA	NA	NA	NA	6	18	-12	NA	no	-7	-8	not significant
chr1	16330731	16335302	C1orf64	HGNC:28339	229381_PM_at	2.84564	0.585627	0.238713	0.583805	6	18	-12	NA	no	-7	-8	not significant
chr1	16340523	16346089	HSPB7	HGNC:5249	235682_PM_s_at	2.44127	-0.0275784	0.947587	0.984774	6	18	-12	NA	no	-7	-8	not significant
chr1	16345370	16360545	CLCNKA	HGNC:2026	NA	NA	NA	NA	NA	6	18	-12	NA	no	-7	-8	not significant
chr1	16370272	16383803	CLCNKB	HGNC:2027	1554748_PM_at	2.78767	-0.461371	0.471753	0.776957	6	18	-12	NA	no	-7	-8	not significant
chr1	16384264	16400127	FAM131C	HGNC:26717	235455_PM_at	2.89287	-0.788392	0.125396	0.429501	6	18	-12	NA	no	-7	-8	not significant
chr1	16450832	16482582	EPHA2	HGNC:3386	203499_PM_at	5.29136	0.794777	0.597797	0.847064	6	18	-12	NA	no	-7	-8	not significant
chr1	16524349	16524852	ARHGEF19-AS1	HGNC:39996	NA	NA	NA	NA	NA	6	18	-12	NA	no	-7	-8	not significant
chr1	16524349	16539140	ARHGEF19	HGNC:26604	226857_PM_at	3.32018	-1.19488	0.183544	0.518005	6	18	-12	NA	no	-7	-8	not significant
chr1	16542404	16554522	ANO7P1	HGNC:32248	244379_PM_at	2.67522	NA	NA	NA	6	18	-12	NA	no	-7	-8	not significant
chr1	16555368	16556038	C1orf134	HGNC:32021	244834_PM_at	3.12386	-0.527966	0.437975	0.754585	6	18	-12	NA	no	-7	-8	not significant
chr1	16558195	16563657	RSG1	HGNC:28127	220963_PM_s_at	2.72554	0.336245	0.442233	0.7586	6	18	-12	NA	no	-7	-8	not significant
chr1	16567708	16567893	MT1XP1	HGNC:7442	NA	NA	NA	NA	NA	6	18	-12	NA	no	-7	-5	not significant
chr1	16573334	16678949	FBXO42	HGNC:29249	1559566_PM_at	3.21333	0.434971	0.569352	0.832733	6	20	-14	NA	no	-9	-9	not significant
chr1	16679070	16724640	SZRD1	HGNC:30232	212005_PM_at	4.65938	1.53515	0.0331119	0.208254	6	19	-13	NA	no	-8	-9	not significant
chr1	16713612	16763919	SPATA21	HGNC:28026	1570241_PM_at	3.04826	0.500574	0.420931	0.745155	6	18	-12	NA	no	-7	-9	not significant
chr1	16767167	16786573	NECAP2	HGNC:25528	230123_PM_at	3.93482	0.97621	0.280615	0.627324	6	18	-12	NA	no	-7	-9	not significant
chr1	16793931	16825752	CROCCP3	HGNC:29405	219139_PM_s_at	3.71949	-0.194016	0.812878	0.941121	6	18	-12	NA	no	-7	-9	not significant
chr1	16840617	16840780	RNU1-1	HGNC:10120	NA	NA	NA	NA	NA	6	16	-10	NA	no	-5	-9	not significant
chr1	16888814	16940057	NBPF1	HGNC:26088	230712_PM_at	7.15665	0.569043	0.589755	0.842533	6	16	-10	NA	no	-5	-8	not significant
chr1	16944751	16971178	CROCCP2	HGNC:28170	211038_PM_s_at	8.6629	0.616026	0.5253	0.808717	6	16	-10	NA	no	-5	-8	not significant
chr1	16972069	16976914	MST1P2	HGNC:7383	NA	NA	NA	NA	NA	6	16	-10	NA	no	-5	-8	not significant
chr1	16993280	16993443	RNU1-3	HGNC:10130	NA	NA	NA	NA	NA	6	16	-10	NA	no	-5	-8	not significant
chr1	17012116	17012550	EIF1AXP1	HGNC:19900	NA	NA	NA	NA	NA	6	16	-10	NA	no	-5	-8	not significant
chr1	17013834	17046652	ESPNP	HGNC:23285	NA	NA	NA	NA	NA	6	18	-12	NA	no	-5	-8	not significant
chr1	17066768	17299474	CROCC	HGNC:21299	206274_PM_s_at	4.86825	1.1477	0.356478	0.694923	7	17	-10	NA	no	-3	-6	not significant
chr1	17067011	17067174	RNU1-4	HGNC:10128	NA	NA	NA	NA	NA	6	16	-10	NA	no	-5	-7	not significant
chr1	17076728	17077459	CROCCP4	HGNC:43864	NA	NA	NA	NA	NA	6	16	-10	NA	no	-5	-7	not significant
chr1	17081405	17096732	MST1L	HGNC:7390	213380_PM_x_at	5.30458	NA	NA	NA	6	16	-10	NA	no	-5	-7	not significant
chr1	17185444	17185516	MIR3675	HGNC:38973	NA	NA	NA	NA	NA	6	15	-9	NA	no	-4	-7	not significant
chr1	17222475	17222638	RNU1-2	HGNC:10123	NA	NA	NA	NA	NA	7	17	-10	NA	no	-3	-4	not significant
chr1	17300997	17307330	MFAP2	HGNC:7033	203417_PM_at	3.27318	1.4192	0.157156	0.481966	7	16	-9	NA	no	-4	-6	not significant
chr1	17312453	17338423	ATP13A2	HGNC:30213	218608_PM_at	3.37162	0.9553	0.0394403	0.229881	7	16	-9	NA	no	-4	-6	not significant
chr1	17345217	17380665	SDHB	HGNC:10681	202675_PM_at	7.08045	0.26202	0.700502	0.89704	7	16	-9	NA	no	-4	-6	not significant
chr1	17393256	17445948	PADI2	HGNC:18341	209791_PM_at	4.09036	-1.14604	0.50179	0.794617	7	16	-9	NA	no	-4	-6	not significant
chr1	17531621	17572500	PADI1	HGNC:18367	220962_PM_s_at	3.21017	0.0639346	0.924626	0.978142	7	16	-9	NA	no	-4	-5	not significant
chr1	17575593	17610728	PADI3	HGNC:18337	220779_PM_at	2.70957	0.309976	0.667316	0.881328	7	16	-9	NA	no	-4	-5	not significant
chr1	17604384	17604470	MIR3972	HGNC:41876	NA	NA	NA	NA	NA	7	16	-9	NA	no	-4	-5	not significant
chr1	17634690	17690499	PADI4	HGNC:18368	220001_PM_at	2.44417	-0.828338	0.0527939	0.271755	7	16	-9	NA	no	-4	-5	not significant
chr1	17698691	17728195	PADI6	HGNC:20449	NA	NA	NA	NA	NA	7	16	-9	NA	no	-4	-5	not significant
chr1	17733256	17766220	RCC2	HGNC:30297	224578_PM_at	8.1037	1.14247	0.252907	0.597868	7	17	-10	NA	no	-5	-6	not significant
chr1	17866330	18024369	ARHGEF10L	HGNC:25540	221656_PM_s_at	6.84809	2.40307	0.00345487	0.0481936	8	17	-9	NA	yes	-4	-6	not significant
chr1	18081808	18153558	ACTL8	HGNC:24018	214957_PM_at	3.39906	0.951037	0.15783	0.482837	7	16	-9	NA	no	-4	-5	not significant
chr1	18434240	18704977	IGSF21	HGNC:28246	227154_PM_at	7.92436	3.3037	0.0434251	0.243257	7	16	-9	NA	no	-4	-7	not significant
chr1	18807424	18812478	KLHDC7A	HGNC:26791	1556012_PM_at	2.93974	-0.309888	0.511724	0.800656	7	14	-7	NA	no	-2	-7	not significant
chr1	18957500	19075360	PAX7	HGNC:8621	1556638_PM_at	2.57919	-1.05128	0.0271538	0.184317	7	14	-7	NA	no	-2	-6	not significant
chr1	19166093	19186176	TAS1R2	HGNC:14905	1553529_PM_at	2.63834	0.00837291	0.986276	0.996196	7	14	-7	NA	no	-2	-6	not significant
chr1	19197926	19229275	ALDH4A1	HGNC:406	203722_PM_at	3.15689	-1.06876	0.128703	0.435039	7	14	-7	NA	no	-2	-6	not significant
chr1	19209696	19209769	MIR4695	HGNC:41573	NA	NA	NA	NA	NA	7	14	-7	NA	no	-2	-6	not significant
chr1	19223565	19223642	MIR1290	HGNC:35283	NA	NA	NA	NA	NA	7	14	-7	NA	no	-2	-6	not significant
chr1	19230775	19283180	IFFO2	HGNC:27006	225615_PM_at	3.28722	1.92788	0.0359693	0.218491	7	14	-7	NA	no	-2	-6	not significant
chr1	19401000	19536770	UBR4	HGNC:30313	232907_PM_at	2.7721	-0.416608	0.474929	0.779049	7	15	-8	NA	no	-3	-6	not significant
chr1	19542158	19578046	EMC1	HGNC:28957	1556186_PM_s_at	6.75419	0.269147	0.822728	0.944778	7	15	-8	NA	no	-3	-6	not significant
chr1	19578033	19586622	MRTO4	HGNC:18477	220688_PM_s_at	6.56564	0.67278	0.33301	0.675732	7	15	-8	NA	no	-3	-6	not significant
chr1	19592476	19600688	AKR7L	HGNC:24056	NA	NA	NA	NA	NA	7	15	-8	NA	no	-3	-6	not significant
chr1	19609052	19615744	AKR7A3	HGNC:390	216381_PM_x_at	4.47861	0.5059	0.525162	0.808717	7	15	-8	NA	no	-3	-6	not significant
chr1	19630459	19638640	AKR7A2	HGNC:389	202139_PM_at	7.30923	0.887542	0.215664	0.557805	7	15	-8	NA	no	-3	-6	not significant
chr1	19631570	19631676	RNU6-1099P	HGNC:48062	NA	NA	NA	NA	NA	7	15	-8	NA	no	-3	-6	not significant
chr1	19638820	19655794	PQLC2	HGNC:26001	1555783_PM_x_at	4.89138	0.0993208	0.897616	0.970461	7	15	-8	NA	no	-3	-6	not significant
chr1	19646299	19646554	RN7SL85P	HGNC:46101	NA	NA	NA	NA	NA	7	15	-8	NA	no	-3	-3	not significant
chr1	19665267	19812066	CAPZB	HGNC:1491	201950_PM_x_at	6.71778	0.869173	0.149187	0.467912	7	15	-8	NA	no	-3	-7	not significant
chr1	19750878	19751163	RN7SL277P	HGNC:46293	NA	NA	NA	NA	NA	7	15	-8	NA	no	-3	-6	not significant
chr1	19837087	19837227	RNU4-28P	HGNC:46964	NA	NA	NA	NA	NA	7	15	-8	NA	no	-3	-7	not significant
chr1	19923473	19984549	MINOS1-NBL1	HGNC:48338	NA	NA	NA	NA	NA	7	16	-9	NA	no	-4	-7	not significant
chr1	19923477	19956314	MINOS1	HGNC:32068	228096_PM_at	4.00625	0.854346	0.353037	0.691828	7	16	-9	NA	no	-4	-7	not significant
chr1	19934608	19935062	RPS14P3	HGNC:35797	208646_PM_at	10.1291	NA	NA	NA	7	16	-9	NA	no	-4	-7	not significant
chr1	19967048	19984945	NBL1	HGNC:7650	201621_PM_at	3.69389	1.6469	0.0609934	0.294414	7	15	-8	NA	no	-3	-7	not significant
chr1	19991780	20006055	HTR6	HGNC:5301	206944_PM_at	2.96693	0.518111	0.271371	0.618682	7	15	-8	NA	no	-3	-6	not significant
chr1	20008706	20126438	TMCO4	HGNC:27393	227007_PM_at	2.95973	-0.894169	0.183544	0.518005	7	15	-8	NA	no	-3	-6	not significant
chr1	20140523	20141771	RNF186	HGNC:25978	219739_PM_at	2.73495	-0.0402989	0.930715	0.979425	7	15	-8	NA	no	-3	-6	not significant
chr1	20209006	20239438	OTUD3	HGNC:29038	213216_PM_at	6.95293	0.23171	0.708308	0.901351	7	15	-8	NA	no	-3	-6	not significant
chr1	20246502	20250110	PLA2G2E	HGNC:13414	221389_PM_at	2.60915	-0.968615	0.059947	0.291915	7	15	-8	NA	no	-3	-6	not significant
chr1	20297462	20297760	RN7SL304P	HGNC:46320	NA	NA	NA	NA	NA	7	15	-8	NA	no	-3	-6	not significant
chr1	20301925	20306932	PLA2G2A	HGNC:9031	203649_PM_s_at	3.83469	-0.0743162	0.902538	0.972348	7	15	-8	NA	no	-3	-7	not significant
chr1	20354672	20417683	PLA2G5	HGNC:9038	215870_PM_s_at	6.28927	-0.94368	0.798285	0.935617	7	24	-17	NA	no	-12	-7	not significant
chr1	20438432	20446050	PLA2G2D	HGNC:9033	220423_PM_at	2.85409	-0.213122	0.651503	0.874905	7	15	-8	NA	no	-3	-6	not significant
chr1	20465819	20476879	PLA2G2F	HGNC:30040	221416_PM_at	2.55311	-0.09437	0.841332	0.951335	7	15	-8	NA	no	-3	-6	not significant
chr1	20487746	20503917	PLA2G2C	HGNC:9032	NA	NA	NA	NA	NA	7	14	-7	NA	no	-2	-6	not significant
chr1	20512578	20522541	UBXN10	HGNC:26354	238657_PM_at	2.86023	0.667906	0.215193	0.55717	7	14	-7	NA	no	-2	-6	not significant
chr1	20617412	20681387	VWA5B1	HGNC:26538	1552853_PM_at	2.59322	-0.270783	0.634793	0.866685	7	14	-7	NA	no	-2	-6	not significant
chr1	20808884	20812713	CAMK2N1	HGNC:24190	218309_PM_at	7.65995	3.32545	0.021397	0.159621	7	14	-7	NA	no	-2	-6	not significant
chr1	20825943	20834654	MUL1	HGNC:25762	218246_PM_at	4.74703	1.4872	0.00720674	0.079033	7	14	-7	NA	no	-2	-6	not significant
chr1	20852482	20853244	RPS4XP4	HGNC:36545	NA	NA	NA	NA	NA	7	14	-7	NA	no	-2	-6	not significant
chr1	20878932	20881512	FAM43B	HGNC:31791	1569256_PM_a_at	3.92736	2.05983	0.0201403	0.153591	7	16	-9	NA	no	-4	-6	not significant
chr1	20915441	20945401	CDA	HGNC:1712	205627_PM_at	2.44322	-0.324438	0.464389	0.771999	7	16	-9	NA	no	-4	-8	not significant
chr1	20959948	20978004	PINK1	HGNC:14581	209018_PM_s_at	5.39801	1.36418	0.36017	0.698586	7	16	-9	NA	no	-4	-8	not significant
chr1	20969150	20978686	PINK1-AS	HGNC:38872	NA	NA	NA	NA	NA	7	16	-9	NA	no	-4	-8	not significant
chr1	20978270	20988000	DDOST	HGNC:2728	208674_PM_x_at	8.16589	1.14418	0.030801	0.199205	7	16	-9	NA	no	-4	-8	not significant
chr1	20990507	21044510	KIF17	HGNC:19167	222144_PM_at	3.4697	0.0587548	0.910954	0.974787	7	16	-9	NA	no	-4	-8	not significant
chr1	21046225	21059330	SH2D5	HGNC:28819	230973_PM_at	3.53858	-0.551401	0.322009	0.665638	7	16	-9	NA	no	-4	-8	not significant
chr1	21069154	21113816	HP1BP3	HGNC:24973	1554251_PM_at	7.45107	1.70828	0.019675	0.151193	7	16	-9	NA	no	-4	-8	not significant
chr1	21132963	21503377	EIF4G3	HGNC:3298	1554310_PM_a_at	3.33963	0.345337	0.665898	0.880706	7	17	-10	NA	no	-4	-8	not significant
chr1	21167734	21167795	RNU7-200P	HGNC:45734	NA	NA	NA	NA	NA	7	16	-9	NA	no	-4	-8	not significant
chr1	21314807	21314925	MIR1256	HGNC:35321	NA	NA	NA	NA	NA	7	16	-9	NA	no	-4	-8	not significant
chr1	21543740	21671997	ECE1	HGNC:3146	201749_PM_at	5.16169	0.490283	0.518399	0.804128	7	17	-10	NA	no	-4	-6	not significant
chr1	21724480	21724855	PPP1R11P1	HGNC:16326	NA	NA	NA	NA	NA	7	15	-8	NA	no	-3	-4	not significant
chr1	21751118	21754460	NBPF2P	HGNC:31987	NA	NA	NA	NA	NA	7	15	-8	NA	no	-3	-3	not significant
chr1	21754796	21756030	HS6ST1P1	HGNC:31835	NA	NA	NA	NA	NA	7	15	-8	NA	no	-3	-3	not significant
chr1	21760811	21764051	CROCCP5	HGNC:43865	NA	NA	NA	NA	NA	7	15	-8	NA	no	-3	-3	not significant
chr1	21766621	21811498	NBPF3	HGNC:25076	223638_PM_at	4.07676	0.929656	0.24729	0.592348	7	15	-8	NA	no	-3	-5	not significant
chr1	21786249	21786575	PFN1P10	HGNC:42985	NA	NA	NA	NA	NA	7	15	-8	NA	no	-3	-5	not significant
chr1	21835858	21904905	ALPL	HGNC:438	215783_PM_s_at	2.47604	0.345246	0.436882	0.753775	7	15	-8	NA	no	-3	-5	not significant
chr1	21922708	21995801	RAP1GAP	HGNC:9858	203911_PM_at	4.52844	0.805596	0.363396	0.700974	7	15	-8	NA	no	-3	-5	not significant
chr1	22004791	22110099	USP48	HGNC:18533	232621_PM_at	4.78642	-0.469068	0.429351	0.749394	7	16	-9	NA	no	-4	-5	not significant
chr1	22138758	22151714	LDLRAD2	HGNC:32071	NA	NA	NA	NA	NA	7	16	-9	NA	no	-4	-5	not significant
chr1	22148738	22263790	HSPG2	HGNC:5273	201655_PM_s_at	4.18683	0.562795	0.57511	0.835289	7	16	-9	NA	no	-4	-5	not significant
chr1	22303514	22325135	CELA3B	HGNC:15945	206151_PM_x_at	2.80024	-5.60179	0.000159876	0.00558062	7	16	-9	NA	no	-4	-5	not significant
chr1	22305444	22305729	RN7SL421P	HGNC:46437	NA	NA	NA	NA	NA	7	16	-9	NA	no	-4	-5	not significant
chr1	22313974	22314268	RN7SL386P	HGNC:46402	NA	NA	NA	NA	NA	7	16	-9	NA	no	-4	-5	not significant
chr1	22314309	22314412	RNU6-1022P	HGNC:47985	NA	NA	NA	NA	NA	7	16	-9	NA	no	-4	-5	not significant
chr1	22328149	22339032	CELA3A	HGNC:15944	211738_PM_x_at	2.8525	-6.62289	0.000278592	0.00843391	7	17	-10	NA	no	-5	-5	not significant
chr1	22330078	22330361	RN7SL768P	HGNC:46784	NA	NA	NA	NA	NA	7	16	-9	NA	no	-4	-5	not significant
chr1	22337143	22337437	RN7SL186P	HGNC:46202	NA	NA	NA	NA	NA	7	17	-10	NA	no	-5	-5	not significant
chr1	22337478	22337581	RNU6-776P	HGNC:47739	NA	NA	NA	NA	NA	7	17	-10	NA	no	-5	-5	not significant
chr1	22351681	22357716	LINC00339	HGNC:25011	219865_PM_at	6.26393	2.45957	0.00324232	0.0462757	7	18	-11	NA	yes	-6	-6	not significant
chr1	22379120	22419437	CDC42	HGNC:1736	208727_PM_s_at	5.15307	0.216231	0.879458	0.964048	7	16	-9	NA	no	-4	-6	not significant
chr1	22385690	22390692	CDC42-IT1	HGNC:41317	NA	NA	NA	NA	NA	7	16	-9	NA	no	-4	-6	not significant
chr1	22443798	22470462	WNT4	HGNC:12783	208606_PM_s_at	2.53244	0.176157	0.730982	0.910325	7	15	-8	NA	no	-3	-6	not significant
chr1	22592732	22592793	MIR4418	HGNC:41789	NA	NA	NA	NA	NA	8	15	-7	NA	no	-2	-5	not significant
chr1	22778344	22857650	ZBTB40	HGNC:29045	203958_PM_s_at	4.34751	0.944609	0.421851	0.745904	7	16	-9	NA	no	-4	-5	not significant
chr1	22843967	22846201	ZBTB40-IT1	HGNC:41493	NA	NA	NA	NA	NA	7	16	-9	NA	no	-4	-5	not significant
chr1	22890057	22930087	EPHA8	HGNC:3391	1554069_PM_at	5.45901	3.85679	0.00484323	0.0608936	7	16	-9	NA	no	-4	-6	not significant
chr1	22962999	22966101	C1QA	HGNC:1241	218232_PM_at	4.12938	0.169826	0.901483	0.972002	7	16	-9	NA	no	-4	-6	not significant
chr1	22970123	22974603	C1QC	HGNC:1245	225353_PM_s_at	4.05903	-1.53514	0.248406	0.593046	7	16	-9	NA	no	-4	-6	not significant
chr1	22979255	22988031	C1QB	HGNC:1242	202953_PM_at	3.74365	0.0322525	0.985958	0.99618	7	16	-9	NA	no	-4	-6	not significant
chr1	23037332	23241818	EPHB2	HGNC:3393	209589_PM_s_at	3.58298	1.89724	0.0940688	0.369817	7	17	-10	NA	no	-5	-7	not significant
chr1	23046010	23046091	MIR4684	HGNC:41695	NA	NA	NA	NA	NA	7	15	-8	NA	no	-3	-6	not significant
chr1	23189652	23189719	MIR4253	HGNC:38231	NA	NA	NA	NA	NA	7	16	-9	NA	no	-4	-6	not significant
chr1	23279536	23291831	LACTBL1	HGNC:35445	NA	NA	NA	NA	NA	7	17	-10	NA	no	-5	-7	not significant
chr1	23337327	23342343	C1orf234	HGNC:44651	231551_PM_at	2.31718	NA	NA	NA	7	17	-10	NA	no	-5	-7	not significant
chr1	23345941	23410182	KDM1A	HGNC:29079	1555897_PM_at	3.65692	-0.403658	0.731194	0.910534	7	17	-10	NA	no	-5	-7	not significant
chr1	23370798	23370865	MIR3115	HGNC:38371	NA	NA	NA	NA	NA	7	17	-10	NA	no	-5	-7	not significant
chr1	23384351	23384427	MIR4419A	HGNC:41828	NA	NA	NA	NA	NA	7	17	-10	NA	no	-5	-7	not significant
chr1	23410516	23504301	LUZP1	HGNC:14985	1558173_PM_a_at	5.50909	0.392178	0.832518	0.948838	7	17	-10	NA	no	-5	-7	not significant
chr1	23489197	23489303	RNU6-514P	HGNC:47477	NA	NA	NA	NA	NA	7	17	-10	NA	no	-5	-7	not significant
chr1	23490446	23490546	RNU6-135P	HGNC:47098	NA	NA	NA	NA	NA	7	17	-10	NA	no	-5	-7	not significant
chr1	23516993	23521222	HTR1D	HGNC:5289	207368_PM_at	2.38038	-0.0564654	0.877169	0.963394	7	17	-10	NA	no	-5	-7	not significant
chr1	23630264	23670829	HNRNPR	HGNC:5047	232004_PM_at	6.46276	0.485894	0.618574	0.858625	7	18	-11	NA	no	-5	-7	not significant
chr1	23685941	23695935	ZNF436	HGNC:20814	226114_PM_at	5.45588	1.18777	0.0874684	0.357232	7	17	-10	NA	no	-5	-6	not significant
chr1	23695490	23698332	C1orf213	HGNC:25122	229086_PM_at	5.4872	-0.0844212	0.912571	0.975318	7	17	-10	NA	no	-5	-6	not significant
chr1	23707554	23751233	TCEA3	HGNC:11615	226388_PM_at	3.96738	-1.83222	0.4242	0.746653	7	17	-10	NA	no	-5	-6	not significant
chr1	23755056	23810685	ASAP3	HGNC:14987	222236_PM_s_at	4.09195	0.489247	0.561072	0.828594	7	17	-10	NA	no	-5	-6	not significant
chr1	23832922	23857712	E2F2	HGNC:3114	228361_PM_at	7.45758	0.563746	0.735982	0.912798	7	17	-10	NA	no	-5	-6	not significant
chr1	23884409	23886285	ID3	HGNC:5362	207826_PM_s_at	4.02291	1.4019	0.25338	0.59845	7	17	-10	NA	no	-5	-6	not significant
chr1	23907985	23967058	MDS2	HGNC:29633	1562731_PM_s_at	2.58705	0.467162	0.432342	0.750942	7	17	-10	NA	no	-5	-6	not significant
chr1	24018269	24022915	RPL11	HGNC:10301	200010_PM_at	11.5044	0.567401	0.247329	0.592348	7	18	-11	NA	no	-5	-9	not significant
chr1	24063100	24063380	RN7SL532P	HGNC:46548	NA	NA	NA	NA	NA	7	17	-10	NA	no	-5	-9	not significant
chr1	24069645	24088549	TCEB3	HGNC:11620	202819_PM_s_at	4.35549	0.864249	0.136238	0.447761	7	17	-10	NA	no	-5	-9	not significant
chr1	24104895	24114722	PITHD1	HGNC:25022	223123_PM_s_at	2.78649	1.1652	0.0459736	0.251189	7	17	-10	NA	no	-5	-9	not significant
chr1	24117460	24122029	LYPLA2	HGNC:6738	215566_PM_x_at	4.05654	0.374434	0.540201	0.81768	7	17	-10	NA	no	-5	-9	not significant
chr1	24122089	24127271	GALE	HGNC:4116	202528_PM_at	6.23116	2.05862	0.00520938	0.0636866	7	18	-11	NA	no	-6	-9	not significant
chr1	24128375	24165110	HMGCL	HGNC:5005	202772_PM_at	5.38117	1.03266	0.324036	0.667722	7	17	-10	NA	no	-5	-9	not significant
chr1	24171567	24194784	FUCA1	HGNC:4006	202838_PM_at	6.41344	2.42557	0.0260965	0.180115	7	16	-9	NA	no	-4	-8	not significant
chr1	24197016	24285549	CNR2	HGNC:2160	206586_PM_at	2.66734	0.353945	0.465064	0.772303	7	16	-9	NA	no	-4	-8	not significant
chr1	24208284	24208575	RN7SL24P	HGNC:46040	NA	NA	NA	NA	NA	7	16	-9	NA	no	-4	-8	not significant
chr1	24255560	24255637	MIR378F	HGNC:41686	NA	NA	NA	NA	NA	7	16	-9	NA	no	-4	-7	not significant
chr1	24285599	24289952	PNRC2	HGNC:23158	217779_PM_s_at	9.13836	1.26098	0.0183372	0.144888	7	16	-9	NA	no	-4	-6	not significant
chr1	24291294	24307417	SRSF10	HGNC:16713	210178_PM_x_at	8.48835	0.602924	0.277789	0.624725	7	16	-9	NA	no	-4	-6	not significant
chr1	24382525	24438665	MYOM3	HGNC:26679	238124_PM_at	2.79275	-0.801263	0.175034	0.506388	7	15	-8	NA	no	-3	-5	not significant
chr1	24446261	24469611	IL22RA1	HGNC:13700	220056_PM_at	3.14376	-0.220667	0.59952	0.848048	7	17	-10	NA	no	-4	-6	not significant
chr1	24480647	24514449	IFNLR1	HGNC:18584	244261_PM_at	4.82014	NA	NA	NA	7	16	-9	NA	no	-4	-6	not significant
chr1	24645812	24690972	GRHL3	HGNC:25839	232116_PM_at	2.47584	-0.27477	0.462248	0.770983	7	16	-9	NA	no	-4	-5	not significant
chr1	24683489	24743424	STPG1	HGNC:28070	227694_PM_at	5.145	0.773958	0.533279	0.813388	7	16	-9	NA	no	-4	-5	not significant
chr1	24742284	24799466	NIPAL3	HGNC:25233	225875_PM_s_at	6.7954	0.962453	0.493324	0.790645	8	16	-8	NA	no	-3	-5	not significant
chr1	24829387	24867530	RCAN3	HGNC:3042	226272_PM_at	9.40575	3.50645	0.0117566	0.109525	7	16	-9	NA	no	-4	-5	not significant
chr1	24855945	24856204	RN7SL857P	HGNC:46873	NA	NA	NA	NA	NA	7	16	-9	NA	no	-4	-5	not significant
chr1	24882602	24935819	NCMAP	HGNC:29332	NA	NA	NA	NA	NA	7	16	-9	NA	no	-4	-5	not significant
chr1	24958207	24999758	SRRM1	HGNC:16638	201224_PM_s_at	7.72781	0.730506	0.236913	0.581977	7	17	-10	NA	no	-5	-6	not significant
chr1	25071848	25170815	CLIC4	HGNC:13518	221881_PM_s_at	3.649	1.34216	0.174105	0.505274	7	17	-10	NA	no	-5	-7	not significant
chr1	25104364	25104470	RNU6-1208P	HGNC:48171	NA	NA	NA	NA	NA	7	17	-10	NA	no	-5	-7	not significant
chr1	25226002	25291612	RUNX3	HGNC:10473	204198_PM_s_at	3.33007	2.08145	0.122385	0.424408	7	15	-8	NA	no	-3	-6	not significant
chr1	25349994	25350077	MIR4425	HGNC:41891	NA	NA	NA	NA	NA	7	15	-8	NA	no	-3	-5	not significant
chr1	25549170	25558993	SYF2	HGNC:19824	1559979_PM_at	3.48377	0.994891	0.0485852	0.259434	7	15	-8	NA	no	-3	-5	not significant
chr1	25568728	25664704	C1orf63	HGNC:25234	209006_PM_s_at	7.1693	1.07881	0.308721	0.654139	7	16	-9	NA	no	-4	-5	not significant
chr1	25598884	25656936	RHD	HGNC:10009	210430_PM_x_at	3.43183	0.745262	0.264123	0.609847	7	15	-8	NA	no	-3	-5	not significant
chr1	25620655	25621134	SDHDP6	HGNC:10689	NA	NA	NA	NA	NA	7	15	-8	NA	no	-3	-1	not significant
chr1	25664408	25688852	TMEM50A	HGNC:30590	217766_PM_s_at	7.84005	1.14332	0.0848039	0.35118	7	15	-8	NA	no	-3	-5	not significant
chr1	25667462	25667525	RNU6-1171P	HGNC:48134	NA	NA	NA	NA	NA	7	15	-8	NA	no	-3	-5	not significant
chr1	25688740	25756683	RHCE	HGNC:10008	216317_PM_x_at	3.59284	0.468201	0.512698	0.801144	7	16	-9	NA	no	-3	-5	not significant
chr1	25757388	25826700	TMEM57	HGNC:25572	218562_PM_s_at	6.53575	0.408688	0.34178	0.682748	7	16	-9	NA	no	-3	-5	not significant
chr1	25870071	25895377	LDLRAP1	HGNC:18640	221790_PM_s_at	2.84327	0.285913	0.724851	0.907783	7	16	-9	NA	no	-3	-5	not significant
chr1	25943959	26112698	MAN1C1	HGNC:19080	214180_PM_at	7.0695	2.63946	0.0601436	0.292275	7	15	-8	NA	no	-3	-5	not significant
chr1	26126667	26144713	SEPN1	HGNC:15999	224659_PM_at	4.8077	2.91607	0.00198423	0.033564	7	15	-8	NA	yes	-3	-5	not significant
chr1	26145131	26159432	MTFR1L	HGNC:28836	224280_PM_s_at	6.28993	NA	NA	NA	7	15	-8	NA	no	-3	-5	not significant
chr1	26158414	26185903	AUNIP	HGNC:28363	220011_PM_at	4.76537	0.507627	0.490129	0.789004	7	16	-9	NA	no	-4	-5	not significant
chr1	26187701	26197744	PAQR7	HGNC:23146	242123_PM_at	3.63405	1.80005	0.0313558	0.20105	7	17	-10	NA	no	-4	-5	not significant
chr1	26210672	26233482	STMN1	HGNC:6510	200783_PM_s_at	9.07775	0.943079	0.39366	0.723523	7	17	-10	NA	no	-4	-5	not significant
chr1	26213851	26214101	SNRPFP2	HGNC:39665	NA	NA	NA	NA	NA	7	16	-9	NA	no	-3	-5	not significant
chr1	26232853	26232945	MIR3917	HGNC:38911	NA	NA	NA	NA	NA	7	16	-9	NA	no	-3	-5	not significant
chr1	26286258	26324648	PAFAH2	HGNC:8579	205233_PM_s_at	4.02964	-0.488176	0.548269	0.821826	7	16	-9	NA	no	-3	-4	not significant
chr1	26290688	26290791	RNU6-110P	HGNC:47073	NA	NA	NA	NA	NA	7	16	-9	NA	no	-3	-4	not significant
chr1	26346375	26362955	EXTL1	HGNC:3515	206329_PM_at	2.89617	0.490711	0.508926	0.798949	7	16	-9	NA	no	-3	-4	not significant
chr1	26363743	26372624	SLC30A2	HGNC:11013	224485_PM_s_at	2.93667	-0.0577559	0.926845	0.978451	7	16	-9	NA	no	-3	-4	not significant
chr1	26377795	26394927	TRIM63	HGNC:16007	236972_PM_at	2.76015	-0.0713635	0.896105	0.970002	7	16	-9	NA	no	-3	-4	not significant
chr1	26437664	26452034	PDIK1L	HGNC:18981	227255_PM_at	7.65987	1.41762	0.00900481	0.0908997	7	16	-9	NA	no	-3	-4	not significant
chr1	26485511	26489119	FAM110D	HGNC:25860	220430_PM_at	3.07489	0.259386	0.658418	0.877735	7	16	-9	NA	no	-3	-4	not significant
chr1	26496362	26498551	ZNF593	HGNC:30943	204175_PM_at	4.14669	0.552121	0.613053	0.855203	7	16	-9	NA	no	-3	-4	not significant
chr1	26503894	26516377	CNKSR1	HGNC:19700	204740_PM_at	2.97061	-0.271805	0.611289	0.854654	7	16	-9	NA	no	-3	-4	not significant
chr1	26517052	26529459	CATSPER4	HGNC:23220	NA	NA	NA	NA	NA	7	16	-9	NA	no	-3	-4	not significant
chr1	26560691	26605299	CEP85	HGNC:25309	227818_PM_at	7.26155	0.62361	0.491843	0.78993	7	16	-9	NA	no	-3	-4	not significant
chr1	26605667	26608007	SH3BGRL3	HGNC:15568	221269_PM_s_at	6.17057	1.06192	0.316796	0.660814	7	16	-9	NA	no	-3	-4	not significant
chr1	26607819	26644854	UBXN11	HGNC:30600	227716_PM_at	3.6989	0.835796	0.274254	0.621299	7	16	-9	NA	no	-3	-4	not significant
chr1	26644448	26647014	CD52	HGNC:1804	34210_PM_at	3.09019	0.94432	0.54811	0.821787	7	16	-9	NA	no	-3	-4	not significant
chr1	26648350	26680621	AIM1L	HGNC:17295	220289_PM_s_at	3.43614	0.463828	0.491586	0.789757	7	16	-9	NA	no	-3	-4	not significant
chr1	26674956	26675210	RN7SL490P	HGNC:46506	NA	NA	NA	NA	NA	7	16	-9	NA	no	-3	-4	not significant
chr1	26688125	26701013	ZNF683	HGNC:28495	230756_PM_at	2.8671	-0.799342	0.0909524	0.364111	7	16	-9	NA	no	-3	-4	not significant
chr1	26737269	26756213	LIN28A	HGNC:15986	219823_PM_at	3.07442	-0.501535	0.537111	0.81564	7	16	-9	NA	no	-3	-7	not significant
chr1	26758773	26797785	DHDDS	HGNC:20603	224064_PM_s_at	5.66422	2.70714	0.0135409	0.119654	7	16	-9	NA	no	-3	-6	not significant
chr1	26798941	26802463	HMGN2	HGNC:4986	208668_PM_x_at	12.2028	0.389683	0.423863	0.746436	7	16	-9	NA	no	-3	-6	not significant
chr1	26845845	26846741	DPPA2P2	HGNC:44627	NA	NA	NA	NA	NA	7	17	-10	NA	no	-4	-6	not significant
chr1	26856252	26901521	RPS6KA1	HGNC:10430	203379_PM_at	3.75045	1.58056	0.039519	0.230195	7	18	-11	NA	no	-4	-6	not significant
chr1	26881033	26881084	MIR1976	HGNC:37064	NA	NA	NA	NA	NA	7	17	-10	NA	no	-4	-6	not significant
chr1	26919737	26920037	RN7SL679P	HGNC:46695	NA	NA	NA	NA	NA	7	18	-11	NA	no	-4	-6	not significant
chr1	27022524	27108595	ARID1A	HGNC:11110	210649_PM_s_at	5.45889	1.65486	0.00929104	0.0931202	7	18	-11	NA	no	-4	-6	not significant
chr1	27090115	27090393	RN7SL501P	HGNC:46517	NA	NA	NA	NA	NA	7	18	-11	NA	no	-4	-6	not significant
chr1	27113963	27124889	PIGV	HGNC:26031	219238_PM_at	5.32038	2.08921	0.0365315	0.220285	7	18	-11	NA	no	-4	-4	not significant
chr1	27141313	27141601	RN7SL165P	HGNC:46181	NA	NA	NA	NA	NA	7	18	-11	NA	no	-4	-6	not significant
chr1	27153201	27184093	ZDHHC18	HGNC:20712	212860_PM_at	4.849	-0.108294	0.915583	0.975934	7	18	-11	NA	no	-4	-6	not significant
chr1	27189633	27190947	SFN	HGNC:10773	33322_PM_i_at	5.04765	0.722841	0.178998	0.511841	7	18	-11	NA	no	-4	-5	not significant
chr1	27202624	27216788	GPN2	HGNC:25513	218799_PM_at	3.77198	0.712339	0.345267	0.685414	7	18	-11	NA	no	-4	-6	not significant
chr1	27216979	27226957	GPATCH3	HGNC:25720	218895_PM_at	3.82692	0.780002	0.111764	0.40587	7	19	-12	NA	no	-5	-7	not significant
chr1	27226729	27273353	NUDC	HGNC:8045	201173_PM_x_at	8.00443	1.18577	0.00725357	0.0793529	7	18	-11	NA	no	-4	-7	not significant
chr1	27237980	27240457	NR0B2	HGNC:7961	206410_PM_at	3.01121	-0.189988	0.766641	0.924449	7	18	-11	NA	no	-4	-7	not significant
chr1	27276053	27286897	C1orf172	HGNC:26624	236058_PM_at	2.65299	-0.464297	0.339644	0.681499	7	18	-11	NA	no	-4	-7	not significant
chr1	27312388	27312831	OSTCP2	HGNC:42864	NA	NA	NA	NA	NA	7	18	-11	NA	no	-4	-3	not significant
chr1	27320198	27327389	TRNP1	HGNC:34348	227862_PM_at	4.67558	1.40618	0.602348	0.850014	7	18	-11	NA	no	-4	-7	not significant
chr1	27331511	27339327	FAM46B	HGNC:28273	229518_PM_at	2.96962	0.876449	0.2382	0.583244	7	18	-11	NA	no	-4	-7	not significant
chr1	27425306	27493472	SLC9A1	HGNC:11071	209453_PM_at	3.53171	0.137007	0.81209	0.940915	7	19	-12	NA	no	-5	-7	not significant
chr1	27527325	27527964	CHCHD3P3	HGNC:44699	NA	NA	NA	NA	NA	7	19	-12	NA	no	-5	-7	not significant
chr1	27533421	27534287	NPM1P39	HGNC:45218	NA	NA	NA	NA	NA	7	19	-12	NA	no	-5	-7	not significant
chr1	27537756	27537975	SNRPEP7	HGNC:43572	NA	NA	NA	NA	NA	7	19	-12	NA	no	-5	-7	not significant
chr1	27561007	27635110	WDTC1	HGNC:29175	215497_PM_s_at	6.21032	-0.764399	0.524409	0.808501	7	19	-12	NA	no	-5	-6	not significant
chr1	27648651	27662891	TMEM222	HGNC:25363	221512_PM_at	5.02574	0.975095	0.087391	0.357113	7	19	-12	NA	no	-5	-6	not significant
chr1	27651710	27651816	RNU6-48P	HGNC:34292	NA	NA	NA	NA	NA	7	19	-12	NA	no	-5	-5	not significant
chr1	27668513	27680421	SYTL1	HGNC:15584	227134_PM_at	5.00491	0.0908584	0.950571	0.98568	8	18	-10	NA	no	-3	-5	not significant
chr1	27681675	27693383	MAP3K6	HGNC:6858	219278_PM_at	3.70199	3.31702	0.0135477	0.119654	8	18	-10	NA	no	-3	-5	not significant
chr1	27695603	27701315	FCN3	HGNC:3625	205866_PM_at	2.76966	0.218941	0.594219	0.844957	7	18	-11	NA	no	-4	-5	not significant
chr1	27705666	27709870	CD164L2	HGNC:32043	NA	NA	NA	NA	NA	7	18	-11	NA	no	-4	-5	not significant
chr1	27719148	27722318	GPR3	HGNC:4484	214613_PM_at	2.49746	0.126899	0.705338	0.899706	7	17	-10	NA	no	-4	-5	not significant
chr1	27730730	27816669	WASF2	HGNC:12733	224563_PM_at	6.61939	0.840244	0.338411	0.680234	7	18	-11	NA	no	-5	-5	not significant
chr1	27860546	27930942	AHDC1	HGNC:25230	205002_PM_at	3.64015	0.987085	0.0567724	0.283471	6	18	-12	NA	no	-6	-5	not significant
chr1	27938575	27961788	FGR	HGNC:3697	208438_PM_s_at	2.9691	-0.206162	0.759102	0.921762	6	17	-11	NA	no	-5	-5	not significant
chr1	27992572	27998729	IFI6	HGNC:4054	204415_PM_at	6.28475	1.72474	0.471171	0.776612	6	17	-11	NA	no	-5	-6	not significant
chr1	28002114	28002220	RNU6-949P	HGNC:47912	NA	NA	NA	NA	NA	8	16	-8	NA	no	-5	-6	not significant
chr1	28013321	28013982	CHMP1AP1	HGNC:39514	NA	NA	NA	NA	NA	8	16	-8	NA	no	-5	-4	not significant
chr1	28020242	28020346	RNU6-424P	HGNC:47387	NA	NA	NA	NA	NA	8	16	-8	NA	no	-5	-6	not significant
chr1	28052490	28089633	FAM76A	HGNC:28530	228604_PM_at	5.44753	1.92689	0.0422252	0.23896	8	16	-8	NA	no	-5	-6	not significant
chr1	28066465	28067140	RPEP3	HGNC:44522	NA	NA	NA	NA	NA	8	16	-8	NA	no	-5	-1	not significant
chr1	28099694	28150963	STX12	HGNC:11430	212112_PM_s_at	8.00288	1.27398	0.146767	0.463822	8	16	-8	NA	no	-5	-6	not significant
chr1	28151049	28151154	RNU6-1245P	HGNC:48208	NA	NA	NA	NA	NA	8	14	-6	NA	no	-3	-5	not significant
chr1	28157289	28178187	PPP1R8	HGNC:9296	207830_PM_s_at	8.42618	0.998475	0.000824661	0.018257	8	14	-6	NA	yes	-3	-5	not significant
chr1	28160912	28161077	SCARNA1	HGNC:32555	NA	NA	NA	NA	NA	8	14	-6	NA	no	-3	-5	not significant
chr1	28199055	28213196	THEMIS2	HGNC:16839	210785_PM_s_at	2.93725	0.94202	0.19182	0.52823	9	13	-4	NA	no	-3	-5	not significant
chr1	28218035	28241257	RPA2	HGNC:10290	201756_PM_at	8.31567	0.920239	0.109225	0.40157	8	13	-5	NA	no	-3	-5	not significant
chr1	28261504	28285668	SMPDL3B	HGNC:21416	205309_PM_at	2.37918	-0.227193	0.541659	0.818258	8	13	-5	NA	no	-3	-5	not significant
chr1	28285973	28294607	XKR8	HGNC:25508	218753_PM_at	5.01904	0.171492	0.758496	0.921595	8	12	-4	NA	no	-2	-5	not significant
chr1	28296855	28415207	EYA3	HGNC:3521	1552314_PM_a_at	3.04798	0.124928	0.854511	0.955364	8	14	-6	NA	no	-4	-5	not significant
chr1	28358397	28358691	RN7SL559P	HGNC:46575	NA	NA	NA	NA	NA	8	14	-6	NA	no	-4	-5	not significant
chr1	28421582	28422933	SPCS2P4	HGNC:45237	NA	NA	NA	NA	NA	8	14	-6	NA	no	-4	-1	not significant
chr1	28469248	28469352	RNU6-176P	HGNC:47139	NA	NA	NA	NA	NA	8	14	-6	NA	no	-4	-5	not significant
chr1	28470667	28470728	RNU7-29P	HGNC:34125	NA	NA	NA	NA	NA	8	14	-6	NA	no	-4	-5	not significant
chr1	28473677	28520447	PTAFR	HGNC:9582	227184_PM_at	3.70439	0.211695	0.871856	0.961497	8	14	-6	NA	no	-4	-5	not significant
chr1	28525967	28559536	DNAJC8	HGNC:15470	212490_PM_at	4.32924	NA	NA	NA	8	14	-6	NA	no	-4	-5	not significant
chr1	28562620	28573417	ATPIF1	HGNC:871	223339_PM_at	6.44524	0.854667	0.0323709	0.205034	8	17	-9	NA	no	-7	-5	not significant
chr1	28586038	28609002	SESN2	HGNC:20746	223195_PM_s_at	5.13263	-0.251667	0.70312	0.89855	8	19	-11	NA	no	-9	-5	not significant
chr1	28655513	28662476	MED18	HGNC:25944	221650_PM_s_at	3.91575	-0.00168478	0.996774	0.998761	8	25	-17	NA	no	-14	-2	not significant
chr1	28696114	28826881	PHACTR4	HGNC:25793	219235_PM_s_at	6.67574	0.544288	0.388393	0.719567	8	24	-16	NA	no	-13	-7	not significant
chr1	28807874	28807992	RNU6ATAC27P	HGNC:46926	NA	NA	NA	NA	NA	8	24	-16	NA	no	-13	-7	not significant
chr1	28832455	28865812	RCC1	HGNC:1913	206499_PM_s_at	5.65046	1.37195	0.164655	0.492222	8	19	-11	NA	no	-9	-7	not significant
chr1	28832492	28837404	SNHG3	HGNC:10118	215011_PM_at	2.83705	-0.735737	0.125176	0.429131	8	19	-11	NA	no	-9	-7	not significant
chr1	28835071	28835274	SNORA73B	HGNC:10116	NA	NA	NA	NA	NA	8	19	-11	NA	no	-9	-6	not significant
chr1	28852830	28853739	PRDX3P2	HGNC:39265	NA	NA	NA	NA	NA	8	17	-9	NA	no	-7	-6	not significant
chr1	28879597	28905051	TRNAU1	HGNC:12348	222800_PM_at	5.66343	NA	NA	NA	9	16	-7	NA	no	-6	-6	not significant
chr1	28879597	28905051	TRNAU1AP	HGNC:30813	222800_PM_at	5.66343	NA	NA	NA	9	16	-7	NA	no	-6	-6	not significant
chr1	28905050	28909495	SNHG12	HGNC:30062	228990_PM_at	5.54193	1.30015	0.0810422	0.342481	9	15	-6	NA	no	-5	-1	not significant
chr1	28905261	28905334	SNORD99	HGNC:32762	NA	NA	NA	NA	NA	9	15	-6	NA	no	-5	-1	not significant
chr1	28915835	28969597	TAF12	HGNC:11545	209463_PM_s_at	6.10432	0.580971	0.430345	0.74976	8	15	-7	NA	no	-6	-6	not significant
chr1	28918712	28921955	RAB42	HGNC:28702	1552846_PM_s_at	3.82891	0.411086	0.589286	0.842319	8	15	-7	NA	no	-6	-1	not significant
chr1	28975112	28975245	RNU11	HGNC:10108	NA	NA	NA	NA	NA	8	14	-6	NA	no	-5	-5	not significant
chr1	28995244	29045865	GMEB1	HGNC:4370	235232_PM_at	5.71651	0.986003	0.137533	0.448945	8	15	-7	NA	no	-6	-5	not significant
chr1	29063133	29096287	YTHDF2	HGNC:31675	217812_PM_at	8.11782	0.984808	0.00471067	0.0597622	8	16	-8	NA	no	-7	-5	not significant
chr1	29138654	29190208	OPRD1	HGNC:8153	207792_PM_at	2.77029	-0.45319	0.291761	0.63717	8	12	-4	NA	no	-3	-4	not significant
chr1	29213603	29446553	EPB41	HGNC:3377	1554481_PM_a_at	5.98955	-1.58083	0.0393722	0.22981	8	14	-6	NA	no	-5	-4	not significant
chr1	29445940	29450447	TMEM200B	HGNC:33785	NA	NA	NA	NA	NA	8	11	-3	NA	no	-2	-4	not significant
chr1	29474255	29508499	SRSF4	HGNC:10786	242837_PM_at	8.20142	0.501764	0.269293	0.616246	8	11	-3	NA	no	-2	-4	not significant
chr1	29519385	29557454	MECR	HGNC:19691	218664_PM_at	4.34109	0.309144	0.7747	0.927259	8	11	-3	NA	no	-2	-4	not significant
chr1	29563028	29653325	PTPRU	HGNC:9683	211320_PM_s_at	4.02822	1.03225	0.253507	0.598559	8	11	-3	NA	no	-2	-3	not significant
chr1	31184124	31196434	MATN1	HGNC:6907	206904_PM_at	2.71454	-0.988729	0.104621	0.392268	9	10	-1	NA	no	0	0	not significant
chr1	31191351	31199674	MATN1-AS1	HGNC:40364	1557558_PM_s_at	2.32895	0.594132	0.259706	0.604935	9	10	-1	NA	no	0	0	not significant
chr1	31205316	31230667	LAPTM5	HGNC:29612	201721_PM_s_at	6.30649	-0.424102	0.842764	0.95205	9	10	-1	NA	no	0	0	not significant
chr1	31212003	31212079	MIR4420	HGNC:41772	NA	NA	NA	NA	NA	9	10	-1	NA	no	0	0	not significant
chr1	31316670	31316957	RN7SKP91	HGNC:45815	NA	NA	NA	NA	NA	9	10	-1	NA	no	0	0	not significant
chr1	31342314	31381608	SDC3	HGNC:10660	202898_PM_at	5.40194	4.22905	0.00152953	0.0279149	9	11	-2	NA	yes	0	0	not significant
chr1	31404353	31538838	PUM1	HGNC:14957	201165_PM_s_at	9.93918	0.541744	0.143302	0.459058	9	11	-2	NA	no	0	-1	not significant
chr1	31408535	31408620	SNORD103A	HGNC:32766	NA	NA	NA	NA	NA	9	11	-2	NA	no	0	-1	not significant
chr1	31421964	31422049	SNORD103B	HGNC:32767	NA	NA	NA	NA	NA	9	11	-2	NA	no	0	-1	not significant
chr1	31441011	31441083	SNORD85	HGNC:32744	NA	NA	NA	NA	NA	9	11	-2	NA	no	0	-1	not significant
chr1	31567834	31568405	SEPW1P	HGNC:10753	NA	NA	NA	NA	NA	9	12	-3	NA	no	-1	-1	not significant
chr1	31652592	31712401	NKAIN1	HGNC:25743	219438_PM_at	4.28863	1.39909	0.287878	0.634234	9	10	-1	NA	no	0	-1	not significant
chr1	31732417	31769662	SNRNP40	HGNC:30857	215905_PM_s_at	7.48904	0.797148	0.129397	0.436527	9	10	-1	NA	no	0	-1	not significant
chr1	31769842	31837783	ZCCHC17	HGNC:30246	223108_PM_s_at	6.63473	0.539916	0.175544	0.507032	9	10	-1	NA	no	0	-1	not significant
chr1	31838472	31849697	FABP3	HGNC:3557	205738_PM_s_at	2.73481	-0.327755	0.589608	0.842421	9	10	-1	NA	no	0	-1	not significant
chr1	31882412	31907525	SERINC2	HGNC:23231	224762_PM_at	2.91727	0.37662	0.466679	0.773664	9	10	-1	NA	no	0	-1	not significant
chr1	31970419	31970525	RNU6-40P	HGNC:34248	NA	NA	NA	NA	NA	9	10	-1	NA	no	0	-1	not significant
chr1	32042116	32053288	TINAGL1	HGNC:19168	219058_PM_x_at	2.52841	NA	NA	NA	9	11	-2	NA	no	0	-1	not significant
chr1	32083287	32098119	HCRTR1	HGNC:4848	207619_PM_at	2.58123	0.196801	0.690756	0.892335	9	10	-1	NA	no	0	-1	not significant
chr1	32095463	32110497	PEF1	HGNC:30009	217923_PM_at	6.87458	0.341554	0.402762	0.7316	9	10	-1	NA	no	0	-1	not significant
chr1	32117848	32169920	COL16A1	HGNC:2193	204345_PM_at	7.80381	3.41819	0.114035	0.410445	9	10	-1	NA	no	0	-1	not significant
chr1	32192718	32230494	BAI2	HGNC:944	204966_PM_at	5.88078	2.29563	0.0361707	0.219073	9	10	-1	NA	no	0	-1	not significant
chr1	32224261	32224336	MIR4254	HGNC:38193	NA	NA	NA	NA	NA	9	10	-1	NA	no	0	-1	not significant
chr1	32256023	32281652	SPOCD1	HGNC:26338	1562415_PM_a_at	2.82962	1.43299	0.195513	0.532175	10	10	0	NA	no	0	-1	not significant
chr1	32372022	32410457	PTP4A2	HGNC:9635	216988_PM_s_at	7.91229	1.06678	0.0616357	0.296015	9	10	-1	NA	no	0	-1	not significant
chr1	32479430	32526451	KHDRBS1	HGNC:18116	214185_PM_at	4.33625	2.36606	0.0229746	0.166542	9	10	-1	NA	no	0	-1	not significant
chr1	32537632	32568467	TMEM39B	HGNC:25510	218770_PM_s_at	5.92673	1.54102	0.0173152	0.140044	9	10	-1	NA	no	0	-1	not significant
chr1	32552550	32552608	MIR5585	HGNC:43452	NA	NA	NA	NA	NA	9	10	-1	NA	no	0	-1	not significant
chr1	32573639	32642169	KPNA6	HGNC:6399	212103_PM_at	6.78757	NA	NA	NA	9	10	-1	NA	no	0	-1	not significant
chr1	32645287	32663886	TXLNA	HGNC:30685	212300_PM_at	6.39549	NA	NA	NA	9	10	-1	NA	no	0	-1	not significant
chr1	32665987	32670988	CCDC28B	HGNC:28163	221912_PM_s_at	6.22432	0.475132	0.68726	0.891135	9	10	-1	NA	no	0	-1	not significant
chr1	32671236	32674288	IQCC	HGNC:25545	206650_PM_at	3.82479	0.652393	0.413794	0.740522	9	10	-1	NA	no	0	-1	not significant
chr1	32674695	32681797	DCDC2B	HGNC:32576	233918_PM_at	2.67071	-0.513251	0.331862	0.674302	9	10	-1	NA	no	0	-1	not significant
chr1	32680073	32687972	TMEM234	HGNC:28837	223656_PM_s_at	5.21166	-0.021344	0.980233	0.994753	9	10	-1	NA	no	0	-1	not significant
chr1	32687529	32697205	EIF3I	HGNC:3272	208756_PM_at	7.95348	0.600509	0.210463	0.551605	9	10	-1	NA	no	0	-1	not significant
chr1	32697259	32707221	MTMR9LP	HGNC:27920	228593_PM_at	3.97634	0.441112	0.674705	0.885548	9	10	-1	NA	no	0	-1	not significant
chr1	32712834	32714457	FAM167B	HGNC:28133	223657_PM_at	2.9457	-1.02025	0.074432	0.326752	9	10	-1	NA	no	0	-1	not significant
chr1	32716840	32751766	LCK	HGNC:6524	204891_PM_s_at	2.73526	-1.32271	0.0415528	0.23642	9	10	-1	NA	no	0	-1	not significant
chr1	32757687	32799236	HDAC1	HGNC:4852	201209_PM_at	8.83738	1.32722	0.0130368	0.117318	9	10	-1	NA	no	0	-1	not significant
chr1	32799433	32801980	MARCKSL1	HGNC:7142	200644_PM_at	9.32645	1.59538	0.170933	0.501103	9	10	-1	NA	no	0	-1	not significant
chr1	32817122	32829913	TSSK3	HGNC:15473	1552395_PM_at	3.73235	0.235141	0.685955	0.89087	9	10	-1	NA	no	0	-1	not significant
chr1	32826871	32829879	FAM229A	HGNC:44652	1556560_PM_a_at	3.46698	NA	NA	NA	9	10	-1	NA	no	0	-1	not significant
chr1	32830704	32860332	BSDC1	HGNC:25501	218004_PM_at	7.6371	1.10612	0.0203189	0.154349	9	10	-1	NA	no	0	-1	not significant
chr1	32867710	32868716	GAPDHP20	HGNC:37772	NA	NA	NA	NA	NA	9	10	-1	NA	no	0	-1	not significant
chr1	32888815	32892390	LRRC37A12P	HGNC:43816	NA	NA	NA	NA	NA	9	10	-1	NA	no	0	-2	not significant
chr1	32923436	32923733	RN7SL122P	HGNC:46138	NA	NA	NA	NA	NA	8	10	-2	NA	no	-1	-1	not significant
chr1	32930670	32953461	ZBTB8B	HGNC:37057	1563770_PM_at	4.71091	-0.282133	0.737866	0.913847	8	10	-2	NA	no	-1	-3	not significant
chr1	33005028	33071540	ZBTB8A	HGNC:24172	235142_PM_at	7.76056	0.0839152	0.921228	0.977406	8	19	-11	NA	no	-10	-3	not significant
chr1	33065773	33116504	ZBTB8OS	HGNC:24094	228970_PM_at	7.51597	-0.136099	0.828174	0.946829	8	19	-11	NA	no	-10	-2	not significant
chr1	33116743	33151812	RBBP4	HGNC:9887	239071_PM_at	7.96264	0.28573	0.571213	0.83395	8	15	-7	NA	no	-6	-2	not significant
chr1	33145507	33169197	SYNC	HGNC:28897	221276_PM_s_at	3.59018	-0.246342	0.738772	0.914151	8	10	-2	NA	no	-1	-2	not significant
chr1	33207486	33240571	KIAA1522	HGNC:29301	224746_PM_at	4.57618	0.846553	0.475132	0.779055	8	10	-2	NA	no	-1	-2	not significant
chr1	33240840	33283754	YARS	HGNC:12840	238760_PM_at	5.05723	0.924622	0.165162	0.493059	8	10	-2	NA	no	-1	-1	not significant
chr1	33282368	33324476	S100PBP	HGNC:25768	218370_PM_s_at	8.69225	0.794317	0.355078	0.693875	8	10	-2	NA	no	-1	-1	not significant
chr1	33327869	33338083	FNDC5	HGNC:20240	226097_PM_at	5.29656	1.08503	0.436503	0.753443	8	10	-2	NA	no	-1	-1	not significant
chr1	33351595	33364042	HPCA	HGNC:5144	205454_PM_at	4.28324	1.44152	0.18575	0.521369	8	10	-2	NA	no	-1	-1	not significant
chr1	33360195	33367039	TMEM54	HGNC:24143	225536_PM_at	3.98596	1.9587	0.0772258	0.334353	8	10	-2	NA	no	-1	-1	not significant
chr1	33402046	33430286	RNF19B	HGNC:26886	36564_PM_at	4.83475	0.718273	0.483636	0.784019	8	10	-2	NA	no	-1	-1	not significant
chr1	33473585	33546597	AK2	HGNC:362	212173_PM_at	4.70285	0.787526	0.480914	0.782672	8	11	-3	NA	no	-2	-1	not significant
chr1	33546705	33586131	ADC	HGNC:29957	228000_PM_at	4.08353	0.107408	0.898526	0.970659	8	11	-3	NA	no	-2	-1	not significant
chr1	33611003	33647660	TRIM62	HGNC:25574	219272_PM_at	3.56313	0.564393	0.452976	0.765279	8	10	-2	NA	no	-1	-1	not significant
chr1	33722146	33766320	ZNF362	HGNC:18079	226820_PM_at	7.95698	2.20596	0.00181693	0.0314826	8	10	-2	NA	yes	-1	-1	not significant
chr1	33772367	33786699	A3GALT2	HGNC:30005	NA	NA	NA	NA	NA	8	10	-2	NA	no	-1	-1	not significant
chr1	33789224	33896653	PHC2	HGNC:3183	238131_PM_at	3.24014	-0.351197	0.659535	0.878193	8	10	-2	NA	no	-1	-1	not significant
chr1	33797994	33798093	MIR3605	HGNC:38922	NA	NA	NA	NA	NA	8	10	-2	NA	no	-1	-1	not significant
chr1	33802167	33802465	RN7SKP16	HGNC:45740	NA	NA	NA	NA	NA	8	10	-2	NA	no	-1	-1	not significant
chr1	33931850	33934555	TLR12P	HGNC:31754	NA	NA	NA	NA	NA	8	10	-2	NA	no	-1	-1	not significant
chr1	33938246	33962107	ZSCAN20	HGNC:13093	1552499_PM_a_at	2.83892	0.536093	0.381547	0.714817	8	10	-2	NA	no	-1	-1	not significant
chr1	33979609	34631443	CSMD2	HGNC:19290	1557143_PM_at	4.28131	1.26675	0.194227	0.530959	9	10	-1	NA	no	-1	-2	not significant
chr1	34304124	34305741	HSPD1P14	HGNC:35143	NA	NA	NA	NA	NA	8	10	-2	NA	no	-1	-1	not significant
chr1	34326076	34330392	HMGB4	HGNC:24954	230473_PM_s_at	2.4594	0.0617289	0.888716	0.967392	8	10	-2	NA	no	-1	-1	not significant
chr1	34578550	34578664	RNA5SP42	HGNC:42818	NA	NA	NA	NA	NA	8	10	-2	NA	no	-1	-1	not significant
chr1	34632484	34684732	C1orf94	HGNC:28250	231514_PM_at	3.13738	-0.515966	0.278912	0.62575	9	7	2	NA	no	-1	-1	not significant
chr1	35135200	35135295	MIR552	HGNC:32808	NA	NA	NA	NA	NA	9	7	2	NA	no	-1	-2	not significant
chr1	35178338	35325417	SMIM12	HGNC:25154	225404_PM_at	6.83726	NA	NA	NA	9	8	1	NA	no	-1	-2	not significant
chr1	35220648	35224113	GJB5	HGNC:4287	206156_PM_at	2.65556	-0.319419	0.288962	0.634788	9	7	2	NA	no	-1	-2	not significant
chr1	35225342	35229325	GJB4	HGNC:4286	216579_PM_at	2.54197	0.203564	0.661397	0.878999	9	7	2	NA	no	-1	-2	not significant
chr1	35246790	35251970	GJB3	HGNC:4285	215243_PM_s_at	2.77002	-0.473173	0.408594	0.736563	9	7	2	NA	no	-1	-2	not significant
chr1	35258599	35261348	GJA4	HGNC:4278	204904_PM_at	3.53551	0.120573	0.827526	0.946614	9	7	2	NA	no	-1	-2	not significant
chr1	35331037	35395186	DLGAP3	HGNC:30368	1559630_PM_at	2.94343	-0.515891	0.37467	0.71001	9	7	2	NA	no	-1	-2	not significant
chr1	35447136	35450954	ZMYM6NB	HGNC:40021	NA	NA	NA	NA	NA	9	8	1	NA	no	-2	-2	not significant
chr1	35449523	35497569	ZMYM6	HGNC:13050	213698_PM_at	5.38324	-0.208766	0.855206	0.9554	9	8	1	NA	no	-2	-2	not significant
chr1	35525387	35581460	ZMYM1	HGNC:26253	220206_PM_at	5.2288	3.56653	8.83e-06	0.000620796	9	8	1	NA	yes	-2	-2	not significant
chr1	35587623	35588085	EFCAB14P1	HGNC:44648	NA	NA	NA	NA	NA	9	8	1	NA	no	-2	-2	not significant
chr1	35641979	35658749	SFPQ	HGNC:10774	221768_PM_at	8.72008	1.61782	0.00146446	0.0271569	9	8	1	NA	yes	-2	-2	not significant
chr1	35729823	35730083	RN7SL136P	HGNC:46152	NA	NA	NA	NA	NA	9	8	1	NA	no	-2	-1	not significant
chr1	35734568	35887659	ZMYM4	HGNC:13055	202049_PM_s_at	7.14597	0.453318	0.327228	0.670923	9	8	1	NA	no	-2	-2	not significant
chr1	35757801	35758099	RN7SL503P	HGNC:46519	NA	NA	NA	NA	NA	9	8	1	NA	no	-2	-1	not significant
chr1	35816323	35817208	RPL5P4	HGNC:36095	NA	NA	NA	NA	NA	9	7	2	NA	no	-1	-2	not significant
chr1	35824423	35831678	ZMYM4-AS1	HGNC:40624	NA	NA	NA	NA	NA	9	7	2	NA	no	-1	-2	not significant
chr1	35893417	35893494	RNY5P1	HGNC:34082	NA	NA	NA	NA	NA	9	7	2	NA	no	-1	-2	not significant
chr1	35899091	36023551	KIAA0319L	HGNC:30071	217929_PM_s_at	5.93639	0.852838	0.277152	0.624194	9	7	2	NA	no	-1	-2	not significant
chr1	36023074	36032875	NCDN	HGNC:17597	237002_PM_at	4.08393	0.870762	0.330245	0.672926	9	7	2	NA	no	-1	-2	not significant
chr1	36038971	36060929	TFAP2E	HGNC:30774	1555348_PM_at	3.843	1.73259	0.131043	0.43916	9	7	2	NA	no	-1	-2	not significant
chr1	36067185	36107445	PSMB2	HGNC:9539	201404_PM_x_at	4.37364	-0.407282	0.576473	0.836156	9	7	2	NA	no	-1	-2	not significant
chr1	36171626	36171875	RN7SL281P	HGNC:46297	NA	NA	NA	NA	NA	9	7	2	NA	no	-1	-2	not significant
chr1	36179476	36185073	C1orf216	HGNC:26800	212791_PM_at	6.43553	0.762536	0.394688	0.724332	9	7	2	NA	no	-1	-2	not significant
chr1	36185819	36235568	CLSPN	HGNC:19715	242150_PM_at	3.16782	0.776612	0.472223	0.777236	9	7	2	NA	no	-1	-2	not significant
chr1	36273773	36323491	AGO4	HGNC:18424	1569408_PM_at	3.15003	NA	NA	NA	9	9	0	NA	no	-3	-2	not significant
chr1	36335409	36395211	AGO1	HGNC:3262	222576_PM_s_at	4.84299	NA	NA	NA	9	7	2	NA	no	-1	-2	not significant
chr1	36396319	36538101	AGO3	HGNC:18421	219426_PM_at	6.48228	NA	NA	NA	9	7	2	NA	no	-1	-2	not significant
chr1	36549676	36553876	TEKT2	HGNC:11725	210323_PM_at	3.42802	1.4345	0.0633411	0.300492	9	7	2	NA	no	-1	-2	not significant
chr1	36554476	36559533	ADPRHL2	HGNC:21304	223097_PM_at	7.16101	0.97028	0.0609584	0.294284	9	7	2	NA	no	-1	-2	not significant
chr1	36560837	36590821	COL8A2	HGNC:2216	221900_PM_at	2.69765	1.24509	0.3279	0.671371	9	7	2	NA	no	-1	-2	not significant
chr1	36602173	36615098	TRAPPC3	HGNC:19942	203511_PM_s_at	6.75347	-0.340335	0.711207	0.902453	9	7	2	NA	no	-1	-2	not significant
chr1	36621180	36646450	MAP7D1	HGNC:25514	217943_PM_s_at	6.26301	1.36372	0.101935	0.387084	9	7	2	NA	no	-1	-2	not significant
chr1	36657516	36657769	RN7SL131P	HGNC:46147	NA	NA	NA	NA	NA	9	7	2	NA	no	-1	-2	not significant
chr1	36690017	36770958	THRAP3	HGNC:22964	242163_PM_at	3.11791	0.941326	0.228267	0.57154	9	7	2	NA	no	-1	-2	not significant
chr1	36707499	36707757	UBE2V2P4	HGNC:44892	NA	NA	NA	NA	NA	9	7	2	NA	no	-1	-2	not significant
chr1	36771988	36790484	SH3D21	HGNC:26236	220193_PM_at	3.56337	0.620265	0.328411	0.671746	12	7	5	NA	no	2	-2	not significant
chr1	36787632	36789755	EVA1B	HGNC:25558	229998_PM_x_at	3.05407	NA	NA	NA	11	7	4	NA	no	1	-2	not significant
chr1	36805225	36851497	STK40	HGNC:21373	223852_PM_s_at	4.49811	0.787742	0.0906395	0.363167	10	7	3	NA	no	0	-2	not significant
chr1	36856839	36863493	LSM10	HGNC:17562	225593_PM_at	5.18734	1.24553	0.0257098	0.178277	10	7	3	NA	no	0	-2	not significant
chr1	36868322	36868460	RNU4-27P	HGNC:46963	NA	NA	NA	NA	NA	9	7	2	NA	no	-1	-2	not significant
chr1	36881428	36916086	OSCP1	HGNC:29971	227359_PM_at	6.29485	0.0569957	0.962144	0.989028	9	7	2	NA	no	-1	-2	not significant
chr1	36921319	36930038	MRPS15	HGNC:14504	221437_PM_s_at	6.51833	0.818478	0.282763	0.629585	9	7	2	NA	no	-1	-2	not significant
chr1	36931644	36948879	CSF3R	HGNC:2439	1553297_PM_a_at	3.23783	-0.442663	0.439128	0.755634	9	7	2	NA	no	-1	-2	not significant
chr1	37095936	37096458	FTLP18	HGNC:37968	NA	NA	NA	NA	NA	9	7	2	NA	no	-1	-2	not significant
chr1	37261128	37499730	GRIK3	HGNC:4581	230593_PM_at	3.8959	1.00603	0.598004	0.847119	10	7	3	NA	no	-1	-2	not significant
chr1	37627164	37627235	MIR4255	HGNC:38187	NA	NA	NA	NA	NA	9	7	2	NA	no	-1	-2	not significant
chr1	37669211	37669317	RNU6-636P	HGNC:47599	NA	NA	NA	NA	NA	9	7	2	NA	no	-1	-2	not significant
chr1	37730278	37730387	RNA5SP43	HGNC:42819	NA	NA	NA	NA	NA	9	7	2	NA	no	-1	-2	not significant
chr1	37940153	37949980	ZC3H12A	HGNC:26259	218810_PM_at	3.0848	-0.303879	0.558665	0.827407	9	7	2	NA	no	-1	-2	not significant
chr1	37958176	37980375	MEAF6	HGNC:25674	228517_PM_at	6.32214	1.03565	0.126008	0.430748	9	11	-2	NA	no	-5	-2	not significant
chr1	37966536	37966595	MIR5581	HGNC:43527	NA	NA	NA	NA	NA	9	11	-2	NA	no	-5	-2	not significant
chr1	38000050	38019903	SNIP1	HGNC:30587	219409_PM_at	4.87672	-0.0936327	0.914144	0.975671	9	9	0	NA	no	-3	-2	not significant
chr1	38010364	38010895	FTH1P1	HGNC:3979	NA	NA	NA	NA	NA	9	9	0	NA	no	-3	-2	not significant
chr1	38022520	38032458	DNALI1	HGNC:14353	227081_PM_at	6.46705	NA	NA	NA	9	7	2	NA	no	-1	-2	not significant
chr1	38032417	38061536	GNL2	HGNC:29925	201948_PM_at	7.32902	1.17175	0.187904	0.523922	9	8	1	NA	no	-1	-2	not significant
chr1	38076951	38100595	RSPO1	HGNC:21679	241450_PM_at	4.79287	-1.87631	0.379553	0.713139	9	7	2	NA	no	-1	-2	not significant
chr1	38147242	38157914	C1orf109	HGNC:26039	218712_PM_at	6.16527	0.926418	0.112656	0.407569	9	7	2	NA	no	-1	-1	not significant
chr1	38158090	38175391	CDCA8	HGNC:14629	221520_PM_s_at	7.12308	0.799057	0.643094	0.870527	9	7	2	NA	no	-1	-1	not significant
chr1	38179552	38230805	EPHA10	HGNC:19987	243717_PM_at	4.41438	0.489289	0.727647	0.908595	9	7	2	NA	no	-1	-1	not significant
chr1	38242342	38245090	ACTN4P2	HGNC:44032	NA	NA	NA	NA	NA	9	7	2	NA	no	-1	-2	not significant
chr1	38259474	38266809	MANEAL	HGNC:26452	226132_PM_s_at	7.82225	1.2228	0.028935	0.191763	9	7	2	NA	no	-1	-2	not significant
chr1	38268616	38273857	YRDC	HGNC:28905	222703_PM_s_at	4.86175	-0.213376	0.814793	0.942256	9	7	2	NA	no	-1	-2	not significant
chr1	38272651	38275126	C1orf122	HGNC:24789	225480_PM_at	6.95176	0.598643	0.431926	0.75063	9	7	2	NA	no	-1	-2	not significant
chr1	38275239	38325292	MTF1	HGNC:7428	205323_PM_s_at	4.43266	-0.0990011	0.885527	0.96623	9	7	2	NA	no	-1	-2	not significant
chr1	38326369	38412729	INPP5B	HGNC:6077	213643_PM_s_at	3.58184	0.0717411	0.91344	0.975572	9	7	2	NA	no	-1	-2	not significant
chr1	38350695	38350789	RNU6-584P	HGNC:47547	NA	NA	NA	NA	NA	9	7	2	NA	no	-1	-2	not significant
chr1	38422647	38456593	SF3A3	HGNC:10767	203818_PM_s_at	8.21921	0.936307	0.0759903	0.330816	9	7	2	NA	no	-1	-2	not significant
chr1	38457134	38457241	RNU6-510P	HGNC:47473	NA	NA	NA	NA	NA	9	7	2	NA	no	-1	-2	not significant
chr1	38462442	38471278	FHL3	HGNC:3704	218818_PM_at	3.00399	0.50688	0.464017	0.771794	9	7	2	NA	no	-1	-3	not significant
chr1	38474930	38490496	UTP11L	HGNC:24329	218235_PM_s_at	7.66912	1.29589	0.0886104	0.359333	9	7	2	NA	no	-1	-3	not significant
chr1	38509523	38512450	POU3F1	HGNC:9214	208345_PM_s_at	2.50221	-0.258689	0.621827	0.860217	9	7	2	NA	no	-1	-3	not significant
chr1	38554903	38555001	MIR3659	HGNC:38882	NA	NA	NA	NA	NA	9	7	2	NA	no	-1	-3	not significant
chr1	38862331	38862437	RNU6-753P	HGNC:47716	NA	NA	NA	NA	NA	9	7	2	NA	no	-1	-3	not significant
chr1	39303870	39325495	RRAGC	HGNC:19902	222514_PM_at	6.9688	0.699778	0.188819	0.525188	9	7	2	NA	no	-1	-1	not significant
chr1	39328636	39347289	MYCBP	HGNC:7554	203360_PM_s_at	5.71305	-0.776891	0.393451	0.723271	9	8	1	NA	no	-2	-1	not significant
chr1	39330175	39347289	GJA9	HGNC:19155	221415_PM_s_at	2.71028	-0.858186	0.0371408	0.222472	9	8	1	NA	no	-2	-1	not significant
chr1	39351479	39407471	RHBDL2	HGNC:16083	1554895_PM_a_at	2.8919	0.406686	0.495401	0.791747	9	9	0	NA	no	-3	-1	not significant
chr1	39392542	39392649	RNU6-605P	HGNC:47568	NA	NA	NA	NA	NA	9	9	0	NA	no	-3	-1	not significant
chr1	39456895	39471731	AKIRIN1	HGNC:25744	222458_PM_s_at	5.64206	0.0156101	0.974337	0.993205	9	10	-1	NA	no	-4	-1	not significant
chr1	39491990	39500308	NDUFS5	HGNC:7712	NA	NA	NA	NA	NA	9	9	0	NA	no	-3	-1	not significant
chr1	39546988	39952849	MACF1	HGNC:13664	232168_PM_x_at	9.13203	1.1346	0.0461922	0.251706	9	7	2	NA	no	-1	-1	not significant
chr1	39586612	39586715	RNU6-608P	HGNC:47571	NA	NA	NA	NA	NA	9	7	2	NA	no	-1	-1	not significant
chr1	39619836	39619968	RNA5SP44	HGNC:42820	NA	NA	NA	NA	NA	9	7	2	NA	no	-1	-1	not significant
chr1	39876151	39882154	KIAA0754	HGNC:29111	215268_PM_at	6.37618	0.383644	0.542919	0.81883	9	7	2	NA	no	-1	-1	not significant
chr1	39957318	39991607	BMP8A	HGNC:21650	220203_PM_at	2.81221	0.0705187	0.690501	0.892335	9	7	2	NA	no	-1	-1	not significant
chr1	39980628	39982162	OXCT2P1	HGNC:21627	NA	NA	NA	NA	NA	9	7	2	NA	no	-1	-1	not significant
chr1	39997510	40024379	PPIEL	HGNC:33195	222054_PM_at	3.57326	-1.01121	0.336376	0.678922	9	8	1	NA	no	-1	-1	not significant
chr1	40026488	40042462	PABPC4	HGNC:8557	201064_PM_s_at	7.54981	-0.260371	0.730987	0.910325	9	7	2	NA	no	-1	-1	not significant
chr1	40033046	40033180	SNORA55	HGNC:32649	NA	NA	NA	NA	NA	9	7	2	NA	no	-1	-1	not significant
chr1	40089825	40105617	HEYL	HGNC:4882	226828_PM_s_at	4.40463	1.08366	0.334414	0.677286	10	7	3	NA	no	-1	-1	not significant
chr1	40124793	40137710	NT5C1A	HGNC:17819	224529_PM_s_at	2.65942	0.213709	0.627666	0.862644	10	7	3	NA	no	-1	-1	not significant
chr1	40144320	40157361	HPCAL4	HGNC:18212	219671_PM_at	2.84121	0.115763	0.915289	0.975934	10	7	3	NA	no	-1	-1	not significant
chr1	40157854	40229586	PPIE	HGNC:9258	202494_PM_at	6.13967	2.40471	0.00434503	0.0564979	10	7	3	NA	no	-1	-1	not significant
chr1	40189238	40189299	RNU7-121P	HGNC:45655	NA	NA	NA	NA	NA	10	7	3	NA	no	-1	-1	not significant
chr1	40222854	40254533	BMP8B	HGNC:1075	235275_PM_at	5.88396	0.828641	0.694876	0.894685	10	7	3	NA	no	-1	-1	not significant
chr1	40235195	40237020	OXCT2	HGNC:18606	233301_PM_at	2.9497	-0.210044	0.7574	0.921111	10	7	3	NA	no	-1	-2	not significant
chr1	40306723	40349183	TRIT1	HGNC:20286	218617_PM_at	7.71217	2.1697	0.00341865	0.047887	10	7	3	NA	yes	-1	-2	not significant
chr1	40361098	40367928	MYCL	HGNC:7555	214058_PM_at	5.80952	1.17042	0.557852	0.827043	10	7	3	NA	no	-1	-2	not significant
chr1	40420802	40435638	MFSD2A	HGNC:25897	225316_PM_at	3.94381	-0.931396	0.200088	0.537746	10	7	3	NA	no	-1	-2	not significant
chr1	40505905	40538321	CAP1	HGNC:20040	200625_PM_s_at	7.53671	1.33157	0.00295222	0.0436899	10	7	3	NA	yes	-1	-2	not significant
chr1	40538379	40563375	PPT1	HGNC:9325	200975_PM_at	9.4518	1.1418	0.162783	0.490374	10	7	3	NA	no	-1	-2	not significant
chr1	40627045	40706593	RLF	HGNC:10025	204243_PM_at	7.02143	1.69869	0.0188372	0.147175	10	7	3	NA	no	-1	-2	not significant
chr1	40643515	40643621	RNU6-1237P	HGNC:48200	NA	NA	NA	NA	NA	10	7	3	NA	no	-1	-2	not significant
chr1	40711619	40717363	TMCO2	HGNC:23312	231264_PM_at	2.93785	-0.361373	0.534632	0.813901	10	7	3	NA	no	-1	-1	not significant
chr1	40723779	40759856	ZMPSTE24	HGNC:12877	202939_PM_at	7.93412	1.85986	0.00278388	0.0418816	10	7	3	NA	yes	-1	-1	not significant
chr1	40766159	40783488	COL9A2	HGNC:2218	213622_PM_at	3.66032	0.656738	0.42728	0.74803	10	7	3	NA	no	-1	-1	not significant
chr1	40810522	40888998	SMAP2	HGNC:25082	225282_PM_at	5.5883	1.00665	0.0627288	0.298545	10	7	3	NA	no	-1	-1	not significant
chr1	40915774	40929390	ZFP69B	HGNC:28053	207219_PM_at	5.98308	NA	NA	NA	10	7	3	NA	no	-1	-1	not significant
chr1	40942887	40962015	ZFP69	HGNC:24708	1569107_PM_s_at	4.47667	NA	NA	NA	10	7	3	NA	no	-1	-1	not significant
chr1	40974413	40982228	EXO5	HGNC:26115	219567_PM_s_at	4.05447	NA	NA	NA	10	7	3	NA	no	-1	-1	not significant
chr1	40997233	41013841	ZNF684	HGNC:28418	232563_PM_at	3.89704	0.911983	0.369118	0.705364	9	8	1	NA	no	-2	-1	not significant
chr1	41059305	41060025	GTF2F2P2	HGNC:39092	NA	NA	NA	NA	NA	9	7	2	NA	no	-1	-1	not significant
chr1	41086351	41131329	RIMS3	HGNC:21292	204730_PM_at	5.93277	0.778091	0.655133	0.87655	9	7	2	NA	no	-1	-2	not significant
chr1	41157320	41237275	NFYC	HGNC:7806	211797_PM_s_at	5.1156	-0.975832	0.186654	0.522399	9	7	2	NA	no	-1	-2	not significant
chr1	41220027	41220118	MIR30E	HGNC:31629	NA	NA	NA	NA	NA	9	7	2	NA	no	-1	-2	not significant
chr1	41222956	41223044	MIR30C1	HGNC:31626	NA	NA	NA	NA	NA	9	7	2	NA	no	-1	-2	not significant
chr1	41249684	41306124	KCNQ4	HGNC:6298	243209_PM_at	2.92679	-1.65433	0.132983	0.441995	9	7	2	NA	no	-1	-2	not significant
chr1	41270518	41270811	RN7SL326P	HGNC:46342	NA	NA	NA	NA	NA	9	7	2	NA	no	-1	-2	not significant
chr1	41326729	41328018	CITED4	HGNC:18696	228625_PM_at	2.84118	0.161777	0.763128	0.923096	9	7	2	NA	no	-1	-2	not significant
chr1	41407923	41408187	UBE2V1P8	HGNC:44893	NA	NA	NA	NA	NA	9	7	2	NA	no	-1	-2	not significant
chr1	41445007	41478235	CTPS1	HGNC:2519	202613_PM_at	8.25488	2.13778	0.111148	0.404878	9	7	2	NA	no	-1	-2	not significant
chr1	41481269	41488909	SLFNL1	HGNC:26313	1553315_PM_at	3.4377	-0.243716	0.739094	0.914202	9	7	2	NA	no	-1	-2	not significant
chr1	41492872	41707826	SCMH1	HGNC:19003	221216_PM_s_at	6.70485	1.99167	0.00628983	0.0722852	9	7	2	NA	no	-1	-2	not significant
chr1	41827594	41849262	FOXO6	HGNC:24814	239657_PM_x_at	6.75343	1.72338	0.379142	0.712984	9	7	2	NA	no	-1	-2	not significant
chr1	41932608	41932699	RNA5SP45	HGNC:42821	NA	NA	NA	NA	NA	9	7	2	NA	no	-1	-2	not significant
chr1	41944446	41950344	EDN2	HGNC:3177	206758_PM_at	2.37684	-0.0647635	0.900999	0.97169	9	7	2	NA	no	-1	-2	not significant
chr1	41972036	42501596	HIVEP3	HGNC:13561	235122_PM_at	4.49033	2.33265	0.122632	0.4247	9	7	2	NA	no	-1	-2	not significant
chr1	42506268	42507400	HNRNPFP1	HGNC:48812	NA	NA	NA	NA	NA	9	7	2	NA	no	-1	-2	not significant
chr1	42619092	42621495	GUCA2B	HGNC:4683	207502_PM_at	2.58016	0.788061	0.0369848	0.221897	9	7	2	NA	no	-1	-3	not significant
chr1	42628362	42630389	GUCA2A	HGNC:4682	NA	NA	NA	NA	NA	9	7	2	NA	no	-1	-3	not significant
chr1	42642210	42801548	FOXJ3	HGNC:29178	217310_PM_s_at	2.91359	-0.496454	0.450252	0.763796	9	7	2	NA	no	-1	-3	not significant
chr1	42846466	42888249	RIMKLA	HGNC:28725	236884_PM_at	4.7068	-1.35713	0.278921	0.62575	9	7	2	NA	no	-1	-3	not significant
chr1	42896000	42921938	ZMYND12	HGNC:21192	223636_PM_at	3.31623	0.962673	0.496183	0.792275	9	7	2	NA	no	-1	-3	not significant
chr1	42921788	42939056	PPCS	HGNC:25686	218341_PM_at	7.15918	1.66221	0.00691226	0.0769869	9	8	1	NA	no	-2	-3	not significant
chr1	42929001	43120335	CCDC30	HGNC:26103	243036_PM_at	2.87108	-0.382202	0.666645	0.881032	9	9	0	NA	no	-2	-3	not significant
chr1	42965876	42966067	TMSB4XP1	HGNC:11883	NA	NA	NA	NA	NA	9	8	1	NA	no	-2	-3	not significant
chr1	43034704	43034810	RNU6-536P	HGNC:47499	NA	NA	NA	NA	NA	9	8	1	NA	no	-2	-3	not significant
chr1	43124096	43142429	PPIH	HGNC:14651	204228_PM_at	7.15478	0.813911	0.163266	0.490645	9	7	2	NA	no	-1	-3	not significant
chr1	43148098	43168020	YBX1	HGNC:8014	208627_PM_s_at	10.6799	0.933568	0.0467019	0.25329	9	7	2	NA	no	-1	-3	not significant
chr1	43198764	43205925	CLDN19	HGNC:2040	1554804_PM_a_at	3.38532	-0.00402045	0.99575	0.998692	10	7	3	NA	no	0	-3	not significant
chr1	43212006	43232755	LEPRE1	HGNC:19316	220750_PM_s_at	6.06125	0.737436	0.161968	0.489231	10	8	2	NA	no	-1	-3	not significant
chr1	43232940	43263968	C1orf50	HGNC:28795	219406_PM_at	6.23619	0.197385	0.728598	0.909044	9	8	1	NA	no	-2	-3	not significant
chr1	43272723	43282954	CCDC23	HGNC:29204	244013_PM_at	4.01374	2.58565	0.0219491	0.162137	9	7	2	NA	no	-1	-3	not significant
chr1	43282795	43310660	ERMAP	HGNC:15743	219905_PM_at	5.64587	-1.00675	0.550534	0.822894	9	7	2	NA	no	-1	-3	not significant
chr1	43312280	43318148	ZNF691	HGNC:28028	232780_PM_s_at	5.08011	2.09187	0.00139982	0.026367	9	7	2	NA	yes	-1	-3	not significant
chr1	43368903	43369583	ATP6V1E1P1	HGNC:859	NA	NA	NA	NA	NA	9	7	2	NA	no	-1	-3	not significant
chr1	43391052	43424530	SLC2A1	HGNC:11005	201250_PM_s_at	7.74258	2.46956	0.0883463	0.358807	9	7	2	NA	no	-1	-3	not significant
chr1	43424720	43449029	SLC2A1-AS1	HGNC:44187	1558832_PM_at	3.23581	-0.55666	0.260864	0.606372	9	7	2	NA	no	-1	-3	not significant
chr1	43457109	43457215	RNU6-880P	HGNC:47843	NA	NA	NA	NA	NA	9	7	2	NA	no	-1	-3	not significant
chr1	43489220	43489308	RNU6-870P	HGNC:47833	NA	NA	NA	NA	NA	9	7	2	NA	no	-1	-3	not significant
chr1	43610824	43622067	FAM183A	HGNC:34347	NA	NA	NA	NA	NA	9	7	2	NA	no	-1	-3	not significant
chr1	43629846	43736607	EBNA1BP2	HGNC:15531	201323_PM_at	7.67179	NA	NA	NA	9	7	2	NA	no	-1	-3	not significant
chr1	43637820	43720029	WDR65	HGNC:26485	1553425_PM_at	3.33043	-0.545746	0.371668	0.707575	9	7	2	NA	no	-1	-3	not significant
chr1	43662088	43662207	RNA5SP46	HGNC:42822	NA	NA	NA	NA	NA	9	7	2	NA	no	-1	-3	not significant
chr1	43735665	43739673	TMEM125	HGNC:28275	225822_PM_at	2.81902	-0.0388866	0.945235	0.983934	9	7	2	NA	no	-1	-3	not significant
chr1	43747554	43751288	C1orf210	HGNC:28755	1554246_PM_at	2.59003	-0.0524651	0.914014	0.975645	9	7	2	NA	no	-1	-3	not significant
chr1	43766664	43788779	TIE1	HGNC:11809	204468_PM_s_at	2.82727	0.537609	0.343598	0.684311	9	8	1	NA	no	-1	-2	not significant
chr1	43803478	43818443	MPL	HGNC:7217	207550_PM_at	5.15375	0.778576	0.686783	0.891062	9	7	2	NA	no	-1	-2	not significant
chr1	43824626	43828874	CDC20	HGNC:1723	202870_PM_s_at	7.83958	2.26167	0.295388	0.640563	9	7	2	NA	no	-1	-2	not significant
chr1	43829068	43833696	ELOVL1	HGNC:14418	218028_PM_at	4.07585	0.285643	0.709415	0.901824	9	7	2	NA	no	-1	-2	not significant
chr1	43849588	43855479	MED8	HGNC:19971	213696_PM_s_at	6.72163	0.80776	0.290107	0.636285	9	7	2	NA	no	-1	-2	not significant
chr1	43855553	43918321	SZT2	HGNC:29040	215364_PM_s_at	4.52579	0.0168179	0.979585	0.99456	9	7	2	NA	no	-1	-2	not significant
chr1	43913447	43914315	SZT2-AS1	HGNC:41225	NA	NA	NA	NA	NA	9	7	2	NA	no	-1	-2	not significant
chr1	43916824	43919660	HYI	HGNC:26948	223622_PM_s_at	5.54034	2.91295	0.0146863	0.12597	9	7	2	NA	no	-1	-2	not significant
chr1	43919598	43922666	HYI-AS1	HGNC:41173	NA	NA	NA	NA	NA	9	7	2	NA	no	-1	-2	not significant
chr1	43990858	44089343	PTPRF	HGNC:9670	200637_PM_s_at	5.08895	3.29024	0.0056222	0.0671145	9	7	2	NA	no	-1	-2	not significant
chr1	44115829	44171186	KDM4A	HGNC:22978	203205_PM_at	5.33906	1.15167	0.0531886	0.273059	8	7	1	NA	no	-1	-2	not significant
chr1	44165436	44173809	KDM4A-AS1	HGNC:40528	NA	NA	NA	NA	NA	8	7	1	NA	no	-1	-2	not significant
chr1	44171495	44396831	ST3GAL3	HGNC:10866	225905_PM_s_at	4.49694	0.244777	0.777288	0.927985	8	7	1	NA	no	-1	-2	not significant
chr1	44182138	44182227	RNU6-1058P	HGNC:48021	NA	NA	NA	NA	NA	8	7	1	NA	no	-1	-2	not significant
chr1	44315972	44317283	SHMT1P1	HGNC:10851	NA	NA	NA	NA	NA	8	7	1	NA	no	-1	-2	not significant
chr1	44398992	44402913	ARTN	HGNC:727	210237_PM_at	2.84984	1.8043	0.00544096	0.0657573	8	7	1	NA	no	-1	-2	not significant
chr1	44412611	44433694	IPO13	HGNC:16853	203546_PM_at	5.39713	1.29822	0.218314	0.560855	8	7	1	NA	no	-1	-2	not significant
chr1	44435672	44439041	DPH2	HGNC:3004	204514_PM_at	4.20445	-0.313147	0.652545	0.875344	8	7	1	NA	no	-1	-2	not significant
chr1	44440159	44443967	ATP6V0B	HGNC:861	200078_PM_s_at	8.4407	1.17624	0.0175308	0.141047	8	7	1	NA	no	-1	-2	not significant
chr1	44444615	44456840	B4GALT2	HGNC:925	209413_PM_at	4.56578	1.1681	0.0639847	0.302354	8	7	1	NA	no	-1	-2	not significant
chr1	44457031	44462200	CCDC24	HGNC:28688	228994_PM_at	4.33563	0.539471	0.578137	0.837186	8	7	1	NA	no	-1	-2	not significant
chr1	44457172	44497139	SLC6A9	HGNC:11056	207043_PM_s_at	2.4886	0.269821	0.573377	0.834825	8	7	1	NA	no	-1	-2	not significant
chr1	44568978	44570375	KRT8P47	HGNC:44461	NA	NA	NA	NA	NA	8	8	0	NA	no	-2	-1	not significant
chr1	44582772	44583069	RN7SL479P	HGNC:46495	NA	NA	NA	NA	NA	8	7	1	NA	no	-1	-2	not significant
chr1	44584522	44600812	KLF17	HGNC:18830	1553891_PM_at	2.54224	-0.82857	0.0303447	0.197393	8	7	1	NA	no	-1	-2	not significant
chr1	44679127	44686353	DMAP1	HGNC:18291	224163_PM_s_at	6.29642	1.26821	0.0434735	0.243454	8	7	1	NA	no	-1	-2	not significant
chr1	44686742	44820932	ERI3	HGNC:17276	208973_PM_at	4.02273	-0.0794489	0.887297	0.966752	8	7	1	NA	no	-1	-2	not significant
chr1	44709080	44709945	ERI3-IT1	HGNC:41431	NA	NA	NA	NA	NA	8	7	1	NA	no	-1	-2	not significant
chr1	44856394	44856495	RNU6-369P	HGNC:47332	NA	NA	NA	NA	NA	8	7	1	NA	no	-1	-2	not significant
chr1	44870866	45117396	RNF220	HGNC:25552	219988_PM_s_at	6.51517	-0.0293114	0.953764	0.986208	8	7	1	NA	no	-1	-1	not significant
chr1	45011165	45011224	MIR5584	HGNC:43507	NA	NA	NA	NA	NA	8	7	1	NA	no	-1	-1	not significant
chr1	45100910	45140227	TMEM53	HGNC:26186	1554077_PM_a_at	4.5957	-0.16183	0.899153	0.97085	8	7	1	NA	no	-1	-1	not significant
chr1	45140364	45191263	C1orf228	HGNC:34345	238365_PM_s_at	3.04198	-0.439961	0.562988	0.829504	8	7	1	NA	no	-1	-1	not significant
chr1	45187458	45187574	RNU5F-1	HGNC:10216	NA	NA	NA	NA	NA	8	7	1	NA	no	-1	-1	not significant
chr1	45196727	45196842	RNU5D-1	HGNC:10214	NA	NA	NA	NA	NA	8	7	1	NA	no	-1	-1	not significant
chr1	45205490	45233439	KIF2C	HGNC:6393	209408_PM_at	7.75159	1.95471	0.348806	0.688015	8	7	1	NA	no	-1	-1	not significant
chr1	45240923	45244451	RPS8	HGNC:10441	200858_PM_s_at	11.0416	0.592785	0.31668	0.660685	8	7	1	NA	no	-1	-1	not significant
chr1	45241536	45241615	SNORD55	HGNC:10205	NA	NA	NA	NA	NA	8	7	1	NA	no	-1	-1	not significant
chr1	45242162	45242265	SNORD46	HGNC:10186	NA	NA	NA	NA	NA	8	7	1	NA	no	-1	-1	not significant
chr1	45243515	45243584	SNORD38A	HGNC:30355	NA	NA	NA	NA	NA	8	7	1	NA	no	-1	-1	not significant
chr1	45244062	45244128	SNORD38B	HGNC:30356	NA	NA	NA	NA	NA	8	7	1	NA	no	-1	-1	not significant
chr1	45249257	45253377	BEST4	HGNC:17106	1552296_PM_at	2.90117	0.407049	0.416416	0.742405	8	7	1	NA	no	-1	-1	not significant
chr1	45265897	45271662	PLK3	HGNC:2154	204958_PM_at	3.61686	0.155365	0.831625	0.948343	8	7	1	NA	no	-1	-2	not significant
chr1	45271585	45272957	TCTEX1D4	HGNC:32315	NA	NA	NA	NA	NA	8	7	1	NA	no	-1	-2	not significant
chr1	45274154	45281257	BTBD19	HGNC:27145	238102_PM_s_at	2.45459	0.844459	0.125314	0.429381	8	7	1	NA	no	-1	-1	not significant
chr1	45285516	45308735	PTCH2	HGNC:9586	221292_PM_at	3.61578	-0.0579375	0.898883	0.970805	8	7	1	NA	no	-1	-1	not significant
chr1	45285555	45285669	RNU5E-6P	HGNC:42522	NA	NA	NA	NA	NA	8	7	1	NA	no	-1	-1	not significant
chr1	45316450	45452282	EIF2B3	HGNC:3259	218488_PM_at	6.78069	-0.246413	0.695604	0.894821	8	9	-1	NA	no	-2	-1	not significant
chr1	45397995	45398103	RNA5SP47	HGNC:42823	NA	NA	NA	NA	NA	8	9	-1	NA	no	-2	-1	not significant
chr1	45424229	45425067	CCNB1IP1P1	HGNC:37693	NA	NA	NA	NA	NA	8	9	-1	NA	no	-2	-1	not significant
chr1	45454377	45457506	MRPS17P1	HGNC:29734	NA	NA	NA	NA	NA	8	7	1	NA	no	-1	-1	not significant
chr1	45468212	45477001	HECTD3	HGNC:26117	218632_PM_at	3.76651	0.443783	0.517436	0.803927	8	7	1	NA	no	-1	-1	not significant
chr1	45477819	45481247	UROD	HGNC:12591	208970_PM_s_at	8.00361	0.979674	0.087043	0.356281	8	7	1	NA	no	-1	-1	not significant
chr1	45482071	45771881	ZSWIM5	HGNC:29299	232336_PM_at	6.66664	2.93892	0.0014044	0.0264398	8	11	-3	NA	yes	-3	-1	not significant
chr1	45535649	45536101	OSTCP5	HGNC:42867	NA	NA	NA	NA	NA	8	8	0	NA	no	-2	-2	not significant
chr1	45792545	45794347	HPDL	HGNC:28242	229332_PM_at	4.50093	3.34534	0.00650319	0.0739788	8	7	1	NA	no	-1	-2	not significant
chr1	45794835	45806142	MUTYH	HGNC:7527	207727_PM_s_at	6.80207	0.925146	0.117831	0.416494	8	7	1	NA	no	-1	-1	not significant
chr1	45805342	45809647	TOE1	HGNC:15954	204080_PM_at	6.51589	1.15899	0.0701653	0.316471	8	7	1	NA	no	-1	-1	not significant
chr1	45809555	45956872	TESK2	HGNC:11732	205486_PM_at	4.69703	-0.510442	0.709766	0.901964	8	8	0	NA	no	-2	-1	not significant
chr1	45959538	45965751	CCDC163P	HGNC:27003	1559003_PM_a_at	3.42005	-1.08155	0.268878	0.615715	8	7	1	NA	no	-1	-1	not significant
chr1	45965725	45976739	MMACHC	HGNC:24525	211774_PM_s_at	3.10938	1.12316	0.302159	0.647433	8	7	1	NA	no	-1	-1	not significant
chr1	45976708	45988719	PRDX1	HGNC:9352	208680_PM_at	10.8684	0.302425	0.730567	0.91019	8	7	1	NA	no	-1	-1	not significant
chr1	45996599	45997811	HMGB1P48	HGNC:39281	NA	NA	NA	NA	NA	8	7	1	NA	no	-1	-1	not significant
chr1	46016215	46035721	AKR1A1	HGNC:380	201900_PM_s_at	8.17051	1.03174	0.0845006	0.350489	8	8	0	NA	no	-2	-1	not significant
chr1	46049518	46084566	NASP	HGNC:7644	242918_PM_at	8.7515	NA	NA	NA	8	7	1	NA	no	-1	-1	not significant
chr1	46085716	46089729	CCDC17	HGNC:26574	236320_PM_at	3.11681	-0.0981445	0.890741	0.968291	8	7	1	NA	no	-1	-1	not significant
chr1	46092976	46153785	GPBP1L1	HGNC:28843	1569320_PM_at	4.9994	1.23296	0.196502	0.533913	8	7	1	NA	no	-1	-1	not significant
chr1	46111488	46111869	RPS15AP10	HGNC:37001	NA	NA	NA	NA	NA	8	7	1	NA	no	-1	-1	not significant
chr1	46152886	46160115	TMEM69	HGNC:28035	223335_PM_at	7.18317	-0.0703264	0.889509	0.967766	8	7	1	NA	no	-1	-1	not significant
chr1	46159996	46216322	IPP	HGNC:6108	219843_PM_at	6.28083	1.68257	0.152151	0.473276	8	8	0	NA	no	-2	-1	not significant
chr1	46252659	46501796	MAST2	HGNC:19035	211593_PM_s_at	6.5118	0.783182	0.52059	0.805837	8	8	0	NA	no	-2	-1	not significant
chr1	46312666	46313266	TMA16P2	HGNC:43781	NA	NA	NA	NA	NA	8	8	0	NA	no	-2	-1	not significant
chr1	46505812	46642160	PIK3R3	HGNC:8981	202743_PM_at	7.79153	1.50477	0.249598	0.593764	8	8	0	NA	no	-2	-1	not significant
chr1	46640745	46651630	TSPAN1	HGNC:20657	209114_PM_at	3.24641	-0.175794	0.755316	0.919906	8	7	1	NA	no	-1	-2	not significant
chr1	46654354	46685977	POMGNT1	HGNC:19139	217944_PM_at	5.27179	0.54907	0.392248	0.722275	8	7	1	NA	no	-1	-2	not significant
chr1	46669006	46686933	LURAP1	HGNC:32327	235214_PM_at	3.16208	-0.821661	0.130536	0.438079	8	7	1	NA	no	-1	-2	not significant
chr1	46713360	46744145	RAD54L	HGNC:9826	204558_PM_at	6.92893	2.65248	0.150524	0.470612	8	7	1	NA	no	-1	-2	not significant
chr1	46726868	46769280	LRRC41	HGNC:16917	215765_PM_at	4.2532	2.78121	0.00104392	0.0215506	8	7	1	NA	yes	-1	-2	not significant
chr1	46769303	46782448	UQCRH	HGNC:12590	202233_PM_s_at	11.2473	0.407852	0.284145	0.630838	8	7	1	NA	no	-1	-2	not significant
chr1	46805849	46830824	NSUN4	HGNC:31802	226351_PM_at	4.94614	0.756103	0.375459	0.710548	9	9	0	NA	no	-2	-2	not significant
chr1	46859937	46879520	FAAH	HGNC:3553	204231_PM_s_at	4.46864	3.42313	0.00385104	0.0517867	9	4	5	NA	no	0	-2	not significant
chr1	46921495	46948147	LINC00505	HGNC:43556	NA	NA	NA	NA	NA	9	4	5	NA	no	0	-2	not significant
chr1	46972668	46979898	DMBX1	HGNC:19026	234776_PM_at	2.67955	3.12357	0.120651	0.42143	8	4	4	NA	no	-1	-2	not significant
chr1	47004368	47035927	MKNK1-AS1	HGNC:44129	NA	NA	NA	NA	NA	8	4	4	NA	no	-1	-2	not significant
chr1	47011316	47017199	KNCN	HGNC:26488	1564044_PM_at	2.58559	1.09289	0.0493607	0.261875	8	4	4	NA	no	-1	-2	not significant
chr1	47023090	47082515	MKNK1	HGNC:7110	243256_PM_at	4.42044	1.09001	0.328894	0.671895	8	4	4	NA	no	-1	-2	not significant
chr1	47073387	47082563	MOB3C	HGNC:29800	227066_PM_at	3.14548	-0.0037533	0.99476	0.998368	8	4	4	NA	no	-1	-2	not significant
chr1	47098409	47139539	ATPAF1	HGNC:18803	224728_PM_at	6.85643	0.085045	0.921133	0.977406	8	4	4	NA	no	-1	-2	not significant
chr1	47124366	47184824	EFCAB14	HGNC:29051	201776_PM_s_at	3.67579	NA	NA	NA	8	4	4	NA	no	-1	-2	not significant
chr1	47134527	47139266	TEX38	HGNC:29589	230969_PM_at	2.38897	NA	NA	NA	8	4	4	NA	no	-1	-2	not significant
chr1	47139708	47157770	EFCAB14-AS1	HGNC:44108	NA	NA	NA	NA	NA	8	4	4	NA	no	-1	-2	not significant
chr1	47223510	47285085	CYP4B1	HGNC:2644	1555497_PM_a_at	2.65119	0.48296	0.294969	0.640276	8	4	4	NA	no	-1	-2	not significant
chr1	47308767	47366109	CYP4Z2P	HGNC:24426	1553434_PM_at	2.40764	0.0238316	0.961545	0.988781	8	4	4	NA	no	-1	-1	not significant
chr1	47394849	47407156	CYP4A11	HGNC:2642	211231_PM_x_at	3.02373	-0.634957	0.367985	0.704182	8	4	4	NA	no	-1	-1	not significant
chr1	47427036	47516423	CYP4X1	HGNC:20244	227702_PM_at	2.32034	0.708087	0.429819	0.749551	8	4	4	NA	no	-1	-2	not significant
chr1	47533160	47583991	CYP4Z1	HGNC:20583	237395_PM_at	2.26623	0.238962	0.557943	0.827078	8	5	3	NA	no	-2	-2	not significant
chr1	47562325	47644943	CYP4A22-AS1	HGNC:43715	NA	NA	NA	NA	NA	8	4	4	NA	no	-1	-2	not significant
chr1	47603107	47615413	CYP4A22	HGNC:20575	217319_PM_x_at	2.41858	0.387254	0.314538	0.658683	8	4	4	NA	no	-1	-2	not significant
chr1	47630182	47631592	MTND1P34	HGNC:42090	NA	NA	NA	NA	NA	8	4	4	NA	no	-1	-2	not significant
chr1	47644922	47646011	LINC00853	HGNC:43716	NA	NA	NA	NA	NA	8	4	4	NA	no	-1	-2	not significant
chr1	47649265	47656716	PDZK1IP1	HGNC:16887	1553589_PM_a_at	2.9118	-0.220193	0.676675	0.886592	8	4	4	NA	no	-1	-2	not significant
chr1	47681962	47697892	TAL1	HGNC:11556	216925_PM_s_at	2.88507	-0.456999	0.36254	0.700229	8	4	4	NA	no	-1	-2	not significant
chr1	47715811	47779819	STIL	HGNC:10879	205339_PM_at	6.41748	1.2061	0.554489	0.825065	8	8	0	NA	no	-3	-2	not significant
chr1	47799469	47844511	CMPK1	HGNC:18170	222448_PM_s_at	7.18869	1.33401	0.015673	0.131327	8	8	0	NA	no	-3	-2	not significant
chr1	47881744	47883723	FOXE3	HGNC:3808	220621_PM_at	2.6765	0.252043	0.611293	0.854654	8	4	4	NA	no	-1	-2	not significant
chr1	47897805	47900313	FOXD2-AS1	HGNC:44256	224456_PM_s_at	2.53842	0.790905	0.270685	0.617876	8	4	4	NA	no	-1	-2	not significant
chr1	47901689	47906363	FOXD2	HGNC:3803	207653_PM_at	2.55741	0.825201	0.0222585	0.163601	8	4	4	NA	no	-1	-2	not significant
chr1	47963566	47964013	RPL21P24	HGNC:35702	NA	NA	NA	NA	NA	8	4	4	NA	no	-1	-1	not significant
chr1	48015868	48016425	ATP6V0E1P4	HGNC:41938	NA	NA	NA	NA	NA	9	4	5	NA	no	-1	-1	not significant
chr1	48231308	48462567	TRABD2B	HGNC:44200	241707_PM_at	2.50084	-0.468956	0.367862	0.704092	9	4	5	NA	no	-1	-1	not significant
chr1	48555040	48555306	CYP46A4P	HGNC:42349	NA	NA	NA	NA	NA	9	4	5	NA	no	0	-1	not significant
chr1	48561764	48648100	SKINTL	HGNC:33993	NA	NA	NA	NA	NA	9	4	5	NA	no	0	-1	not significant
chr1	48688357	48714316	SLC5A9	HGNC:22146	1569337_PM_at	2.68255	0.563086	0.49344	0.790647	9	4	5	NA	no	0	-1	not significant
chr1	48761044	48937845	SPATA6	HGNC:18309	242086_PM_at	7.16781	2.22681	0.115526	0.413051	9	8	1	NA	no	-1	-2	not significant
chr1	48790752	48791795	PPP1R8P1	HGNC:9297	NA	NA	NA	NA	NA	9	7	2	NA	no	-1	-2	not significant
chr1	48809881	48809987	RNU6-723P	HGNC:47686	NA	NA	NA	NA	NA	9	7	2	NA	no	-1	-2	not significant
chr1	48913608	48913714	RNU4-61P	HGNC:46997	NA	NA	NA	NA	NA	9	7	2	NA	no	-1	-2	not significant
chr1	48998527	50489585	AGBL4	HGNC:25892	1553412_PM_at	5.61019	1.93698	0.0526931	0.271607	9	6	3	NA	no	-2	-2	not significant
chr1	49193195	49242641	BEND5	HGNC:25668	1558476_PM_at	4.76956	1.86566	0.0063799	0.0729905	9	4	5	NA	no	0	-2	not significant
chr1	49839873	49937757	AGBL4-IT1	HGNC:41482	NA	NA	NA	NA	NA	9	4	5	NA	no	0	-2	not significant
chr1	50307493	50312072	ZNF859P	HGNC:34507	NA	NA	NA	NA	NA	9	4	5	NA	no	0	-2	not significant
chr1	50482764	50483175	MTND2P29	HGNC:42130	NA	NA	NA	NA	NA	9	5	4	NA	no	-1	-2	not significant
chr1	50513686	50669458	ELAVL4	HGNC:3315	238073_PM_at	3.9857	-3.21787	0.31382	0.658162	10	5	5	NA	no	0	-2	not significant
chr1	50864497	50865445	HMGB1P45	HGNC:39277	NA	NA	NA	NA	NA	10	4	6	NA	no	0	-2	not significant
chr1	50871102	50871696	FCF1P6	HGNC:44618	NA	NA	NA	NA	NA	10	4	6	NA	no	0	-2	not significant
chr1	50883222	50889172	DMRTA2	HGNC:13908	1558856_PM_at	2.65344	-0.730168	0.176488	0.508361	10	4	6	NA	no	0	-2	not significant
chr1	50905150	51425935	FAF1	HGNC:3578	236200_PM_at	5.30019	0.901859	0.335188	0.678037	10	4	6	NA	no	0	-2	not significant
chr1	51048076	51048183	RNU6-1026P	HGNC:47989	NA	NA	NA	NA	NA	10	4	6	NA	no	0	-2	not significant
chr1	51215968	51216025	RNU6-1253P	HGNC:48216	NA	NA	NA	NA	NA	10	4	6	NA	no	0	-2	not significant
chr1	51246012	51246822	PHBP12	HGNC:39291	NA	NA	NA	NA	NA	10	4	6	NA	no	0	-2	not significant
chr1	51312140	51312509	MRPS6P2	HGNC:29781	NA	NA	NA	NA	NA	9	4	5	NA	no	-1	-2	not significant
chr1	51426417	51440305	CDKN2C	HGNC:1789	204159_PM_at	8.718	-0.0515353	0.980859	0.994788	9	5	4	NA	no	-2	-2	not significant
chr1	51525509	51525577	MIR4421	HGNC:41879	NA	NA	NA	NA	NA	9	4	5	NA	no	-1	-2	not significant
chr1	51567906	51613752	C1orf185	HGNC:28096	NA	NA	NA	NA	NA	9	4	5	NA	no	-1	-2	not significant
chr1	51623460	51624143	CFL1P2	HGNC:1878	NA	NA	NA	NA	NA	9	4	5	NA	no	-1	-2	not significant
chr1	51701943	51739127	RNF11	HGNC:10056	208924_PM_at	8.91467	1.49705	0.0212305	0.158667	9	4	5	NA	no	-1	-2	not significant
chr1	51752930	51810788	TTC39A	HGNC:18657	210652_PM_s_at	3.38179	1.86468	0.20694	0.547373	10	4	6	NA	no	0	-2	not significant
chr1	51819935	51985000	EPS15	HGNC:3419	217887_PM_s_at	7.9783	1.3106	0.17334	0.504484	10	4	6	NA	no	0	-2	not significant
chr1	51847980	51848086	RNU6-877P	HGNC:47840	NA	NA	NA	NA	NA	10	4	6	NA	no	0	-2	not significant
chr1	52004297	52004401	RNU6-1281P	HGNC:48244	NA	NA	NA	NA	NA	10	4	6	NA	no	0	-2	not significant
chr1	52027538	52060569	CALR4P	HGNC:35456	NA	NA	NA	NA	NA	10	4	6	NA	no	0	-2	not significant
chr1	52042851	52254889	OSBPL9	HGNC:16386	218047_PM_at	8.71584	1.5134	0.0224039	0.164185	10	4	6	NA	no	0	-2	not significant
chr1	52172810	52173809	GAPDHP51	HGNC:38557	NA	NA	NA	NA	NA	10	4	6	NA	no	0	-2	not significant
chr1	52174734	52175612	SLC25A6P3	HGNC:43852	NA	NA	NA	NA	NA	10	4	6	NA	no	0	-2	not significant
chr1	52254863	52344477	NRD1	HGNC:7995	229422_PM_at	6.30234	1.94169	0.00333218	0.0471038	11	5	6	NA	yes	1	-2	not significant
chr1	52302013	52302082	MIR761	HGNC:37305	NA	NA	NA	NA	NA	10	4	6	NA	no	0	-2	not significant
chr1	52325450	52325807	TSEN15P2	HGNC:43963	NA	NA	NA	NA	NA	10	5	5	NA	no	0	-2	not significant
chr1	52373628	52456436	RAB3B	HGNC:9778	205924_PM_at	5.96635	5.60389	0.00380826	0.0513048	10	5	5	NA	no	0	-2	not significant
chr1	52439082	52439207	RNA5SP48	HGNC:42824	NA	NA	NA	NA	NA	10	4	6	NA	no	0	-2	not significant
chr1	52461412	52461709	RN7SL290P	HGNC:46306	NA	NA	NA	NA	NA	10	4	6	NA	no	0	-2	not significant
chr1	52485803	52521843	TXNDC12	HGNC:24626	223017_PM_at	8.40716	1.63884	0.00054515	0.0137212	10	4	6	NA	yes	0	-2	not significant
chr1	52497775	52499488	KTI12	HGNC:25160	225642_PM_at	5.7066	2.60793	0.00142023	0.0266402	10	4	6	NA	yes	0	-2	not significant
chr1	52521797	52556388	BTF3L4	HGNC:30547	238675_PM_x_at	5.47248	0.9247	0.164025	0.49148	10	4	6	NA	no	0	-2	not significant
chr1	52608046	52812358	ZFYVE9	HGNC:6775	204893_PM_s_at	4.36205	0.973731	0.0505879	0.265639	10	4	6	NA	no	0	-2	not significant
chr1	52615777	52616089	RN7SL788P	HGNC:46804	NA	NA	NA	NA	NA	10	4	6	NA	no	0	-2	not significant
chr1	52645520	52646225	PDCL3P6	HGNC:44507	NA	NA	NA	NA	NA	10	4	6	NA	no	0	-1	not significant
chr1	52717734	52718445	DNAJC19P7	HGNC:45070	NA	NA	NA	NA	NA	10	4	6	NA	no	0	-2	not significant
chr1	52719293	52719848	ANAPC10P1	HGNC:33976	NA	NA	NA	NA	NA	10	4	6	NA	no	0	-1	not significant
chr1	52811395	52831865	CC2D1B	HGNC:29386	225323_PM_at	3.75974	0.963829	0.205633	0.545533	10	4	6	NA	no	0	-2	not significant
chr1	52834349	52834916	PLA2G12AP1	HGNC:39248	NA	NA	NA	NA	NA	10	4	6	NA	no	0	-2	not significant
chr1	52838501	52870131	ORC1	HGNC:8487	205085_PM_at	4.42921	0.640132	0.623533	0.860934	10	4	6	NA	no	0	-2	not significant
chr1	52870236	52886511	PRPF38A	HGNC:25930	1553709_PM_a_at	6.5644	0.82795	0.238988	0.58419	10	4	6	NA	no	0	-2	not significant
chr1	52873954	53019159	ZCCHC11	HGNC:28981	217594_PM_at	4.90247	-0.315301	0.808648	0.939374	10	4	6	NA	no	0	-2	not significant
chr1	53038786	53039488	EEF1GP7	HGNC:44562	NA	NA	NA	NA	NA	10	4	6	NA	no	0	-2	not significant
chr1	53068044	53074723	GPX7	HGNC:4559	213170_PM_at	3.16904	-1.93889	0.111827	0.406019	10	4	6	NA	no	0	-2	not significant
chr1	53099016	53135355	FAM159A	HGNC:28757	1555379_PM_at	2.64627	0.352383	0.427349	0.74803	10	5	5	NA	no	0	-2	not significant
chr1	53152508	53164038	SELRC1	HGNC:25716	222883_PM_at	5.80918	0.488803	0.552318	0.823882	10	7	3	NA	no	0	-2	not significant
chr1	53174794	53175114	NDUFS5P3	HGNC:44041	NA	NA	NA	NA	NA	10	7	3	NA	no	0	-2	not significant
chr1	53180071	53180365	RN7SL62P	HGNC:46078	NA	NA	NA	NA	NA	10	7	3	NA	no	0	-2	not significant
chr1	53192126	53293014	ZYG11B	HGNC:25820	227918_PM_s_at	6.09788	1.16091	0.180051	0.51308	10	13	-3	NA	no	-4	-2	not significant
chr1	53219994	53220134	RNU2-30P	HGNC:48523	NA	NA	NA	NA	NA	10	12	-2	NA	no	-4	-2	not significant
chr1	53270780	53270884	RNU6-969P	HGNC:47932	NA	NA	NA	NA	NA	10	12	-2	NA	no	-4	-2	not significant
chr1	53308183	53360670	ZYG11A	HGNC:32058	231517_PM_at	3.27689	1.72239	0.146366	0.463188	10	13	-3	NA	no	-4	-2	not significant
chr1	53361656	53392884	ECHDC2	HGNC:23408	218552_PM_at	8.25874	4.58857	0.0125513	0.114365	10	6	4	NA	no	-2	-2	not significant
chr1	53392901	53517375	SCP2	HGNC:10606	201339_PM_s_at	7.63926	1.52652	0.0391837	0.229241	11	5	6	NA	no	-1	-2	not significant
chr1	53394346	53394444	MIR1273F	HGNC:41733	NA	NA	NA	NA	NA	10	5	5	NA	no	-1	-2	not significant
chr1	53400602	53400689	MIR5095	HGNC:41849	NA	NA	NA	NA	NA	10	5	5	NA	no	-1	-2	not significant
chr1	53405986	53406085	MIR1273G	HGNC:41684	NA	NA	NA	NA	NA	11	5	6	NA	no	-1	-2	not significant
chr1	53460398	53461698	TUBBP10	HGNC:42344	NA	NA	NA	NA	NA	11	4	7	NA	no	-1	-2	not significant
chr1	53527854	53551174	PODN	HGNC:23174	226522_PM_at	2.94132	0.634988	0.488188	0.787237	12	5	7	NA	no	-1	-1	not significant
chr1	53538782	53539061	HIGD1AP11	HGNC:43006	NA	NA	NA	NA	NA	12	4	8	NA	no	0	-1	not significant
chr1	53552855	53608289	SLC1A7	HGNC:10945	243623_PM_at	8.79177	2.94003	0.0849242	0.351419	13	9	4	NA	no	0	-1	not significant
chr1	53662101	53679869	CPT2	HGNC:2330	204263_PM_s_at	5.08884	0.614274	0.566014	0.830974	11	4	7	NA	no	0	-1	not significant
chr1	53679771	53686289	C1orf123	HGNC:26059	203197_PM_s_at	6.79152	-0.0517673	0.926751	0.978451	10	4	6	NA	no	0	-1	not significant
chr1	53692564	53704282	MAGOH	HGNC:6815	210093_PM_s_at	6.6094	1.5426	0.0207225	0.156291	10	5	5	NA	no	0	-1	not significant
chr1	53711217	53793742	LRP8	HGNC:6700	205282_PM_at	4.48842	1.85302	0.201522	0.540006	10	4	6	NA	no	0	-1	not significant
chr1	53878821	53905693	SLC25A3P1	HGNC:26869	1560944_PM_at	2.468	0.0361833	0.944226	0.9835	10	4	6	NA	no	0	0	not significant
chr1	53925072	53933161	DMRTB1	HGNC:13913	240313_PM_at	2.54991	-1.38835	0.0104103	0.101374	10	4	6	NA	no	0	-1	not significant
chr1	53971910	54199877	GLIS1	HGNC:29525	244128_PM_x_at	2.84593	-0.241233	0.659048	0.877924	13	4	9	NA	no	3	-1	not significant
chr1	54154422	54154485	RNU7-95P	HGNC:45629	NA	NA	NA	NA	NA	10	4	6	NA	no	0	-1	not significant
chr1	54231133	54304533	NDC1	HGNC:25525	218073_PM_s_at	3.97371	NA	NA	NA	10	4	6	NA	no	0	-1	not significant
chr1	54317392	54356407	YIPF1	HGNC:25231	214733_PM_s_at	5.73982	1.53229	0.0540349	0.27549	10	4	6	NA	no	0	-1	not significant
chr1	54356912	54376759	DIO1	HGNC:2883	206457_PM_s_at	2.38153	0.411106	0.355408	0.694096	10	4	6	NA	no	0	-1	not significant
chr1	54382247	54411602	HSPB11	HGNC:25019	214163_PM_at	5.50475	2.09822	0.211528	0.552984	10	4	6	NA	no	0	-1	not significant
chr1	54411750	54433841	LRRC42	HGNC:28792	215084_PM_s_at	6.91287	0.846274	0.352083	0.691236	10	4	6	NA	no	0	-1	not significant
chr1	54440642	54441704	HNRNPA3P12	HGNC:48758	NA	NA	NA	NA	NA	10	4	6	NA	no	0	-1	not significant
chr1	54474412	54483856	LDLRAD1	HGNC:32069	NA	NA	NA	NA	NA	10	4	6	NA	no	0	-1	not significant
chr1	54497347	54519177	TMEM59	HGNC:1239	241018_PM_at	4.2116	0.0648584	0.948951	0.98516	10	4	6	NA	no	0	-1	not significant
chr1	54519260	54578192	TCEANC2	HGNC:26494	238737_PM_at	4.12604	1.17586	0.212351	0.554008	10	4	6	NA	no	0	-1	not significant
chr1	54519752	54519827	MIR4781	HGNC:41769	NA	NA	NA	NA	NA	10	4	6	NA	no	0	-1	not significant
chr1	54598747	54619443	CDCP2	HGNC:27297	NA	NA	NA	NA	NA	10	4	6	NA	no	0	-1	not significant
chr1	54638009	54665709	CYB5RL	HGNC:32220	229605_PM_at	3.74335	0.42251	0.569465	0.832778	10	4	6	NA	no	0	-1	not significant
chr1	54649714	54691137	MRPL37	HGNC:14034	222993_PM_at	7.20289	0.137389	0.848459	0.953386	11	4	7	NA	no	0	-1	not significant
chr1	54691105	54879152	SSBP3	HGNC:15674	223635_PM_s_at	4.04776	1.04481	0.491131	0.789642	11	5	6	NA	no	0	0	not significant
chr1	55002469	55003431	HNRNPA1P63	HGNC:48793	NA	NA	NA	NA	NA	10	4	6	NA	no	0	0	not significant
chr1	55007930	55104865	ACOT11	HGNC:18156	216103_PM_at	5.01558	3.4193	0.0491646	0.261243	12	6	6	NA	no	0	0	not significant
chr1	55074855	55089229	FAM151A	HGNC:25032	1554668_PM_a_at	2.59016	0.756065	0.158691	0.484054	12	6	6	NA	no	0	0	not significant
chr1	55107463	55175939	MROH7	HGNC:24802	214147_PM_at	3.375	NA	NA	NA	10	4	6	NA	no	0	0	not significant
chr1	55181495	55208330	TTC4	HGNC:12394	218442_PM_at	7.04246	1.04745	0.254543	0.59934	10	4	6	NA	no	0	0	not significant
chr1	55222571	55230187	PARS2	HGNC:30563	227348_PM_at	3.47523	1.02264	0.162725	0.490335	10	4	6	NA	no	0	0	not significant
chr1	55245385	55266940	TTC22	HGNC:26067	235651_PM_at	2.64033	-0.123792	0.873795	0.962274	10	4	6	NA	no	0	0	not significant
chr1	55271736	55307925	C1orf177	HGNC:26854	1557016_PM_a_at	2.53145	-0.0699343	0.868859	0.960437	10	4	6	NA	no	0	0	not significant
chr1	55315306	55352891	DHCR24	HGNC:2859	200862_PM_at	6.57426	0.660021	0.707854	0.901075	10	4	6	NA	no	0	0	not significant
chr1	55446465	55457966	TMEM61	HGNC:27296	230822_PM_at	2.83423	-0.0275759	0.976841	0.993657	11	4	7	NA	no	1	0	not significant
chr1	55464606	55476556	BSND	HGNC:16512	1552548_PM_at	2.49068	-0.00304703	0.995654	0.998681	10	4	6	NA	no	0	0	not significant
chr1	55505221	55530525	PCSK9	HGNC:20001	227759_PM_at	2.47413	-0.0135152	0.977391	0.993723	10	5	5	NA	no	0	-1	not significant
chr1	55532032	55680786	USP24	HGNC:12623	230004_PM_at	4.55776	0.177841	0.830521	0.947946	10	5	5	NA	no	-1	-1	not significant
chr1	55688052	55689045	GYG1P3	HGNC:39711	NA	NA	NA	NA	NA	10	5	5	NA	no	-1	-1	not significant
chr1	55691314	55691396	MIR4422	HGNC:41654	NA	NA	NA	NA	NA	10	5	5	NA	no	-1	-1	not significant
chr1	55833139	55834447	GOT2P1	HGNC:4434	NA	NA	NA	NA	NA	10	4	6	NA	no	0	-1	not significant
chr1	55842199	55842525	RN7SKP291	HGNC:46015	NA	NA	NA	NA	NA	10	4	6	NA	no	0	-1	not significant
chr1	55864187	55864293	RNU6-830P	HGNC:47793	NA	NA	NA	NA	NA	10	4	6	NA	no	0	-1	not significant
chr1	56404387	56404953	PIGQP1	HGNC:45157	NA	NA	NA	NA	NA	10	4	6	NA	no	0	0	not significant
chr1	56960419	57110974	PPAP2B	HGNC:9229	212226_PM_s_at	4.67667	0.313402	0.909174	0.973743	10	9	1	NA	no	-3	-2	not significant
chr1	57110995	57181008	PRKAA2	HGNC:9377	227892_PM_at	6.95893	-0.121886	0.945955	0.98422	12	9	3	NA	no	-1	-1	not significant
chr1	57184477	57285369	C1orf168	HGNC:27295	231073_PM_at	3.0565	0.767987	0.365003	0.702216	12	9	3	NA	no	-1	-2	not significant
chr1	57320479	57383894	C8A	HGNC:1352	206305_PM_s_at	2.60783	0.21177	0.692748	0.893694	10	4	6	NA	no	0	-2	not significant
chr1	57394883	57431813	C8B	HGNC:1353	206979_PM_at	2.69375	-0.058806	0.906039	0.973	10	4	6	NA	no	0	-2	not significant
chr1	57460451	59012406	DAB1	HGNC:2661	228329_PM_at	4.07743	-1.91486	0.301374	0.646335	11	7	4	NA	no	-1	-1	not significant
chr1	58513847	58514963	HNRNPA1P6	HGNC:5032	NA	NA	NA	NA	NA	10	4	6	NA	no	0	-1	not significant
chr1	58881056	59012474	OMA1	HGNC:29661	226019_PM_at	5.84085	-1.35826	0.237069	0.581979	10	6	4	NA	no	-1	-1	not significant
chr1	59031301	59031604	RN7SL713P	HGNC:46729	NA	NA	NA	NA	NA	10	5	5	NA	no	0	-2	not significant
chr1	59041099	59043166	TACSTD2	HGNC:11530	202286_PM_s_at	2.95275	0.240638	0.769234	0.925493	10	5	5	NA	no	0	-2	not significant
chr1	59120411	59165764	MYSM1	HGNC:29401	225760_PM_at	6.90615	1.41966	0.00491639	0.0614373	10	5	5	NA	no	0	-2	not significant
chr1	59246465	59249785	JUN	HGNC:6204	201465_PM_s_at	8.4938	2.45859	0.0240932	0.171735	10	6	4	NA	no	-1	-2	not significant
chr1	59465348	59466166	PHBP3	HGNC:8915	NA	NA	NA	NA	NA	10	5	5	NA	no	0	-3	not significant
chr1	59762310	60233347	FGGY	HGNC:25610	219718_PM_at	4.44009	-0.277525	0.85154	0.954347	10	6	4	NA	no	-1	-2	not significant
chr1	60198899	60198968	MIR4711	HGNC:41847	NA	NA	NA	NA	NA	10	6	4	NA	no	-1	-2	not significant
chr1	60280458	60342050	HOOK1	HGNC:19884	219976_PM_at	7.22282	1.48204	0.175088	0.506388	10	7	3	NA	no	-2	-2	not significant
chr1	60358980	60392462	CYP2J2	HGNC:2634	205073_PM_at	2.97902	0.00856815	0.994508	0.998311	10	6	4	NA	no	-1	-2	not significant
chr1	60440431	60440726	RN7SL475P	HGNC:46491	NA	NA	NA	NA	NA	10	6	4	NA	no	-1	-2	not significant
chr1	60452941	60539442	C1orf87	HGNC:28547	236710_PM_at	2.6462	0.577009	0.411637	0.73886	10	6	4	NA	no	-1	-2	not significant
chr1	60563087	60563648	PGBD4P8	HGNC:44075	NA	NA	NA	NA	NA	10	6	4	NA	no	-1	-2	not significant
chr1	61330931	61928465	NFIA	HGNC:7784	226806_PM_s_at	4.34031	0.29691	0.920036	0.977022	9	6	3	NA	no	-2	-2	not significant
chr1	62146718	62191095	TM2D1	HGNC:24142	213882_PM_at	5.79314	-0.427005	0.608076	0.852673	9	6	3	NA	no	-2	-2	not significant
chr1	62208149	62629592	INADL	HGNC:28881	223681_PM_s_at	3.25954	NA	NA	NA	9	7	2	NA	no	-2	-2	not significant
chr1	62282091	62282194	RNU6-414P	HGNC:47377	NA	NA	NA	NA	NA	9	6	3	NA	no	-2	-3	not significant
chr1	62318171	62318274	RNU6-1177P	HGNC:48140	NA	NA	NA	NA	NA	9	6	3	NA	no	-2	-3	not significant
chr1	62504514	62504783	LAMTOR5P1	HGNC:31854	NA	NA	NA	NA	NA	9	6	3	NA	no	-2	-2	not significant
chr1	62538120	62538411	RN7SL180P	HGNC:46196	NA	NA	NA	NA	NA	9	6	3	NA	no	-2	-2	not significant
chr1	62544458	62544531	MIR3116-1	HGNC:38200	NA	NA	NA	NA	NA	9	6	3	NA	no	-2	-2	not significant
chr1	62544458	62544531	MIR3116-2	HGNC:38318	NA	NA	NA	NA	NA	9	6	3	NA	no	-2	-2	not significant
chr1	62654803	62655625	PIGPP2	HGNC:45154	NA	NA	NA	NA	NA	9	6	3	NA	no	-1	-1	not significant
chr1	62660503	62678000	L1TD1	HGNC:25595	219955_PM_at	2.95832	-0.0393611	0.982503	0.995296	9	7	2	NA	no	-2	-1	not significant
chr1	62702651	62785085	KANK4	HGNC:27263	229125_PM_at	2.75864	-0.0107559	0.986277	0.996196	9	7	2	NA	no	-2	-1	not significant
chr1	62763821	62763928	RNU6-371P	HGNC:47334	NA	NA	NA	NA	NA	9	5	4	NA	no	-1	-2	not significant
chr1	62901968	62917475	USP1	HGNC:12607	202412_PM_s_at	8.61722	0.148624	0.888759	0.967392	10	9	1	NA	no	-2	-3	not significant
chr1	62920399	63153969	DOCK7	HGNC:19190	237470_PM_at	3.54124	2.24713	0.015505	0.13046	10	8	2	NA	no	-1	-3	not significant
chr1	63063158	63071830	ANGPTL3	HGNC:491	243799_PM_x_at	2.20166	0.0677808	0.895676	0.969857	10	8	2	NA	no	-1	-3	not significant
chr1	63249806	63331184	ATG4C	HGNC:16040	NA	NA	NA	NA	NA	9	5	4	NA	no	0	-2	not significant
chr1	63652007	63652121	RNA5SP49	HGNC:42825	NA	NA	NA	NA	NA	9	4	5	NA	no	0	-2	not significant
chr1	63655660	63782902	LINC00466	HGNC:27294	242284_PM_at	2.49541	-0.490195	0.327491	0.671158	9	4	5	NA	no	0	-2	not significant
chr1	63788730	63790797	FOXD3	HGNC:3804	241609_PM_at	2.53878	0.41739	0.423362	0.745949	9	4	5	NA	no	0	-2	not significant
chr1	63833261	63904233	ALG6	HGNC:23157	219649_PM_at	6.46698	1.16944	0.13116	0.439163	9	6	3	NA	no	0	-2	not significant
chr1	63906441	64059392	ITGB3BP	HGNC:6157	205176_PM_s_at	8.00592	0.451025	0.695347	0.894811	9	6	3	NA	no	0	-2	not significant
chr1	63989043	64038364	EFCAB7	HGNC:29379	226800_PM_at	7.00045	1.11344	0.210024	0.551075	9	6	3	NA	no	0	-2	not significant
chr1	63995288	63995569	RN7SL488P	HGNC:46504	NA	NA	NA	NA	NA	9	6	3	NA	no	0	-2	not significant
chr1	64002382	64002441	RNU7-123P	HGNC:45657	NA	NA	NA	NA	NA	9	6	3	NA	no	0	-2	not significant
chr1	64014588	64015405	DLEU2L	HGNC:13225	NA	NA	NA	NA	NA	9	6	3	NA	no	0	-2	not significant
chr1	64058947	64125916	PGM1	HGNC:8905	201968_PM_s_at	6.74164	0.109391	0.908585	0.973594	9	6	3	NA	no	0	-2	not significant
chr1	64121414	64121716	RN7SL130P	HGNC:46146	NA	NA	NA	NA	NA	9	4	5	NA	no	0	-2	not significant
chr1	64239693	64647181	ROR1	HGNC:10256	232060_PM_at	3.35229	-0.218228	0.890332	0.968164	10	4	6	NA	no	1	-2	not significant
chr1	64308862	64309356	CFL1P3	HGNC:1879	NA	NA	NA	NA	NA	9	4	5	NA	no	0	-1	not significant
chr1	64494566	64494672	RNU6-809P	HGNC:47772	NA	NA	NA	NA	NA	9	4	5	NA	no	0	-1	not significant
chr1	64669310	64733053	UBE2U	HGNC:28559	242392_PM_at	2.59489	0.506098	0.236076	0.580949	9	4	5	NA	no	0	-1	not significant
chr1	64850081	64850142	RNU7-62P	HGNC:34158	NA	NA	NA	NA	NA	9	4	5	NA	no	0	0	not significant
chr1	64936428	65158741	CACHD1	HGNC:29314	225627_PM_s_at	6.36736	2.12062	0.173569	0.504557	9	4	5	NA	no	0	-2	not significant
chr1	65045530	65045606	MIR4794	HGNC:41829	NA	NA	NA	NA	NA	9	4	5	NA	no	0	-1	not significant
chr1	65210778	65298915	RAVER2	HGNC:25577	231851_PM_at	4.35234	1.72298	0.0880245	0.35821	9	4	5	NA	no	0	-1	not significant
chr1	65298912	65432187	JAK1	HGNC:6190	1552610_PM_a_at	4.68411	0.232547	0.859923	0.957471	10	4	6	NA	no	1	-1	not significant
chr1	65450291	65451770	SLC2A3P2	HGNC:31074	NA	NA	NA	NA	NA	9	4	5	NA	no	0	-1	not significant
chr1	65488651	65488757	RNU6-1176P	HGNC:48139	NA	NA	NA	NA	NA	9	4	5	NA	no	0	-1	not significant
chr1	65523438	65523525	MIR3671	HGNC:38925	NA	NA	NA	NA	NA	9	4	5	NA	no	0	-2	not significant
chr1	65524117	65524191	MIR101-1	HGNC:31488	239130_PM_at	6.4898	1.49438	0.130518	0.438079	9	4	5	NA	no	0	-2	not significant
chr1	65558075	65558297	MRPS21P1	HGNC:29748	NA	NA	NA	NA	NA	9	4	5	NA	no	0	-2	not significant
chr1	65613232	65697828	AK4	HGNC:363	225342_PM_at	7.66154	1.38587	0.446915	0.761442	9	4	5	NA	no	0	-2	not significant
chr1	65713902	65881552	DNAJC6	HGNC:15469	204720_PM_s_at	9.39643	NA	NA	NA	9	4	5	NA	no	0	-2	not significant
chr1	65881499	65881689	RNU2-15P	HGNC:48508	NA	NA	NA	NA	NA	9	4	5	NA	no	0	-2	not significant
chr1	65886248	66107242	LEPR	HGNC:6554	209894_PM_at	4.38574	2.82875	0.115921	0.413673	10	5	5	NA	no	1	-3	not significant
chr1	65886270	65901690	LEPROT	HGNC:29477	227095_PM_at	5.88646	2.48853	0.00073677	0.0168768	9	4	5	NA	yes	0	-2	not significant
chr1	66226743	66227035	RN7SL854P	HGNC:46870	NA	NA	NA	NA	NA	9	5	4	NA	no	0	-2	not significant
chr1	66258197	66840259	PDE4B	HGNC:8781	203708_PM_at	5.28376	3.54758	0.0214967	0.16003	10	6	4	NA	no	-1	-2	not significant
chr1	66560144	66560229	RNU4-88P	HGNC:47024	NA	NA	NA	NA	NA	9	4	5	NA	no	0	-2	not significant
chr1	66999066	67213982	SGIP1	HGNC:25412	223672_PM_at	7.17847	5.86172	0.00189887	0.0325518	9	5	4	NA	yes	-1	-2	not significant
chr1	67094123	67094200	MIR3117	HGNC:38385	NA	NA	NA	NA	NA	9	4	5	NA	no	0	-2	not significant
chr1	67218142	67244470	TCTEX1D1	HGNC:26882	1553635_PM_s_at	2.32963	0.982627	0.0348145	0.214408	9	4	5	NA	no	0	-2	not significant
chr1	67263424	67266939	INSL5	HGNC:6088	221091_PM_at	2.68661	0.783887	0.174813	0.505988	9	4	5	NA	no	0	-1	not significant
chr1	67278568	67390570	WDR78	HGNC:26252	229816_PM_at	3.05533	0.321319	0.757476	0.921111	10	4	6	NA	no	1	-2	not significant
chr1	67390578	67454302	MIER1	HGNC:29657	1555105_PM_a_at	4.12315	0.793872	0.306452	0.651838	10	4	6	NA	no	1	-2	not significant
chr1	67465015	67519782	SLC35D1	HGNC:20800	209712_PM_at	5.88146	2.87924	0.0168466	0.137425	9	4	5	NA	no	0	-2	not significant
chr1	67557848	67697536	C1orf141	HGNC:32044	NA	NA	NA	NA	NA	9	7	2	NA	no	-2	-2	not significant
chr1	67632083	67725662	IL23R	HGNC:19100	1561853_PM_a_at	2.40514	0.810212	0.107619	0.398677	9	7	2	NA	no	-2	-2	not significant
chr1	67661823	67661926	RNU6-586P	HGNC:47549	NA	NA	NA	NA	NA	9	6	3	NA	no	-1	-2	not significant
chr1	67733284	67733409	RNU4ATAC4P	HGNC:46890	NA	NA	NA	NA	NA	9	6	3	NA	no	-1	-1	not significant
chr1	67773047	67862583	IL12RB2	HGNC:5972	206999_PM_at	2.60135	-0.0234823	0.96296	0.9893	9	6	3	NA	no	-1	-2	not significant
chr1	67873493	67896098	SERBP1	HGNC:17860	210076_PM_x_at	6.6199	0.126614	0.824082	0.945276	9	5	4	NA	no	-1	-2	not significant
chr1	67882897	67883001	RNU6-387P	HGNC:47350	NA	NA	NA	NA	NA	9	5	4	NA	no	-1	-2	not significant
chr1	68006810	68006916	RNU6-1031P	HGNC:47994	NA	NA	NA	NA	NA	9	5	4	NA	no	-1	-1	not significant
chr1	68122516	68122812	RN7SL392P	HGNC:46408	NA	NA	NA	NA	NA	9	4	5	NA	no	0	-1	not significant
chr1	68125838	68126696	HNRNPCP9	HGNC:48820	NA	NA	NA	NA	NA	9	4	5	NA	no	0	-1	not significant
chr1	68150744	68154021	GADD45A	HGNC:4095	203725_PM_at	8.03742	1.26392	0.220449	0.563233	9	4	5	NA	no	0	-1	not significant
chr1	68167149	68299150	GNG12	HGNC:19663	222834_PM_s_at	5.30395	5.58147	0.00427821	0.0558601	9	5	4	NA	no	-1	-1	not significant
chr1	68238276	68238336	RNU7-80P	HGNC:34176	NA	NA	NA	NA	NA	9	4	5	NA	no	0	-2	not significant
chr1	68297986	68668670	GNG12-AS1	HGNC:43938	NA	NA	NA	NA	NA	10	6	4	NA	no	-2	-1	not significant
chr1	68511645	68517314	DIRAS3	HGNC:687	215506_PM_s_at	3.52298	0.199553	0.916498	0.976149	10	5	5	NA	no	-1	-2	not significant
chr1	68515043	68515428	ARL5AP3	HGNC:43935	NA	NA	NA	NA	NA	9	5	4	NA	no	-1	-2	not significant
chr1	68564142	68698803	WLS	HGNC:30238	221958_PM_s_at	4.79209	-0.0172207	0.996194	0.998716	9	6	3	NA	no	-2	-1	not significant
chr1	68627444	68628773	CTBP2P8	HGNC:45200	NA	NA	NA	NA	NA	9	5	4	NA	no	-1	-1	not significant
chr1	68649201	68649293	MIR1262	HGNC:35328	NA	NA	NA	NA	NA	9	6	3	NA	no	-2	-2	not significant
chr1	68708157	68708738	RPS7P4	HGNC:36000	NA	NA	NA	NA	NA	9	6	3	NA	no	-2	-1	not significant
chr1	68748071	68748305	COX6B1P7	HGNC:37677	NA	NA	NA	NA	NA	9	7	2	NA	no	-2	-2	not significant
chr1	68841010	68841346	TCEB1P18	HGNC:38154	NA	NA	NA	NA	NA	9	7	2	NA	no	-2	-2	not significant
chr1	68894505	68915642	RPE65	HGNC:10294	207107_PM_at	2.5904	-4.31553	0.0385967	0.227411	8	7	1	NA	no	-3	-2	not significant
chr1	68939835	68962904	DEPDC1	HGNC:22949	222958_PM_s_at	5.74956	-2.18808	0.301278	0.646335	8	7	1	NA	no	-3	-2	not significant
chr1	70034081	70617628	LRRC7	HGNC:18531	233499_PM_at	2.74284	-1.06171	0.318268	0.662242	8	7	1	NA	no	-3	-3	not significant
chr1	70345275	70345577	RN7SL538P	HGNC:46554	NA	NA	NA	NA	NA	8	7	1	NA	no	-3	-2	not significant
chr1	70385005	70386000	PIN1P1	HGNC:8989	207582_PM_at	3.27494	-0.389268	0.560417	0.828216	8	7	1	NA	no	-3	-2	not significant
chr1	70610488	70671303	LRRC40	HGNC:26004	215063_PM_x_at	8.69772	-0.680016	0.141195	0.456133	8	7	1	NA	no	-3	-2	not significant
chr1	70645829	70646123	RN7SL242P	HGNC:46258	NA	NA	NA	NA	NA	8	7	1	NA	no	-3	-2	not significant
chr1	70671365	70718735	SRSF11	HGNC:10782	213742_PM_at	5.39202	3.45096	0.000928027	0.01977	8	7	1	NA	yes	-3	-2	not significant
chr1	70726271	70820417	ANKRD13C	HGNC:25374	238597_PM_at	5.01336	1.37287	0.239395	0.584643	8	7	1	NA	no	-3	-3	not significant
chr1	70820488	70851022	HHLA3	HGNC:4906	220387_PM_s_at	2.77347	0.17591	0.785537	0.930908	8	7	1	NA	no	-3	-3	not significant
chr1	70876901	70905534	CTH	HGNC:2501	206085_PM_s_at	3.32624	-0.946776	0.541361	0.818129	8	9	-1	NA	no	-5	-3	not significant
chr1	71126340	71126948	CASP3P1	HGNC:43596	NA	NA	NA	NA	NA	8	7	1	NA	no	-3	-2	not significant
chr1	71318036	71513491	PTGER3	HGNC:9595	213933_PM_at	2.92188	0.960523	0.36235	0.700175	10	7	3	NA	no	-2	-3	not significant
chr1	71514538	71532867	ZRANB2-AS1	HGNC:43594	NA	NA	NA	NA	NA	8	8	0	NA	no	-4	-2	not significant
chr1	71528974	71546980	ZRANB2	HGNC:13058	223016_PM_x_at	6.86446	0.0343253	0.938177	0.981975	8	8	0	NA	no	-4	-2	not significant
chr1	71533314	71533399	MIR186	HGNC:31557	NA	NA	NA	NA	NA	8	8	0	NA	no	-4	-2	not significant
chr1	71547007	71955652	ZRANB2-AS2	HGNC:43595	NA	NA	NA	NA	NA	8	8	0	NA	no	-4	-2	not significant
chr1	71868625	72748417	NEGR1	HGNC:17302	229461_PM_x_at	8.76897	5.57444	1.73e-07	2.61e-05	8	8	0	NA	yes	-4	-3	not significant
chr1	72259915	72302695	NEGR1-IT1	HGNC:41432	NA	NA	NA	NA	NA	8	7	1	NA	no	-3	-2	not significant
chr1	72740235	72740842	GDI2P2	HGNC:37976	NA	NA	NA	NA	NA	8	7	1	NA	no	-3	-3	not significant
chr1	73183346	73183452	RNU6-1246P	HGNC:48209	NA	NA	NA	NA	NA	8	8	0	NA	no	-3	-3	not significant
chr1	73570475	73571965	KRT8P21	HGNC:33373	NA	NA	NA	NA	NA	8	8	0	NA	no	-3	-2	not significant
chr1	73657287	73657538	RN7SKP19	HGNC:45743	NA	NA	NA	NA	NA	8	8	0	NA	no	-3	-2	not significant
chr1	74215200	74215306	RNA5SP50	HGNC:42827	NA	NA	NA	NA	NA	8	8	0	NA	no	-3	-3	not significant
chr1	74349396	74349505	RNU4ATAC8P	HGNC:46894	NA	NA	NA	NA	NA	8	8	0	NA	no	-3	-3	not significant
chr1	74491699	74663871	LRRIQ3	HGNC:28318	235498_PM_at	3.14331	1.5655	0.0916987	0.365471	8	8	0	NA	no	-3	-3	not significant
chr1	74663922	74699770	FPGT	HGNC:3825	205140_PM_at	4.86122	2.2468	4.69e-05	0.00220183	8	8	0	NA	yes	-3	-3	not significant
chr1	74663926	75009666	FPGT-TNNI3K	HGNC:42952	NA	NA	NA	NA	NA	8	8	0	NA	no	-3	-3	not significant
chr1	74663937	75010112	TNNI3K	HGNC:19661	220415_PM_at	2.58501	-0.499441	0.557484	0.826813	8	8	0	NA	no	-3	-3	not significant
chr1	74935562	74978298	LRRC53	HGNC:25255	NA	NA	NA	NA	NA	8	7	1	NA	no	-3	-2	not significant
chr1	75033795	75139422	C1orf173	HGNC:25346	229973_PM_at	2.758	0.323457	0.637577	0.86815	8	7	1	NA	no	-3	-2	not significant
chr1	75171170	75199092	CRYZ	HGNC:2419	202950_PM_at	6.61271	0.813278	0.457273	0.767901	8	7	1	NA	no	-3	-2	not significant
chr1	75198836	75232362	TYW3	HGNC:24757	227141_PM_at	5.75853	1.09491	0.11562	0.413105	8	7	1	NA	no	-3	-2	not significant
chr1	75594119	75627218	LHX8	HGNC:28838	1569469_PM_a_at	2.39194	-0.316855	0.598025	0.847119	8	7	1	NA	no	-4	-2	not significant
chr1	75648730	75648832	RNU6-622P	HGNC:47585	NA	NA	NA	NA	NA	8	7	1	NA	no	-4	-2	not significant
chr1	75667816	76076801	SLC44A5	HGNC:28524	235763_PM_at	7.25185	3.86126	0.141239	0.456133	8	7	1	NA	no	-4	-2	not significant
chr1	76003700	76003804	RNU6-503P	HGNC:47466	NA	NA	NA	NA	NA	8	7	1	NA	no	-4	-2	not significant
chr1	76190036	76253260	ACADM	HGNC:89	202502_PM_at	8.6279	1.43716	0.00165492	0.029503	8	7	1	NA	yes	-4	-3	not significant
chr1	76251879	76260764	RABGGTB	HGNC:9796	213704_PM_at	5.53341	-0.00969411	0.988237	0.99666	8	7	1	NA	no	-4	-3	not significant
chr1	76252757	76252835	SNORD45C	HGNC:32720	NA	NA	NA	NA	NA	8	7	1	NA	no	-4	-3	not significant
chr1	76253574	76253657	SNORD45A	HGNC:10184	NA	NA	NA	NA	NA	8	7	1	NA	no	-4	-3	not significant
chr1	76255162	76255233	SNORD45B	HGNC:10185	NA	NA	NA	NA	NA	8	7	1	NA	no	-4	-3	not significant
chr1	76262567	76378923	MSH4	HGNC:7327	210533_PM_at	2.71835	-0.435599	0.719109	0.905747	8	8	0	NA	no	-5	-3	not significant
chr1	76384558	76398116	ASB17	HGNC:19769	231622_PM_at	2.50155	0.164981	0.677507	0.886896	8	7	1	NA	no	-4	-1	not significant
chr1	76540404	77100286	ST6GALNAC3	HGNC:19343	235334_PM_at	3.04283	NA	NA	NA	8	5	3	NA	no	-2	-1	not significant
chr1	77165474	77166223	TPI1P1	HGNC:35449	NA	NA	NA	NA	NA	9	5	4	NA	no	-2	-2	not significant
chr1	77218820	77218925	RNU6-161P	HGNC:47124	NA	NA	NA	NA	NA	8	5	3	NA	no	-2	-2	not significant
chr1	77333126	77531396	ST6GALNAC5	HGNC:19342	220979_PM_s_at	3.99091	NA	NA	NA	8	5	3	NA	no	-2	-2	not significant
chr1	77554675	77685115	PIGK	HGNC:8965	209707_PM_at	6.0545	0.851464	0.189108	0.525373	8	5	3	NA	no	-2	-2	not significant
chr1	77747736	78025651	AK5	HGNC:365	219308_PM_s_at	2.5783	-0.408864	0.435175	0.752635	8	6	2	NA	no	-2	-3	not significant
chr1	77886010	77886071	RNU7-8P	HGNC:34104	NA	NA	NA	NA	NA	8	5	3	NA	no	-2	-2	not significant
chr1	78028101	78149104	ZZZ3	HGNC:24523	229325_PM_at	5.75821	0.810945	0.351534	0.691226	8	7	1	NA	no	-3	-3	not significant
chr1	78080554	78080637	RNA5SP20	HGNC:42588	NA	NA	NA	NA	NA	8	7	1	NA	no	-3	-3	not significant
chr1	78111009	78111301	RN7SL370P	HGNC:46386	NA	NA	NA	NA	NA	8	7	1	NA	no	-3	-3	not significant
chr1	78161672	78225537	USP33	HGNC:20059	214843_PM_s_at	6.91037	1.66904	0.0269358	0.183496	8	8	0	NA	no	-4	-3	not significant
chr1	78245309	78344106	FAM73A	HGNC:24741	243042_PM_at	4.60461	1.05597	0.238908	0.58407	8	8	0	NA	no	-4	-3	not significant
chr1	78245589	78245684	RNA5SP21	HGNC:42589	NA	NA	NA	NA	NA	8	8	0	NA	no	-4	-2	not significant
chr1	78312795	78314487	NSRP1P1	HGNC:38087	NA	NA	NA	NA	NA	8	7	1	NA	no	-3	-3	not significant
chr1	78347033	78355224	NEXN-AS1	HGNC:31983	1560746_PM_at	2.384	0.035175	0.921487	0.977425	8	7	1	NA	no	-3	-3	not significant
chr1	78354198	78409580	NEXN	HGNC:29557	1552309_PM_a_at	2.955	-2.43548	0.000237918	0.00745262	8	7	1	NA	no	-3	-3	not significant
chr1	78409740	78444794	FUBP1	HGNC:4004	203091_PM_at	7.70617	-0.132376	0.830727	0.947989	8	7	1	NA	no	-3	-3	not significant
chr1	78444859	78483648	DNAJB4	HGNC:14886	203810_PM_at	7.00962	NA	NA	NA	8	6	2	NA	no	-3	-3	not significant
chr1	78445226	78604133	GIPC2	HGNC:18177	236548_PM_at	2.54142	0.22755	0.642756	0.870314	8	6	2	NA	no	-3	-3	not significant
chr1	78554672	78554767	RNU6-1102P	HGNC:48065	NA	NA	NA	NA	NA	8	6	2	NA	no	-3	-3	not significant
chr1	78560491	78560599	RNA5SP22	HGNC:42590	NA	NA	NA	NA	NA	8	6	2	NA	no	-3	-3	not significant
chr1	78636165	78636921	RNFT1P2	HGNC:44388	NA	NA	NA	NA	NA	8	6	2	NA	no	-3	-3	not significant
chr1	78769568	79005434	PTGFR	HGNC:9600	207177_PM_at	6.97445	3.68206	0.238328	0.583424	8	5	3	NA	no	-2	-2	not significant
chr1	78840849	78840953	RNA5SP23	HGNC:42591	NA	NA	NA	NA	NA	8	5	3	NA	no	-2	-2	not significant
chr1	79085607	79108484	IFI44L	HGNC:17817	204439_PM_at	3.77757	4.30125	0.150406	0.470341	8	5	3	NA	no	-2	-2	not significant
chr1	79115481	79129763	IFI44	HGNC:16938	214453_PM_s_at	3.2724	1.29798	0.247442	0.592348	8	5	3	NA	no	-2	-2	not significant
chr1	79355449	79472403	ELTD1	HGNC:20822	219134_PM_at	5.76835	3.55197	0.107467	0.398536	8	9	-1	NA	no	-3	-4	not significant
chr1	79520630	79521740	PSAT1P3	HGNC:43989	NA	NA	NA	NA	NA	8	9	-1	NA	no	-4	-3	not significant
chr1	79986765	79987888	ADH5P2	HGNC:22976	NA	NA	NA	NA	NA	8	9	-1	NA	no	-4	-3	not significant
chr1	80749037	80749655	HMGB1P18	HGNC:39100	NA	NA	NA	NA	NA	8	9	-1	NA	no	-4	-5	not significant
chr1	80916768	80917689	HNRNPA1P64	HGNC:48794	NA	NA	NA	NA	NA	8	9	-1	NA	no	-4	-6	not significant
chr1	81546475	81546856	MTND2P30	HGNC:42131	NA	NA	NA	NA	NA	8	9	-1	NA	no	-5	-3	not significant
chr1	81717474	81717781	RN7SKP247	HGNC:45971	NA	NA	NA	NA	NA	8	8	0	NA	no	-4	-2	not significant
chr1	81771845	82458120	LPHN2	HGNC:18582	206953_PM_s_at	6.83026	-2.47859	0.185278	0.520743	9	8	1	NA	no	-3	-3	not significant
chr1	81892141	81893290	HNRNPA3P14	HGNC:48760	NA	NA	NA	NA	NA	8	7	1	NA	no	-3	-3	not significant
chr1	82022806	82023517	MED28P8	HGNC:45085	NA	NA	NA	NA	NA	8	7	1	NA	no	-3	-2	not significant
chr1	82187378	82188753	ST13P20	HGNC:38863	NA	NA	NA	NA	NA	8	7	1	NA	no	-3	-3	not significant
chr1	84330711	84464833	TTLL7	HGNC:26242	228724_PM_at	8.05671	0.946196	0.220376	0.563189	9	4	5	NA	no	0	-1	not significant
chr1	84444801	84449983	TTLL7-IT1	HGNC:41486	NA	NA	NA	NA	NA	9	4	5	NA	no	0	-1	not significant
chr1	84543745	84704181	PRKACB	HGNC:9381	202741_PM_at	9.18469	3.02247	0.00104978	0.0216124	10	4	6	NA	yes	1	-1	not significant
chr1	84764049	84855640	SAMD13	HGNC:24582	229402_PM_at	3.81041	-0.440891	0.582384	0.83972	9	4	5	NA	no	0	-1	not significant
chr1	84831111	84863514	UOX	HGNC:12575	NA	NA	NA	NA	NA	9	4	5	NA	no	0	-1	not significant
chr1	84864215	84880701	DNASE2B	HGNC:28875	220380_PM_at	2.78932	NA	NA	NA	9	4	5	NA	no	0	-1	not significant
chr1	84944942	84963473	RPF1	HGNC:30350	234243_PM_at	3.36475	0.508724	0.611836	0.854821	6	4	2	NA	no	0	-2	not significant
chr1	84964008	84972248	GNG5	HGNC:4408	207157_PM_s_at	9.50194	0.461384	0.6241	0.861113	6	4	2	NA	no	0	-2	not significant
chr1	84971974	85031877	SPATA1	HGNC:14682	NA	NA	NA	NA	NA	6	4	2	NA	no	0	-2	not significant
chr1	85018804	85040163	CTBS	HGNC:2496	218923_PM_at	6.81135	4.37086	0.000669853	0.0157637	6	4	2	NA	yes	0	-1	not significant
chr1	85093913	85100703	C1orf180	HGNC:26647	1563743_PM_at	2.80123	1.3436	0.284728	0.631503	6	4	2	NA	no	0	-1	not significant
chr1	85109390	85156486	SSX2IP	HGNC:16509	203015_PM_s_at	6.86487	0.443901	0.649575	0.874014	6	4	2	NA	no	0	-1	not significant
chr1	85277285	85358896	LPAR3	HGNC:14298	231192_PM_at	2.51771	0.0482511	0.860324	0.95755	6	4	2	NA	no	0	-1	not significant
chr1	85391268	85462796	MCOLN2	HGNC:13357	1555465_PM_at	3.02296	-1.20787	0.106465	0.396393	6	4	2	NA	no	0	-1	not significant
chr1	85464830	85598821	WDR63	HGNC:30711	243087_PM_at	3.29815	0.818111	0.574102	0.835032	6	4	2	NA	no	0	-2	not significant
chr1	85483765	85514182	MCOLN3	HGNC:13358	229797_PM_at	4.59723	1.91448	0.329672	0.672625	6	4	2	NA	no	0	-2	not significant
chr1	85599477	85599556	MIR4423	HGNC:41784	NA	NA	NA	NA	NA	6	4	2	NA	no	0	-2	not significant
chr1	85622556	85666729	SYDE2	HGNC:25841	1560101_PM_at	3.03581	0.997327	0.124896	0.428451	6	4	2	NA	no	0	-2	not significant
chr1	85715639	85725355	C1orf52	HGNC:24871	239038_PM_at	4.31471	1.61018	0.11086	0.40428	6	4	2	NA	no	0	-2	not significant
chr1	85731931	85742773	BCL10	HGNC:989	1557257_PM_at	3.16927	0.892636	0.393214	0.723027	7	4	3	NA	no	1	-2	not significant
chr1	85784164	86043933	DDAH1	HGNC:2715	209094_PM_at	9.2279	1.85242	0.044768	0.247593	8	4	4	NA	no	1	-2	not significant
chr1	86046444	86049645	CYR61	HGNC:2654	201289_PM_at	4.12216	1.04057	0.574612	0.835089	6	4	2	NA	no	0	-2	not significant
chr1	86115106	86174116	ZNHIT6	HGNC:26089	218932_PM_at	6.29136	0.194173	0.749004	0.91776	6	6	0	NA	no	0	-2	not significant
chr1	86194916	86622626	COL24A1	HGNC:20821	238732_PM_at	2.59546	1.10008	0.227389	0.570617	6	10	-4	NA	no	-2	-3	not significant
chr1	86349363	86349481	RNA5SP51	HGNC:42828	NA	NA	NA	NA	NA	6	7	-1	NA	no	-1	-2	not significant
chr1	86814344	86862023	ODF2L	HGNC:29225	228577_PM_x_at	5.02876	3.44801	0.00179418	0.0312609	6	5	1	NA	yes	0	-3	not significant
chr1	86889769	86922241	CLCA2	HGNC:2016	206165_PM_s_at	2.40572	0.452572	0.428511	0.748904	6	4	2	NA	no	0	-3	not significant
chr1	86934051	86965972	CLCA1	HGNC:2015	210107_PM_at	2.67432	0.510753	0.326305	0.67014	6	4	2	NA	no	0	-3	not significant
chr1	87012761	87046437	CLCA4	HGNC:2018	220026_PM_at	2.48741	0.319711	0.478676	0.781471	6	5	1	NA	no	0	-3	not significant
chr1	87099956	87121059	CLCA3P	HGNC:2017	220810_PM_at	2.19593	0.360898	0.323308	0.667064	6	5	1	NA	no	0	-3	not significant
chr1	87170259	87213867	SH3GLB1	HGNC:10833	209090_PM_s_at	8.38774	-0.759839	0.2408	0.585941	6	5	1	NA	no	0	-3	not significant
chr1	87380331	87602334	HS2ST1	HGNC:5193	230465_PM_at	3.01431	0.522154	0.537131	0.81564	7	4	3	NA	no	1	-3	not significant
chr1	87794151	87814606	LMO4	HGNC:6644	227155_PM_at	5.09713	-0.177185	0.916216	0.976055	6	4	2	NA	no	0	-1	not significant
chr1	87918923	87919056	RNA5SP52	HGNC:42829	NA	NA	NA	NA	NA	6	4	2	NA	no	0	-1	not significant
chr1	88943514	88943797	RN7SL583P	HGNC:46599	NA	NA	NA	NA	NA	6	4	2	NA	no	0	-2	not significant
chr1	89149905	89301938	PKN2	HGNC:9406	210969_PM_at	3.86672	0.764679	0.413786	0.740522	6	4	2	NA	no	0	-3	not significant
chr1	89282462	89282568	RNU6-125P	HGNC:47088	NA	NA	NA	NA	NA	6	4	2	NA	no	0	-2	not significant
chr1	89294785	89295102	TCEB1P19	HGNC:38155	NA	NA	NA	NA	NA	6	4	2	NA	no	0	-2	not significant
chr1	89318615	89357627	GTF2B	HGNC:4648	208066_PM_s_at	7.05149	0.944254	0.0418993	0.23777	6	4	2	NA	no	0	-2	not significant
chr1	89401456	89458636	CCBL2	HGNC:33238	209472_PM_at	6.28529	0.144332	0.885548	0.96623	6	4	2	NA	no	0	-2	not significant
chr1	89445139	89458643	RBMXL1	HGNC:25073	NA	NA	NA	NA	NA	6	4	2	NA	no	0	-2	not significant
chr1	89472349	89488577	GBP3	HGNC:4184	223434_PM_at	3.52862	2.49896	0.211381	0.552756	6	4	2	NA	no	0	-2	not significant
chr1	89518002	89531043	GBP1	HGNC:4182	231577_PM_s_at	4.54113	3.80407	0.154309	0.477219	6	4	2	NA	no	0	-3	not significant
chr1	89569968	89570450	PTGES3P1	HGNC:43824	NA	NA	NA	NA	NA	6	5	1	NA	no	-1	-3	not significant
chr1	89571815	89616139	GBP2	HGNC:4183	202748_PM_at	4.38605	1.36859	0.446071	0.761007	6	5	1	NA	no	-1	-3	not significant
chr1	89597434	89641723	GBP7	HGNC:29606	NA	NA	NA	NA	NA	6	4	2	NA	no	0	-3	not significant
chr1	89646831	89664615	GBP4	HGNC:20480	235574_PM_at	2.51359	0.0366665	0.955527	0.986655	6	4	2	NA	no	0	-3	not significant
chr1	89724633	89738544	GBP5	HGNC:19895	229625_PM_at	2.60564	0.241382	0.690345	0.892335	6	4	2	NA	no	0	-3	not significant
chr1	89829617	89852020	GBP6	HGNC:25395	1559607_PM_s_at	2.46268	0.0489068	0.930988	0.979466	6	4	2	NA	no	0	-2	not significant
chr1	89859592	89860224	CAPNS1P1	HGNC:39562	NA	NA	NA	NA	NA	6	4	2	NA	no	0	-2	not significant
chr1	89873238	89891802	GBP1P1	HGNC:39561	NA	NA	NA	NA	NA	6	4	2	NA	no	0	-2	not significant
chr1	89990395	90063423	LRRC8B	HGNC:30692	212976_PM_at	5.71921	2.47141	0.00326878	0.046474	7	4	3	NA	yes	1	-2	not significant
chr1	90098631	90235462	LRRC8C	HGNC:25075	228314_PM_at	4.52977	0.273508	0.528873	0.810755	6	5	1	NA	no	-1	-2	not significant
chr1	90286573	90402170	LRRC8D	HGNC:16992	218684_PM_at	7.33344	1.82403	0.0496577	0.26281	6	4	2	NA	no	0	-2	not significant
chr1	90453272	90453503	RN7SKP272	HGNC:45996	NA	NA	NA	NA	NA	6	4	2	NA	no	0	-2	not significant
chr1	90459152	90459880	GEMIN8P4	HGNC:37979	NA	NA	NA	NA	NA	6	4	2	NA	no	0	-2	not significant
chr1	90460671	90494097	ZNF326	HGNC:14104	241720_PM_at	6.10649	0.6373	0.538485	0.81659	6	4	2	NA	no	0	-2	not significant
chr1	90719014	90719117	RNU6-695P	HGNC:47658	NA	NA	NA	NA	NA	6	4	2	NA	no	0	-3	not significant
chr1	91177096	91182794	BARHL2	HGNC:954	NA	NA	NA	NA	NA	6	4	2	NA	no	0	-2	not significant
chr1	91358549	91359169	PHKA1P1	HGNC:33919	NA	NA	NA	NA	NA	6	4	2	NA	no	0	-3	not significant
chr1	91380859	91487829	ZNF644	HGNC:29222	1553725_PM_s_at	5.19966	-0.120016	0.901899	0.972159	6	5	1	NA	no	-1	-3	not significant
chr1	91489476	91490361	RPL5P6	HGNC:35890	NA	NA	NA	NA	NA	6	5	1	NA	no	-1	-3	not significant
chr1	91726323	91870426	HFM1	HGNC:20193	241469_PM_at	4.89357	1.45672	0.122515	0.424455	6	4	2	NA	no	0	-2	not significant
chr1	91793926	91795070	FEN1P1	HGNC:3651	NA	NA	NA	NA	NA	6	4	2	NA	no	0	-2	not significant
chr1	91966408	91991321	CDC7	HGNC:1745	204510_PM_at	8.70509	1.58477	0.248258	0.592863	6	5	1	NA	no	-1	-2	not significant
chr1	92100568	92109639	HSP90B3P	HGNC:12100	NA	NA	NA	NA	NA	6	4	2	NA	no	0	-1	not significant
chr1	92145902	92371892	TGFBR3	HGNC:11774	226625_PM_at	4.96076	-1.64559	0.326504	0.670182	6	5	1	NA	no	-1	-1	not significant
chr1	92295333	92295631	RN7SL653P	HGNC:46669	NA	NA	NA	NA	NA	6	4	2	NA	no	0	-1	not significant
chr1	92404826	92405131	RN7SL235P	HGNC:46251	NA	NA	NA	NA	NA	6	5	1	NA	no	-1	-2	not significant
chr1	92414928	92479983	BRDT	HGNC:1105	206787_PM_at	2.28759	0.118998	0.729287	0.909372	6	5	1	NA	no	-1	-2	not significant
chr1	92495539	92529093	EPHX4	HGNC:23758	239579_PM_at	3.29447	1.3186	0.0970512	0.376482	6	6	0	NA	no	-1	-3	not significant
chr1	92531863	92533396	LPCAT2BP	HGNC:38003	NA	NA	NA	NA	NA	6	5	1	NA	no	-1	-3	not significant
chr1	92540090	92540968	SETP18	HGNC:42937	NA	NA	NA	NA	NA	6	5	1	NA	no	-1	-3	not significant
chr1	92545862	92613393	BTBD8	HGNC:21019	1569693_PM_at	2.39415	0.26213	0.543371	0.819042	6	5	1	NA	no	-1	-3	not significant
chr1	92580360	92581353	GAPDHP46	HGNC:37804	NA	NA	NA	NA	NA	6	5	1	NA	no	-1	-3	not significant
chr1	92590858	92592019	PRKAR1AP	HGNC:9389	NA	NA	NA	NA	NA	6	5	1	NA	no	-1	-3	not significant
chr1	92632542	92650280	KIAA1107	HGNC:29192	214098_PM_at	8.38169	2.57715	0.00832119	0.0868852	6	5	1	NA	no	-1	-2	not significant
chr1	92683497	92711370	C1orf146	HGNC:24032	NA	NA	NA	NA	NA	6	5	1	NA	no	-1	-2	not significant
chr1	92694138	92694992	ACTBP12	HGNC:150	NA	NA	NA	NA	NA	6	5	1	NA	no	-1	-2	not significant
chr1	92711959	92764544	GLMN	HGNC:14373	207153_PM_s_at	7.45842	0.468702	0.530751	0.811716	6	5	1	NA	no	-1	-2	not significant
chr1	92764522	92853730	RPAP2	HGNC:25791	219504_PM_s_at	5.08844	0.246068	0.719537	0.906126	6	5	1	NA	no	-1	-2	not significant
chr1	92867948	92868242	RN7SL824P	HGNC:46840	NA	NA	NA	NA	NA	6	5	1	NA	no	-1	-2	not significant
chr1	92940319	92952433	GFI1	HGNC:4237	206589_PM_at	2.63168	0.518064	0.317623	0.661614	6	5	1	NA	no	-1	-2	not significant
chr1	92974253	93257961	EVI5	HGNC:3501	208297_PM_s_at	4.05824	0.299449	0.773306	0.926714	6	5	1	NA	no	-1	-2	not significant
chr1	93112605	93113187	HMGB3P9	HGNC:39301	NA	NA	NA	NA	NA	6	5	1	NA	no	-1	-2	not significant
chr1	93166376	93166491	RNU4-59P	HGNC:46995	NA	NA	NA	NA	NA	6	5	1	NA	no	-1	-2	not significant
chr1	93221351	93222513	CCNJP2	HGNC:37997	NA	NA	NA	NA	NA	6	5	1	NA	no	-1	-2	not significant
chr1	93297582	93307481	RPL5	HGNC:10360	210034_PM_s_at	3.31744	-0.321544	0.725183	0.907783	6	5	1	NA	no	-1	-2	not significant
chr1	93302846	93302940	SNORD21	HGNC:10144	NA	NA	NA	NA	NA	6	5	1	NA	no	-1	-2	not significant
chr1	93306276	93306408	SNORA66	HGNC:10223	NA	NA	NA	NA	NA	6	5	1	NA	no	-1	-2	not significant
chr1	93307724	93427057	FAM69A	HGNC:32213	213689_PM_x_at	6.47571	1.95177	0.165903	0.493798	6	5	1	NA	no	-1	-2	not significant
chr1	93435161	93435267	RNU6-970P	HGNC:47933	NA	NA	NA	NA	NA	6	4	2	NA	no	0	-2	not significant
chr1	93440386	93440680	RN7SL692P	HGNC:46708	NA	NA	NA	NA	NA	6	4	2	NA	no	0	-2	not significant
chr1	93475814	93475908	RNU6-210P	HGNC:47173	NA	NA	NA	NA	NA	6	5	1	NA	no	-1	-2	not significant
chr1	93491809	93492099	RN7SKP123	HGNC:45847	NA	NA	NA	NA	NA	6	5	1	NA	no	-1	-2	not significant
chr1	93544792	93604638	MTF2	HGNC:29535	203347_PM_s_at	6.40933	1.42047	0.114067	0.410445	6	6	0	NA	no	-2	-3	not significant
chr1	93615299	93646285	TMED5	HGNC:24251	202195_PM_s_at	2.94901	-0.430658	0.42796	0.748485	6	6	0	NA	no	-2	-3	not significant
chr1	93645476	93744287	CCDC18	HGNC:30370	232362_PM_at	5.14975	2.17852	0.188804	0.525188	6	6	0	NA	no	-2	-3	not significant
chr1	93811445	93828149	DR1	HGNC:3017	216652_PM_s_at	4.79672	1.16069	0.187149	0.523177	6	7	-1	NA	no	-3	-3	not significant
chr1	93913688	94020218	FNBP1L	HGNC:20851	215017_PM_s_at	7.94562	1.02077	0.271722	0.61885	7	6	1	NA	no	-1	-3	not significant
chr1	93953890	93954009	RNA5SP53	HGNC:42830	NA	NA	NA	NA	NA	6	6	0	NA	no	-2	-3	not significant
chr1	94027347	94312706	BCAR3	HGNC:973	204032_PM_at	3.13679	-0.663734	0.371219	0.707151	8	5	3	NA	no	0	-3	not significant
chr1	94312388	94312467	MIR760	HGNC:33666	NA	NA	NA	NA	NA	6	4	2	NA	no	0	-1	not significant
chr1	94333373	94345474	DNTTIP2	HGNC:24013	202776_PM_at	8.26497	0.819563	0.12145	0.423021	6	6	0	NA	no	-1	-1	not significant
chr1	94350761	94374966	GCLM	HGNC:4312	203925_PM_at	5.57229	1.38894	0.118182	0.417098	6	6	0	NA	no	-1	-1	not significant
chr1	94386824	94387223	CHCHD2P5	HGNC:39589	NA	NA	NA	NA	NA	6	6	0	NA	no	-1	-1	not significant
chr1	94388130	94389501	MTND4P11	HGNC:42223	NA	NA	NA	NA	NA	6	6	0	NA	no	-1	-1	not significant
chr1	94458393	94586688	ABCA4	HGNC:34	210082_PM_at	8.54652	3.81867	0.0754107	0.329523	6	6	0	NA	no	-1	-1	not significant
chr1	94614544	94740624	ARHGAP29	HGNC:30207	203910_PM_at	7.36973	2.82006	0.0291667	0.192538	7	5	2	NA	no	0	-1	not significant
chr1	94616294	94616610	RN7SL440P	HGNC:46456	NA	NA	NA	NA	NA	6	4	2	NA	no	0	-1	not significant
chr1	94767594	94768578	GAPDHP29	HGNC:37781	NA	NA	NA	NA	NA	7	5	2	NA	no	0	-1	not significant
chr1	94883933	94984222	ABCD3	HGNC:67	1554878_PM_a_at	3.30206	0.255657	0.706015	0.899994	8	7	1	NA	no	0	-2	not significant
chr1	94994781	95007356	F3	HGNC:3541	204363_PM_at	5.0952	2.94913	0.258607	0.604052	7	5	2	NA	no	0	-2	not significant
chr1	95138474	95139717	PGBD4P7	HGNC:44074	NA	NA	NA	NA	NA	7	5	2	NA	no	0	-1	not significant
chr1	95211416	95211456	MIR378G	HGNC:41785	NA	NA	NA	NA	NA	7	5	2	NA	no	0	-2	not significant
chr1	95285898	95360802	SLC44A3	HGNC:28689	228221_PM_at	4.10082	-0.920811	0.503961	0.795475	7	5	2	NA	no	0	-2	not significant
chr1	95362507	95392834	CNN3	HGNC:2157	228297_PM_at	5.72564	0.222268	0.891692	0.968647	7	5	2	NA	no	0	-2	not significant
chr1	95448297	95538501	ALG14	HGNC:28287	1553954_PM_at	5.75939	0.509834	0.420073	0.744801	7	5	2	NA	no	0	-2	not significant
chr1	95582894	95663163	TMEM56	HGNC:26477	234980_PM_at	4.00491	0.429816	0.790259	0.932323	7	5	2	NA	no	0	-3	not significant
chr1	95699711	95712781	RWDD3	HGNC:21393	205087_PM_at	6.24467	1.68512	0.274317	0.621324	6	5	1	NA	no	-1	-2	not significant
chr1	96691457	96691616	RNU1-130P	HGNC:48472	NA	NA	NA	NA	NA	6	8	-2	NA	no	-3	-3	not significant
chr1	96884150	96884489	UBE2WP1	HGNC:32198	NA	NA	NA	NA	NA	6	8	-2	NA	no	-3	-3	not significant
chr1	96912486	96913874	EEF1A1P11	HGNC:3206	NA	NA	NA	NA	NA	6	8	-2	NA	no	-3	-2	not significant
chr1	97048765	97049081	RN7SL831P	HGNC:46847	NA	NA	NA	NA	NA	6	8	-2	NA	no	-3	-2	not significant
chr1	97049973	97050290	NDUFS5P2	HGNC:44040	NA	NA	NA	NA	NA	6	8	-2	NA	no	-3	-2	not significant
chr1	97161412	97161723	RN7SKP270	HGNC:45994	NA	NA	NA	NA	NA	6	8	-2	NA	no	-3	-2	not significant
chr1	97187221	97280349	PTBP2	HGNC:17662	1554614_PM_a_at	6.83238	0.361912	0.746206	0.917145	6	8	-2	NA	no	-3	-2	not significant
chr1	97543299	98386605	DPYD	HGNC:3012	204646_PM_at	3.6609	-0.513909	0.767434	0.92477	7	10	-3	NA	no	-4	-2	not significant
chr1	97561479	97788511	DPYD-AS1	HGNC:40195	NA	NA	NA	NA	NA	6	8	-2	NA	no	-3	-3	not significant
chr1	97859710	97885697	DPYD-IT1	HGNC:41326	NA	NA	NA	NA	NA	6	9	-3	NA	no	-3	-1	not significant
chr1	98011257	98012514	SEC63P1	HGNC:41953	NA	NA	NA	NA	NA	6	9	-3	NA	no	-3	-3	not significant
chr1	98051418	98051850	RPL26P9	HGNC:36180	NA	NA	NA	NA	NA	6	9	-3	NA	no	-3	-4	not significant
chr1	98262477	98263622	DPYD-AS2	HGNC:40196	NA	NA	NA	NA	NA	6	9	-3	NA	no	-3	-1	not significant
chr1	98453556	98515419	MIR137	HGNC:31523	1559506_PM_x_at	2.3873	-0.48489	0.311598	0.656424	6	7	-1	NA	no	-2	-2	not significant
chr1	98453556	98515419	MIR137HG	HGNC:42871	1559506_PM_x_at	2.3873	-0.48489	0.311598	0.656424	6	7	-1	NA	no	-2	-2	not significant
chr1	98542556	98543024	NFU1P2	HGNC:44554	NA	NA	NA	NA	NA	6	7	-1	NA	no	-2	-3	not significant
chr1	99127236	99226056	SNX7	HGNC:14971	205573_PM_s_at	4.78167	-1.28378	0.387296	0.718993	7	7	0	NA	no	-1	-3	not significant
chr1	100111499	100160097	PALMD	HGNC:15846	222725_PM_s_at	5.95985	-1.60288	0.559093	0.827572	6	5	1	NA	no	-2	-2	not significant
chr1	100163798	100164734	HMGB3P10	HGNC:39302	NA	NA	NA	NA	NA	6	5	1	NA	no	-2	-2	not significant
chr1	100174259	100232187	FRRS1	HGNC:27622	1570207_PM_at	2.32908	-0.169511	0.665613	0.880571	6	5	1	NA	no	-2	-2	not significant
chr1	100250296	100250441	RNU4-75P	HGNC:47011	NA	NA	NA	NA	NA	6	5	1	NA	no	-2	-2	not significant
chr1	100315640	100389579	AGL	HGNC:321	203566_PM_s_at	8.79027	-0.455858	0.77817	0.928282	6	7	-1	NA	no	-3	-2	not significant
chr1	100435345	100492535	SLC35A3	HGNC:11023	209865_PM_at	5.09974	0.393536	0.606252	0.851747	6	7	-1	NA	no	-3	-2	not significant
chr1	100444495	100444601	RNU6-750P	HGNC:47713	NA	NA	NA	NA	NA	6	7	-1	NA	no	-3	-2	not significant
chr1	100466193	100466295	RNU6-1318P	HGNC:48281	NA	NA	NA	NA	NA	6	7	-1	NA	no	-3	-2	not significant
chr1	100503653	100548933	HIAT1	HGNC:23363	225222_PM_at	7.91593	0.750271	0.0667114	0.308209	6	7	-1	NA	no	-3	-2	not significant
chr1	100549119	100598511	SASS6	HGNC:25403	231895_PM_at	5.79788	0.518925	0.280456	0.6272	6	7	-1	NA	no	-3	-2	not significant
chr1	100598706	100616053	TRMT13	HGNC:25502	232489_PM_at	7.68839	1.4436	0.00551292	0.0663452	6	7	-1	NA	no	-3	-2	not significant
chr1	100614409	100643771	LRRC39	HGNC:28228	227532_PM_at	6.41613	4.93109	0.103359	0.389693	6	7	-1	NA	no	-3	-2	not significant
chr1	100659736	100715390	DBT	HGNC:2698	205370_PM_x_at	9.44575	-0.236373	0.537906	0.81618	6	5	1	NA	no	-2	-2	not significant
chr1	100678849	100679226	BRI3P1	HGNC:33533	NA	NA	NA	NA	NA	6	5	1	NA	no	-2	-2	not significant
chr1	100731763	100758325	RTCA	HGNC:17981	215351_PM_at	3.5445	1.15681	0.161038	0.487995	6	6	0	NA	no	-3	-2	not significant
chr1	100746797	100746864	MIR553	HGNC:32809	NA	NA	NA	NA	NA	6	5	1	NA	no	-2	-2	not significant
chr1	100810584	100985833	CDC14A	HGNC:1718	210742_PM_at	4.67967	0.586671	0.510792	0.799935	6	5	1	NA	no	-2	-2	not significant
chr1	100858589	100859582	BCAS2P2	HGNC:39595	NA	NA	NA	NA	NA	6	5	1	NA	no	-2	-2	not significant
chr1	101003693	101007574	GPR88	HGNC:4539	220313_PM_at	2.46855	-1.3959	0.0387199	0.227766	6	5	1	NA	no	-2	-3	not significant
chr1	101185298	101204601	VCAM1	HGNC:12663	203868_PM_s_at	3.26692	2.1896	0.176179	0.507978	6	5	1	NA	no	-2	-2	not significant
chr1	101337943	101361554	EXTL2	HGNC:3516	209537_PM_at	7.45478	1.9071	0.000732796	0.0168066	6	5	1	NA	yes	-2	-3	not significant
chr1	101361632	101447309	SLC30A7	HGNC:19306	239596_PM_at	3.40596	0.528845	0.436359	0.75338	6	5	1	NA	no	-2	-3	not significant
chr1	101406573	101407551	HNRNPA1P68	HGNC:48798	NA	NA	NA	NA	NA	6	5	1	NA	no	-2	-3	not significant
chr1	101455179	101491644	DPH5	HGNC:24270	224060_PM_s_at	5.68375	-0.562052	0.619081	0.85876	6	5	1	NA	no	-2	-3	not significant
chr1	101702444	101707074	S1PR1	HGNC:3165	204642_PM_at	3.5396	0.0119802	0.993512	0.997991	6	6	0	NA	no	-3	-2	not significant
chr1	101736431	101736919	PPIAP7	HGNC:9270	NA	NA	NA	NA	NA	6	6	0	NA	no	-3	-2	not significant
chr1	102194198	102194293	RNU6-965P	HGNC:47928	NA	NA	NA	NA	NA	6	8	-2	NA	no	-3	-3	not significant
chr1	102268130	102462586	OLFM3	HGNC:17990	1554524_PM_a_at	3.07162	-2.22379	0.0380842	0.226133	6	9	-3	NA	no	-4	-3	not significant
chr1	102325407	102325513	RNU6-352P	HGNC:47315	NA	NA	NA	NA	NA	6	9	-3	NA	no	-4	-3	not significant
chr1	102358661	102359603	DNAJA1P5	HGNC:39341	NA	NA	NA	NA	NA	6	9	-3	NA	no	-4	-3	not significant
chr1	103342023	103574052	COL11A1	HGNC:2186	37892_PM_at	4.27702	2.50104	0.16787	0.496392	7	10	-3	NA	no	-5	-3	not significant
chr1	103565699	103566260	SOD2P1	HGNC:45268	NA	NA	NA	NA	NA	6	10	-4	NA	no	-5	-2	not significant
chr1	104066184	104066501	RN7SKP285	HGNC:46009	NA	NA	NA	NA	NA	6	10	-4	NA	no	-5	-2	not significant
chr1	104068313	104097861	RNPC3	HGNC:18666	226999_PM_at	5.31451	2.48618	0.000827578	0.0182997	6	10	-4	NA	yes	-5	-3	not significant
chr1	104096437	104122156	AMY2B	HGNC:478	NA	NA	NA	NA	NA	7	10	-3	NA	no	-5	-3	not significant
chr1	104112175	104113296	ACTG1P4	HGNC:149	NA	NA	NA	NA	NA	7	8	-1	NA	no	-5	-2	not significant
chr1	104159999	104168402	AMY2A	HGNC:477	NA	NA	NA	NA	NA	6	9	-3	NA	no	-5	-1	not significant
chr1	104197912	104207173	AMY1A	HGNC:474	NA	NA	NA	NA	NA	6	9	-3	NA	no	-5	-1	not significant
chr1	104230037	104239302	AMY1B	HGNC:475	NA	NA	NA	NA	NA	6	9	-3	NA	no	-5	-1	not significant
chr1	104256345	104262493	AMYP1	HGNC:479	NA	NA	NA	NA	NA	6	9	-3	NA	no	-5	-1	not significant
chr1	104293028	104301312	AMY1C	HGNC:476	NA	NA	NA	NA	NA	6	9	-3	NA	no	-5	-1	not significant
chr1	104695928	104696452	FTLP17	HGNC:37967	NA	NA	NA	NA	NA	6	10	-4	NA	no	-5	-4	not significant
chr1	106240661	106240840	SEPT2P1	HGNC:40017	NA	NA	NA	NA	NA	6	10	-4	NA	no	-5	-3	not significant
chr1	107599267	107601916	PRMT6	HGNC:18241	223275_PM_at	6.22679	1.59479	0.0568123	0.283555	7	6	1	NA	no	-2	-2	not significant
chr1	107682629	108026080	NTNG1	HGNC:23319	236088_PM_at	2.76194	0.513217	0.62421	0.861113	7	6	1	NA	no	-2	-3	not significant
chr1	108113782	108507766	VAV3	HGNC:12659	218807_PM_at	6.24951	0.917938	0.455588	0.766754	8	7	1	NA	no	-1	-2	not significant
chr1	108507065	108537229	VAV3-AS1	HGNC:40608	NA	NA	NA	NA	NA	7	5	2	NA	no	-1	-2	not significant
chr1	108676658	108743471	SLC25A24	HGNC:20662	1569121_PM_at	3.6566	2.18618	0.0267488	0.18264	8	14	-6	NA	no	-1	-2	not significant
chr1	108765087	108786689	NBPF4	HGNC:26550	NA	NA	NA	NA	NA	7	5	2	NA	no	-1	-2	not significant
chr1	108815565	108918572	SLC25A24P1	HGNC:48933	NA	NA	NA	NA	NA	7	5	2	NA	no	-1	-2	not significant
chr1	108918421	109013624	NBPF6	HGNC:31988	NA	NA	NA	NA	NA	7	5	2	NA	no	-1	-2	not significant
chr1	108918460	108953436	NBPF5P	HGNC:24491	NA	NA	NA	NA	NA	7	5	2	NA	no	-1	-2	not significant
chr1	108926358	108963917	SLC25A24P2	HGNC:48934	NA	NA	NA	NA	NA	7	5	2	NA	no	-1	-2	not significant
chr1	109044980	109046077	ST13P21	HGNC:38864	NA	NA	NA	NA	NA	7	5	2	NA	no	-1	-2	not significant
chr1	109102711	109187522	FAM102B	HGNC:27637	226568_PM_at	8.75848	1.94793	0.101802	0.386856	7	5	2	NA	no	-1	-2	not significant
chr1	109190912	109204148	HENMT1	HGNC:26400	225841_PM_at	7.28482	1.37191	0.311471	0.656332	7	5	2	NA	no	-1	-2	not significant
chr1	109234945	109244425	PRPF38B	HGNC:25512	230270_PM_at	7.10285	1.45584	0.0113973	0.107449	8	5	3	NA	no	0	-2	not significant
chr1	109255279	109285365	FNDC7	HGNC:26668	240837_PM_at	2.86641	-0.191684	0.722419	0.906709	7	5	2	NA	no	-1	-2	not significant
chr1	109289296	109352148	STXBP3	HGNC:11446	203310_PM_at	7.34362	1.61015	0.131749	0.440167	7	7	0	NA	no	-3	-2	not significant
chr1	109358520	109506106	AKNAD1	HGNC:28398	1558834_PM_s_at	2.56059	NA	NA	NA	7	6	1	NA	no	-1	-2	not significant
chr1	109399839	109401146	SPATA42	HGNC:41198	231586_PM_at	2.52583	NA	NA	NA	7	4	3	NA	no	0	-2	not significant
chr1	109417972	109473044	GPSM2	HGNC:29501	205240_PM_at	7.11769	-1.40401	0.212669	0.554361	7	5	2	NA	no	0	-1	not significant
chr1	109472130	109506111	CLCC1	HGNC:29675	1555543_PM_a_at	5.24799	0.899632	0.347194	0.686861	7	5	2	NA	no	0	-1	not significant
chr1	109512836	109584850	WDR47	HGNC:29141	203855_PM_at	7.79535	-0.12207	0.94687	0.984576	8	14	-6	NA	no	-5	-1	not significant
chr1	109589450	109590104	RANP5	HGNC:39860	NA	NA	NA	NA	NA	7	9	-2	NA	no	-5	-1	not significant
chr1	109605108	109618624	TAF13	HGNC:11546	205966_PM_at	2.87736	0.597201	0.516309	0.803143	7	10	-3	NA	no	-6	-1	not significant
chr1	109633357	109639556	TMEM167B	HGNC:30187	222495_PM_at	7.56592	0.360901	0.60204	0.849909	7	4	3	NA	no	0	-1	not significant
chr1	109642815	109643241	SCARNA2	HGNC:32558	237137_PM_at	3.06921	NA	NA	NA	7	4	3	NA	no	0	0	not significant
chr1	109648573	109656479	C1orf194	HGNC:32331	231044_PM_at	3.10599	0.571136	0.457744	0.768391	7	4	3	NA	no	0	0	not significant
chr1	109656301	109749401	KIAA1324	HGNC:29618	221874_PM_at	3.1477	-0.665349	0.668403	0.882002	7	4	3	NA	no	0	-1	not significant
chr1	109750416	109750470	RNU7-122P	HGNC:45656	NA	NA	NA	NA	NA	7	4	3	NA	no	0	-1	not significant
chr1	109756540	109780791	SARS	HGNC:10537	237689_PM_at	3.49757	0.839406	0.382392	0.715109	7	4	3	NA	no	0	-1	not significant
chr1	109792641	109818372	CELSR2	HGNC:3231	204029_PM_at	5.95634	1.67631	0.0650474	0.304675	7	4	3	NA	no	0	-1	not significant
chr1	109822178	109825808	PSRC1	HGNC:24472	201896_PM_s_at	7.44013	0.240532	0.807695	0.938956	7	4	3	NA	no	0	-1	not significant
chr1	109834987	109849663	MYBPHL	HGNC:30434	NA	NA	NA	NA	NA	7	4	3	NA	no	0	-1	not significant
chr1	109852192	109940573	SORT1	HGNC:11186	212807_PM_s_at	5.46254	0.27211	0.774133	0.927045	7	4	3	NA	no	0	-1	not significant
chr1	109941653	109969062	PSMA5	HGNC:9534	201274_PM_at	8.29292	-0.105296	0.796583	0.934923	7	4	3	NA	no	0	-1	not significant
chr1	110009180	110024759	SYPL2	HGNC:27638	230611_PM_at	2.73816	-1.4015	0.00104983	0.0216124	7	4	3	NA	no	0	-2	not significant
chr1	110026101	110035426	ATXN7L2	HGNC:28713	230038_PM_at	2.96614	-0.322493	0.613967	0.855388	7	4	3	NA	no	0	-1	not significant
chr1	110036674	110045554	CYB561D1	HGNC:26804	227981_PM_at	5.17888	0.525682	0.422382	0.745904	7	4	3	NA	no	0	-1	not significant
chr1	110046797	110052360	AMIGO1	HGNC:20824	226718_PM_at	5.05464	0.937214	0.303304	0.648433	7	4	3	NA	no	0	-1	not significant
chr1	110082494	110091028	GPR61	HGNC:13300	224531_PM_at	2.60482	-0.389059	0.384963	0.717386	7	4	3	NA	no	0	-1	not significant
chr1	110091233	110136975	GNAI3	HGNC:4387	201179_PM_s_at	7.21161	NA	NA	NA	7	4	3	NA	no	0	-1	not significant
chr1	110134156	110134262	RNU6V	HGNC:10230	NA	NA	NA	NA	NA	7	4	3	NA	no	0	0	not significant
chr1	110141515	110141589	MIR197	HGNC:31569	NA	NA	NA	NA	NA	7	4	3	NA	no	0	0	not significant
chr1	110145889	110155679	GNAT2	HGNC:4394	210604_PM_at	9.09642	NA	NA	NA	7	4	3	NA	no	0	0	not significant
chr1	110158726	110174673	AMPD2	HGNC:469	212360_PM_at	7.21713	2.19465	0.0208919	0.157088	7	4	3	NA	no	0	0	not significant
chr1	110198703	110208118	GSTM4	HGNC:4636	210912_PM_x_at	3.82776	2.0048	0.00420008	0.0551963	7	4	3	NA	no	0	0	not significant
chr1	110210644	110252171	GSTM2	HGNC:4634	204418_PM_x_at	4.8303	2.2508	0.0701277	0.316443	8	4	4	NA	no	0	0	not significant
chr1	110230436	110251661	GSTM1	HGNC:4632	204550_PM_x_at	4.41714	1.06604	0.342153	0.683156	8	4	4	NA	no	0	0	not significant
chr1	110254864	110318050	GSTM5	HGNC:4637	205752_PM_s_at	3.23113	0.429139	0.586539	0.841502	8	4	4	NA	no	0	0	not significant
chr1	110276554	110284384	GSTM3	HGNC:4635	235867_PM_at	3.88081	-0.348322	0.734299	0.911982	7	4	3	NA	no	0	0	not significant
chr1	110292702	110306649	EPS8L3	HGNC:21297	219404_PM_at	2.84032	0.527683	0.24613	0.591106	7	4	3	NA	no	0	0	not significant
chr1	110353264	110353620	NDUFA5P10	HGNC:48852	NA	NA	NA	NA	NA	7	4	3	NA	no	0	0	not significant
chr1	110452864	110473614	CSF1	HGNC:2432	209716_PM_at	3.7106	0.853201	0.213585	0.555542	7	4	3	NA	no	0	0	not significant
chr1	110527308	110566357	AHCYL1	HGNC:344	200848_PM_at	8.40508	0.950041	0.114879	0.411487	7	4	3	NA	no	0	0	not significant
chr1	110574199	110617263	STRIP1	HGNC:25916	225226_PM_at	6.13465	NA	NA	NA	7	4	3	NA	no	0	0	not significant
chr1	110602616	110613322	ALX3	HGNC:449	207690_PM_at	2.63206	-1.05227	0.0433391	0.243024	7	4	3	NA	no	0	0	not significant
chr1	110655062	110656569	UBL4B	HGNC:32309	1558584_PM_at	2.68835	-0.159722	0.772843	0.92649	7	4	3	NA	no	0	0	not significant
chr1	110693108	110744824	SLC6A17	HGNC:31399	229925_PM_at	3.17274	-0.108152	0.873493	0.962204	7	4	3	NA	no	0	0	not significant
chr1	110751456	110752609	KCNC4-AS1	HGNC:39958	NA	NA	NA	NA	NA	7	4	3	NA	no	0	0	not significant
chr1	110753965	110825722	KCNC4	HGNC:6236	235467_PM_s_at	3.60432	1.16388	0.315588	0.660007	7	4	3	NA	no	0	-1	not significant
chr1	110881128	110889299	RBM15	HGNC:14959	228455_PM_at	8.27023	1.22366	0.377548	0.711801	7	5	2	NA	no	-1	-1	not significant
chr1	110905470	110933704	SLC16A4	HGNC:10925	205234_PM_at	2.81303	0.865837	0.502011	0.794626	7	4	3	NA	no	0	-1	not significant
chr1	110925441	110974982	LAMTOR5-AS1	HGNC:40823	NA	NA	NA	NA	NA	7	4	3	NA	no	0	-1	not significant
chr1	110943871	110950564	LAMTOR5	HGNC:17955	202300_PM_at	8.9636	NA	NA	NA	7	4	3	NA	no	0	-1	not significant
chr1	110993822	110999976	PROK1	HGNC:18454	229124_PM_at	2.7027	-0.724043	0.0649701	0.304605	7	4	3	NA	no	0	-1	not significant
chr1	111023374	111033899	CYMP	HGNC:2588	242902_PM_at	2.68237	-1.70667	0.180176	0.513238	7	4	3	NA	no	0	-1	not significant
chr1	111059839	111061797	KCNA10	HGNC:6219	208560_PM_at	2.78582	NA	NA	NA	7	4	3	NA	no	0	-1	not significant
chr1	111136202	111174096	KCNA2	HGNC:6220	239118_PM_at	4.31255	NA	NA	NA	7	4	3	NA	no	0	-1	not significant
chr1	111214310	111217655	KCNA3	HGNC:6221	207237_PM_at	4.16593	NA	NA	NA	7	4	3	NA	no	0	-2	not significant
chr1	111390699	111391563	NRBF2P3	HGNC:44606	NA	NA	NA	NA	NA	7	4	3	NA	no	0	-2	not significant
chr1	111396560	111397513	OR11I1P	HGNC:14997	NA	NA	NA	NA	NA	7	4	3	NA	no	0	-2	not significant
chr1	111415775	111442550	CD53	HGNC:1686	203416_PM_at	4.06136	0.339108	0.860951	0.9579	7	4	3	NA	no	0	-2	not significant
chr1	111489807	111506701	LRIF1	HGNC:30299	220235_PM_s_at	6.34301	1.07555	0.242569	0.587491	7	4	3	NA	no	0	-1	not significant
chr1	111550322	111558152	CCNT2P1	HGNC:39178	NA	NA	NA	NA	NA	7	4	3	NA	no	0	-1	not significant
chr1	111584456	111584547	RNA5SP54	HGNC:42831	NA	NA	NA	NA	NA	7	4	3	NA	no	0	-1	not significant
chr1	111659955	111682838	DRAM2	HGNC:28769	225228_PM_at	6.71763	1.4248	0.00294565	0.0436759	7	5	2	NA	yes	0	-1	not significant
chr1	111682249	111727724	CEPT1	HGNC:24289	1561884_PM_at	4.95178	1.56369	0.0484966	0.259111	7	4	3	NA	no	0	0	not significant
chr1	111729796	111747157	DENND2D	HGNC:26192	221081_PM_s_at	3.88399	1.00458	0.315481	0.659932	7	4	3	NA	no	0	0	not significant
chr1	111743393	111786062	CHI3L2	HGNC:1933	213060_PM_s_at	2.8376	1.10721	0.17675	0.508425	7	4	3	NA	no	0	0	not significant
chr1	111792876	111799337	CHIAP1	HGNC:44462	NA	NA	NA	NA	NA	7	4	3	NA	no	0	0	not significant
chr1	111822681	111828738	CHIAP2	HGNC:44463	1570015_PM_at	2.3467	NA	NA	NA	7	4	3	NA	no	0	0	not significant
chr1	111833484	111863188	CHIA	HGNC:17432	220630_PM_s_at	2.58675	-0.226278	0.729396	0.909477	7	4	3	NA	no	0	0	not significant
chr1	111888910	111895635	PIFO	HGNC:27009	228100_PM_at	3.87396	NA	NA	NA	7	4	3	NA	no	0	0	not significant
chr1	111895897	111910031	CHIAP3	HGNC:44464	NA	NA	NA	NA	NA	7	4	3	NA	no	0	0	not significant
chr1	111922913	111923193	HIGD1AP12	HGNC:43007	NA	NA	NA	NA	NA	7	4	3	NA	no	0	0	not significant
chr1	111925482	111934441	PGCP1	HGNC:39503	NA	NA	NA	NA	NA	7	4	3	NA	no	0	0	not significant
chr1	111956936	111970399	OVGP1	HGNC:8524	205432_PM_at	3.62934	-0.274891	0.713868	0.903577	8	4	4	NA	no	0	0	not significant
chr1	111980136	111980659	UBE2FP3	HGNC:44537	NA	NA	NA	NA	NA	8	4	4	NA	no	0	0	not significant
chr1	111982512	111991998	WDR77	HGNC:29652	201420_PM_s_at	5.95157	0.0601433	0.902151	0.972165	7	4	3	NA	no	0	0	not significant
chr1	111991486	112005395	ATP5F1	HGNC:840	243501_PM_at	3.78995	-0.533547	0.528049	0.810224	7	4	3	NA	no	0	0	not significant
chr1	112016414	112021134	C1orf162	HGNC:28344	228532_PM_at	4.56035	0.215259	0.780569	0.929098	7	4	3	NA	no	0	0	not significant
chr1	112025970	112106584	ADORA3	HGNC:268	223660_PM_at	3.20781	-0.857473	0.46435	0.771999	7	4	3	NA	no	0	-1	not significant
chr1	112032939	112033045	RNU6-792P	HGNC:47755	NA	NA	NA	NA	NA	7	4	3	NA	no	0	0	not significant
chr1	112084840	112259313	RAP1A	HGNC:9855	202362_PM_at	8.4233	0.43493	0.366099	0.703074	8	5	3	NA	no	1	-2	not significant
chr1	112190913	112192166	KRT18P57	HGNC:48884	NA	NA	NA	NA	NA	7	4	3	NA	no	0	-1	not significant
chr1	112193053	112193159	RNU6-151P	HGNC:47114	NA	NA	NA	NA	NA	7	4	3	NA	no	0	-1	not significant
chr1	112223252	112298446	FAM212B	HGNC:28045	229382_PM_at	4.39169	2.27794	0.040577	0.233963	8	6	2	NA	no	0	-1	not significant
chr1	112297867	112310638	DDX20	HGNC:2743	224315_PM_at	4.59187	0.8148	0.198102	0.535325	7	5	2	NA	no	-1	-1	not significant
chr1	112313284	112531777	KCND3	HGNC:6239	213832_PM_at	5.41729	-0.861936	0.751807	0.918673	7	4	3	NA	no	0	-1	not significant
chr1	112396384	112399527	KCND3-IT1	HGNC:41350	NA	NA	NA	NA	NA	7	4	3	NA	no	0	-2	not significant
chr1	112451958	112453553	KCND3-AS1	HGNC:40317	NA	NA	NA	NA	NA	7	4	3	NA	no	0	-2	not significant
chr1	112938803	113006078	CTTNBP2NL	HGNC:25330	239525_PM_at	4.10771	0.501586	0.52552	0.808717	7	5	2	NA	no	-1	-2	not significant
chr1	113009163	113065288	WNT2B	HGNC:12781	206458_PM_s_at	3.23003	-0.217997	0.843599	0.952163	7	4	3	NA	no	0	-2	not significant
chr1	113066140	113163447	ST7L	HGNC:18441	236123_PM_at	3.39099	-1.02899	0.458779	0.769115	7	4	3	NA	no	0	-2	not significant
chr1	113161795	113214241	CAPZA1	HGNC:1488	241275_PM_at	3.01271	1.14093	0.106254	0.396007	7	4	3	NA	no	0	-2	not significant
chr1	113168528	113168846	MRPL53P1	HGNC:29725	NA	NA	NA	NA	NA	7	4	3	NA	no	0	-2	not significant
chr1	113177341	113177406	RNU7-70P	HGNC:34166	NA	NA	NA	NA	NA	7	4	3	NA	no	0	-2	not significant
chr1	113215763	113243368	MOV10	HGNC:7200	223849_PM_s_at	4.63284	3.66524	0.00789252	0.0838111	9	4	5	NA	no	0	-2	not significant
chr1	113243728	113250056	RHOC	HGNC:669	235742_PM_at	2.74216	1.60193	0.0115974	0.108782	9	4	5	NA	no	0	-2	not significant
chr1	113252616	113258099	PPM1J	HGNC:20785	229484_PM_at	3.73885	-0.310592	0.819705	0.943711	8	4	4	NA	no	0	-2	not significant
chr1	113263041	113269857	FAM19A3	HGNC:21590	NA	NA	NA	NA	NA	8	4	4	NA	no	0	-2	not significant
chr1	113454469	113499635	SLC16A1	HGNC:10922	1557918_PM_s_at	3.93572	0.634388	0.447223	0.761615	7	4	3	NA	no	0	-3	not significant
chr1	113466045	113466959	AKR7A2P1	HGNC:24062	NA	NA	NA	NA	NA	7	4	3	NA	no	0	-2	not significant
chr1	113615831	113669822	LRIG2	HGNC:20889	238653_PM_at	7.44681	1.51509	0.0141555	0.123267	7	4	3	NA	no	0	-2	not significant
chr1	113667943	113669505	RLIMP2	HGNC:39683	NA	NA	NA	NA	NA	7	4	3	NA	no	0	-2	not significant
chr1	113933371	114228545	MAGI3	HGNC:29647	226770_PM_at	7.45001	2.7987	0.00415445	0.0547913	7	4	3	NA	no	0	-2	not significant
chr1	114119379	114119521	MTND5P20	HGNC:42300	NA	NA	NA	NA	NA	7	4	3	NA	no	0	0	not significant
chr1	114239453	114302111	PHTF1	HGNC:8939	205702_PM_at	6.56366	1.32563	0.111744	0.405836	7	4	3	NA	no	0	-2	not significant
chr1	114304454	114355098	RSBN1	HGNC:25642	222790_PM_s_at	7.58277	1.70316	0.00174445	0.030604	7	5	2	NA	yes	-1	-2	not significant
chr1	114356433	114414381	PTPN22	HGNC:9652	206060_PM_s_at	2.58977	0.471856	0.372146	0.707752	7	5	2	NA	no	-1	-1	not significant
chr1	114399257	114443859	AP4B1-AS1	HGNC:44114	NA	NA	NA	NA	NA	7	4	3	NA	no	0	-1	not significant
chr1	114420790	114430169	BCL2L15	HGNC:33624	236979_PM_at	3.42	-0.25417	0.800395	0.936515	7	4	3	NA	no	0	-1	not significant
chr1	114437370	114447823	AP4B1	HGNC:572	231714_PM_s_at	7.24997	0.719822	0.250759	0.595453	7	4	3	NA	no	0	-1	not significant
chr1	114447763	114456708	DCLRE1B	HGNC:17641	222889_PM_at	6.99449	1.99059	0.209275	0.550477	7	4	3	NA	no	0	-1	not significant
chr1	114471814	114520426	HIPK1	HGNC:19006	212291_PM_at	4.544	1.5667	0.103264	0.389436	7	4	3	NA	no	0	-1	not significant
chr1	114522063	114524876	OLFML3	HGNC:24956	218162_PM_at	4.48357	-0.357254	0.811327	0.94059	7	4	3	NA	no	0	0	not significant
chr1	114631914	114696472	SYT6	HGNC:18638	244227_PM_at	3.72148	0.569672	0.715433	0.904042	7	4	3	NA	no	0	0	not significant
chr1	114935399	115053781	TRIM33	HGNC:16290	214815_PM_at	6.56537	2.31386	0.00194053	0.0330667	7	5	2	NA	yes	-1	-1	not significant
chr1	115010937	115011904	EIF2S2P5	HGNC:37793	NA	NA	NA	NA	NA	7	5	2	NA	no	-1	-1	not significant
chr1	115078616	115080461	PKMP1	HGNC:44243	NA	NA	NA	NA	NA	7	5	2	NA	no	-1	-1	not significant
chr1	115110178	115124260	BCAS2	HGNC:975	203053_PM_at	8.76332	0.856661	0.036315	0.219516	7	7	0	NA	no	-3	-1	not significant
chr1	115125469	115213043	DENND2C	HGNC:24748	230769_PM_at	3.35768	0.445516	0.753987	0.919517	7	8	-1	NA	no	-4	-1	not significant
chr1	115215719	115238239	AMPD1	HGNC:468	206121_PM_at	2.6285	-0.45717	0.209114	0.550183	7	4	3	NA	no	0	-1	not significant
chr1	115240250	115240545	RN7SL432P	HGNC:46448	NA	NA	NA	NA	NA	7	4	3	NA	no	0	-1	not significant
chr1	115247090	115259515	NRAS	HGNC:7989	202647_PM_s_at	4.99099	0.637086	0.461359	0.770765	7	5	2	NA	no	-1	-1	not significant
chr1	115259534	115301297	CSDE1	HGNC:29905	222975_PM_s_at	9.39882	0.861112	0.0875657	0.357453	7	5	2	NA	no	-1	-1	not significant
chr1	115312100	115323306	SIKE1	HGNC:26119	235294_PM_at	4.28612	0.789968	0.311496	0.656347	7	4	3	NA	no	0	-1	not significant
chr1	115379848	115394074	NR1H5P	HGNC:32673	NA	NA	NA	NA	NA	7	4	3	NA	no	0	-1	not significant
chr1	115397424	115537991	SYCP1	HGNC:11487	206740_PM_x_at	3.31353	3.04702	0.128591	0.434827	7	4	3	NA	no	0	-1	not significant
chr1	115572415	115576941	TSHB	HGNC:12372	214529_PM_at	2.68914	-0.149939	0.699845	0.896798	7	4	3	NA	no	0	-1	not significant
chr1	115590632	115632121	TSPAN2	HGNC:20659	227236_PM_at	5.5598	8.52338	8.18e-05	0.00343159	7	4	3	NA	yes	0	0	not significant
chr1	115828539	115880857	NGF	HGNC:7808	206814_PM_at	2.73382	-0.828667	0.192346	0.528662	7	4	3	NA	no	0	-2	not significant
chr1	116099447	116100096	TCEB1P20	HGNC:38156	NA	NA	NA	NA	NA	7	5	2	NA	no	-1	-2	not significant
chr1	116107222	116108053	CNOT7P2	HGNC:44249	NA	NA	NA	NA	NA	7	4	3	NA	no	0	-1	not significant
chr1	116149092	116149390	RN7SL420P	HGNC:46436	NA	NA	NA	NA	NA	7	4	3	NA	no	0	-2	not significant
chr1	116184574	116240845	VANGL1	HGNC:15512	229492_PM_at	4.81321	1.77897	0.26894	0.615781	7	6	1	NA	no	-1	-2	not significant
chr1	116242628	116311402	CASQ2	HGNC:1513	207317_PM_s_at	2.7836	-1.45924	0.0199816	0.152885	7	4	3	NA	no	0	-2	not significant
chr1	116378998	116386538	NHLH2	HGNC:7818	215228_PM_at	7.06327	2.02383	0.426458	0.747554	7	4	3	NA	no	0	-2	not significant
chr1	116399531	116400440	HNRNPA1P43	HGNC:48772	NA	NA	NA	NA	NA	7	4	3	NA	no	0	-1	not significant
chr1	116519119	116612675	SLC22A15	HGNC:20301	228497_PM_at	3.03637	-0.243578	0.890119	0.96804	7	4	3	NA	no	0	-2	not significant
chr1	116654376	116677861	MAB21L3	HGNC:26787	1553333_PM_at	2.46874	-0.740943	0.0297315	0.195015	7	4	3	NA	no	0	-1	not significant
chr1	116915290	116952883	ATP1A1	HGNC:799	220948_PM_s_at	7.9848	-0.347998	0.759106	0.921762	7	4	3	NA	no	0	-2	not significant
chr1	116941622	116961197	ATP1A1OS	HGNC:28262	236623_PM_at	4.59374	0.577213	0.563688	0.829808	7	4	3	NA	no	0	-2	not significant
chr1	116956388	116956491	RNU6-817P	HGNC:47780	NA	NA	NA	NA	NA	7	4	3	NA	no	0	-2	not significant
chr1	117057157	117113661	CD58	HGNC:1688	205173_PM_x_at	3.93252	-0.0634657	0.956614	0.986891	7	4	3	NA	no	0	-2	not significant
chr1	117075558	117076714	NAP1L4P1	HGNC:39740	NA	NA	NA	NA	NA	7	4	3	NA	no	0	-2	not significant
chr1	117102646	117102733	MIR548AC	HGNC:41626	NA	NA	NA	NA	NA	7	4	3	NA	no	0	-2	not significant
chr1	117117031	117210375	IGSF3	HGNC:5950	202421_PM_at	4.92687	-0.859332	0.675027	0.885656	8	4	4	NA	no	1	-2	not significant
chr1	117214371	117214449	MIR320B1	HGNC:35247	NA	NA	NA	NA	NA	7	4	3	NA	no	0	-2	not significant
chr1	117236734	117249225	C1orf137	HGNC:32040	NA	NA	NA	NA	NA	7	4	3	NA	no	0	-2	not significant
chr1	117256455	117257457	GAPDHP64	HGNC:4158	NA	NA	NA	NA	NA	8	4	4	NA	no	1	-2	not significant
chr1	117282603	117285231	NEFHP1	HGNC:7738	NA	NA	NA	NA	NA	8	4	4	NA	no	1	-2	not significant
chr1	117297007	117311850	CD2	HGNC:1639	205831_PM_at	2.80386	-0.180425	0.757823	0.921296	7	4	3	NA	no	0	-2	not significant
chr1	117317726	117318245	FTH1P22	HGNC:37640	NA	NA	NA	NA	NA	7	4	3	NA	no	0	-2	not significant
chr1	117452679	117532980	PTGFRN	HGNC:9601	224937_PM_at	4.38512	-0.992108	0.605302	0.851204	7	4	3	NA	no	0	-2	not significant
chr1	117504969	117505093	RNA5SP55	HGNC:42832	NA	NA	NA	NA	NA	7	4	3	NA	no	0	-2	not significant
chr1	117544382	117579167	CD101	HGNC:5949	207167_PM_at	2.85092	-0.362155	0.42362	0.746151	7	4	3	NA	no	0	-3	not significant
chr1	117602925	117645492	TTF2	HGNC:12398	204407_PM_at	5.93807	2.13565	0.0410824	0.234814	7	4	3	NA	no	0	-3	not significant
chr1	117637265	117637350	MIR942	HGNC:33688	NA	NA	NA	NA	NA	7	4	3	NA	no	0	-3	not significant
chr1	117653682	117665209	TRIM45	HGNC:19018	242056_PM_at	5.74821	1.98659	0.0489298	0.260522	7	4	3	NA	no	0	-2	not significant
chr1	117686209	117753556	VTCN1	HGNC:28873	219768_PM_at	2.75954	-0.390268	0.469062	0.775387	7	5	2	NA	no	-1	-2	not significant
chr1	117910071	118071494	MAN1A2	HGNC:6822	217921_PM_at	3.62816	0.249101	0.7641	0.923399	8	6	2	NA	no	0	-2	not significant
chr1	118092037	118092544	VPS25P1	HGNC:44250	NA	NA	NA	NA	NA	7	5	2	NA	no	-1	-2	not significant
chr1	118148556	118170994	FAM46C	HGNC:24712	226811_PM_at	2.7937	0.708835	0.316166	0.660465	7	6	1	NA	no	-2	-2	not significant
chr1	118412037	118472253	GDAP2	HGNC:18010	1554154_PM_at	6.01613	0.801094	0.132394	0.441164	7	7	0	NA	no	-3	-3	not significant
chr1	118472343	118503049	WDR3	HGNC:12755	218882_PM_s_at	7.14584	0.734711	0.340456	0.681849	7	8	-1	NA	no	-3	-3	not significant
chr1	118496484	118727846	SPAG17	HGNC:26620	233516_PM_s_at	4.11534	2.50344	0.19417	0.530959	7	6	1	NA	no	-2	-3	not significant
chr1	118806995	118807112	RNA5SP56	HGNC:42833	NA	NA	NA	NA	NA	7	6	1	NA	no	-2	-2	not significant
chr1	119156956	119158269	PSMC1P12	HGNC:39787	NA	NA	NA	NA	NA	7	7	0	NA	no	-2	-2	not significant
chr1	119425669	119532179	TBX15	HGNC:11594	230438_PM_at	2.90559	-2.53498	0.00134185	0.0256159	7	6	1	NA	no	-2	-2	not significant
chr1	119573839	119683294	WARS2	HGNC:12730	222734_PM_at	6.19573	3.21595	0.00314921	0.0455264	7	6	1	NA	yes	-2	-2	not significant
chr1	119590028	119607408	WARS2-IT1	HGNC:41393	NA	NA	NA	NA	NA	7	6	1	NA	no	-2	-2	not significant
chr1	119627621	119628577	RBMX2P3	HGNC:39925	NA	NA	NA	NA	NA	7	6	1	NA	no	-2	-2	not significant
chr1	119669162	119669914	RPS3AP12	HGNC:35527	NA	NA	NA	NA	NA	7	6	1	NA	no	-2	-2	not significant
chr1	119874020	119874148	RNU1-75P	HGNC:48417	NA	NA	NA	NA	NA	7	5	2	NA	no	-1	-2	not significant
chr1	119911402	119936753	HAO2	HGNC:4810	220801_PM_s_at	2.78383	-0.414952	0.288931	0.634788	7	5	2	NA	no	-1	-2	not significant
chr1	119911569	119912954	HAO2-IT1	HGNC:41342	NA	NA	NA	NA	NA	7	5	2	NA	no	-1	-2	not significant
chr1	119957554	119965658	HSD3B2	HGNC:5218	206294_PM_at	2.37366	-0.357327	0.352567	0.691516	7	5	2	NA	no	-1	-2	not significant
chr1	119981624	119988709	HSD3BP2	HGNC:5220	NA	NA	NA	NA	NA	7	5	2	NA	no	-1	-2	not significant
chr1	120004652	120005644	GAPDHP23	HGNC:37775	NA	NA	NA	NA	NA	7	5	2	NA	no	-1	-2	not significant
chr1	120009844	120016426	HSD3BP1	HGNC:5219	NA	NA	NA	NA	NA	7	5	2	NA	no	-1	-2	not significant
chr1	120038459	120039464	GAPDHP58	HGNC:4142	NA	NA	NA	NA	NA	7	5	2	NA	no	-1	-2	not significant
chr1	120049821	120057681	HSD3B1	HGNC:5217	241111_PM_at	2.45273	-0.0168803	0.967711	0.990947	7	5	2	NA	no	-1	-2	not significant
chr1	120076372	120077369	GAPDHP32	HGNC:37784	NA	NA	NA	NA	NA	7	5	2	NA	no	-1	-2	not significant
chr1	120081132	120088536	HSD3BP3	HGNC:5221	NA	NA	NA	NA	NA	7	4	3	NA	no	0	-2	not significant
chr1	120101378	120102397	GAPDHP27	HGNC:37779	NA	NA	NA	NA	NA	7	4	3	NA	no	0	-1	not significant
chr1	120106689	120114734	HSD3BP4	HGNC:5222	NA	NA	NA	NA	NA	7	4	3	NA	no	0	-1	not significant
chr1	120138790	120139802	GAPDHP33	HGNC:37785	NA	NA	NA	NA	NA	7	4	3	NA	no	0	-2	not significant
chr1	120140325	120141894	LINC00622	HGNC:44251	1558404_PM_at	2.56454	0.114199	0.796887	0.934954	7	4	3	NA	no	0	-2	not significant
chr1	120143963	120151873	HSD3BP5	HGNC:5223	1565613_PM_at	2.52008	-0.870493	0.095942	0.373854	7	4	3	NA	no	0	-2	not significant
chr1	120162045	120190396	ZNF697	HGNC:32034	227080_PM_at	5.67678	1.28505	0.235373	0.580079	7	4	3	NA	no	0	-2	not significant
chr1	120202421	120286838	PHGDH	HGNC:8923	201397_PM_at	5.49025	-0.335733	0.849527	0.953588	7	4	3	NA	no	0	-2	not significant
chr1	120290619	120311528	HMGCS2	HGNC:5008	204607_PM_at	2.48026	0.918285	0.223995	0.567405	7	4	3	NA	no	0	-2	not significant
chr1	120336641	120354283	REG4	HGNC:22977	238984_PM_at	2.57496	0.220729	0.404336	0.732876	7	4	3	NA	no	0	-2	not significant
chr1	120377388	120387779	NBPF7	HGNC:31989	NA	NA	NA	NA	NA	7	4	3	NA	no	0	-2	not significant
chr1	120395939	120396371	PFN1P9	HGNC:42991	NA	NA	NA	NA	NA	7	4	3	NA	no	0	-2	not significant
chr1	120428927	120429550	NOTCH2P1	HGNC:44253	NA	NA	NA	NA	NA	7	4	3	NA	no	0	-2	not significant
chr1	120436156	120439118	ADAM30	HGNC:208	221446_PM_at	2.61683	0.397519	0.52169	0.806327	7	4	3	NA	no	0	-2	not significant
chr1	120454176	120612240	NOTCH2	HGNC:7882	202443_PM_x_at	7.12455	-3.18529	0.227639	0.57084	10	4	6	NA	no	0	-2	not significant
chr1	120669562	120669662	RNU6-465P	HGNC:47428	NA	NA	NA	NA	NA	10	3	7	NA	no	0	-2	not significant
chr1	120837756	120855681	FAM72B	HGNC:24805	NA	NA	NA	NA	NA	10	3	7	NA	no	0	-2	not significant
chr1	120904675	120905090	HIST2H3DP1	HGNC:43797	NA	NA	NA	NA	NA	10	3	7	NA	no	0	-2	not significant
chr1	120906028	120915073	HIST2H2BA	HGNC:20560	NA	NA	NA	NA	NA	10	3	7	NA	no	0	-2	not significant
chr1	120926979	120935937	FCGR1B	HGNC:3614	214511_PM_x_at	2.75642	-0.665285	0.672263	0.884142	10	3	7	NA	no	0	-2	not significant
chr1	121107124	121129949	SRGAP2C	HGNC:30584	229067_PM_at	8.1819	0.102394	0.965986	0.990278	10	3	7	NA	no	0	-2	not significant
chr1	121261143	121310591	EMBP1	HGNC:38661	NA	NA	NA	NA	NA	9	3	6	NA	no	0	-3	not significant
chr1	142660017	142660749	SNX18P15	HGNC:39623	NA	NA	NA	NA	NA	78	1	77	NA	no	1	1	not significant
chr1	142667289	142667363	MIR3118-1	HGNC:38265	NA	NA	NA	NA	NA	78	1	77	NA	no	1	1	not significant
chr1	142667289	142667363	MIR3118-3	HGNC:38274	NA	NA	NA	NA	NA	78	1	77	NA	no	1	1	not significant
chr1	142667289	142667363	MIR3118-2	HGNC:38324	NA	NA	NA	NA	NA	78	1	77	NA	no	1	1	not significant
chr1	142688379	142688925	SNX18P16	HGNC:39624	NA	NA	NA	NA	NA	78	1	77	NA	no	1	1	not significant
chr1	142697653	142729971	ANKRD20A12P	HGNC:43603	NA	NA	NA	NA	NA	79	1	78	NA	no	2	1	not significant
chr1	142799587	142799739	ASNSP5	HGNC:39401	NA	NA	NA	NA	NA	79	1	78	NA	no	2	1	not significant
chr1	142803532	142827235	ANKRD20A14P	HGNC:43605	NA	NA	NA	NA	NA	79	1	78	NA	no	2	1	not significant
chr1	143647014	143647177	RNVU1-1	HGNC:10133	NA	NA	NA	NA	NA	82	1	81	NA	no	5	10	not significant
chr1	143670468	143670602	RNVU1-2	HGNC:48308	NA	NA	NA	NA	NA	82	1	81	NA	no	5	10	not significant
chr1	143673129	143673290	RNU1-13P	HGNC:10138	NA	NA	NA	NA	NA	82	1	81	NA	no	5	10	not significant
chr1	143687359	143687519	RNVU1-3	HGNC:48311	NA	NA	NA	NA	NA	82	1	81	NA	no	5	10	not significant
chr1	143767144	143767881	PPIAL4G	HGNC:33996	NA	NA	NA	NA	NA	84	1	83	NA	no	7	10	not significant
chr1	143896452	143913143	FAM72D	HGNC:33593	NA	NA	NA	NA	NA	84	1	83	NA	no	7	8	not significant
chr1	143913615	144094424	SRGAP2B	HGNC:35237	NA	NA	NA	NA	NA	85	1	84	NA	no	7	8	not significant
chr1	144146808	144224481	NBPF8	HGNC:31990	237917_PM_at	4.93846	NA	NA	NA	83	1	82	NA	no	5	8	not significant
chr1	144275918	144341756	LINC00623	HGNC:44252	229429_PM_x_at	5.89115	0.306778	0.728802	0.909044	88	1	87	NA	no	5	8	not significant
chr1	144311213	144311376	RNVU1-4	HGNC:48312	NA	NA	NA	NA	NA	88	1	87	NA	no	5	8	not significant
chr1	144363462	144364246	PPIAL4B	HGNC:33994	NA	NA	NA	NA	NA	88	1	87	NA	no	5	8	not significant
chr1	144491442	144491605	RNVU1-5	HGNC:48313	NA	NA	NA	NA	NA	88	1	87	NA	no	5	8	not significant
chr1	144534038	144534199	RNU1-59P	HGNC:48401	NA	NA	NA	NA	NA	88	1	87	NA	no	5	8	not significant
chr1	144612266	144612683	PFN1P2	HGNC:24298	NA	NA	NA	NA	NA	88	1	87	NA	no	5	29	not significant
chr1	144811744	144830413	NBPF9	HGNC:31991	NA	NA	NA	NA	NA	89	1	88	NA	no	6	29	not significant
chr1	144836157	145076186	PDE4DIP	HGNC:15580	205872_PM_x_at	5.72938	-2.5554	0.269243	0.616169	106	1	105	NA	no	20	38	not significant
chr1	144944672	144944750	RNU2-38P	HGNC:48531	NA	NA	NA	NA	NA	102	0	102	NA	no	17	38	not significant
chr1	145044651	145044900	RN7SKP88	HGNC:45812	NA	NA	NA	NA	NA	105	0	105	NA	no	20	38	not significant
chr1	145096220	145116922	SEC22B	HGNC:10700	214257_PM_s_at	6.26234	-0.74354	0.130037	0.437326	106	0	106	NA	no	21	34	not significant
chr1	145139025	145139569	NUDT4P1	HGNC:18012	NA	NA	NA	NA	NA	106	0	106	NA	no	21	32	not significant
chr1	145149740	145149840	RNU6-1071P	HGNC:48034	NA	NA	NA	NA	NA	106	0	106	NA	no	21	32	not significant
chr1	145209119	145291972	NOTCH2NL	HGNC:31862	214722_PM_at	9.12813	0.939093	0.573273	0.834825	108	0	108	NA	no	21	32	not significant
chr1	145289772	145370303	NBPF10	HGNC:31992	242191_PM_at	7.66642	0.681202	0.221442	0.564657	108	0	108	NA	no	21	31	not significant
chr1	145382757	145382920	RNVU1-6	HGNC:48314	NA	NA	NA	NA	NA	109	0	109	NA	no	22	31	not significant
chr1	145413095	145417545	HFE2	HGNC:4887	228621_PM_at	2.5017	-0.303507	0.391146	0.721663	114	0	114	NA	no	27	38	not significant
chr1	145438469	145442635	TXNIP	HGNC:16952	201009_PM_s_at	8.66438	0.246421	0.818582	0.943237	114	0	114	NA	no	27	37	not significant
chr1	145456236	145470388	POLR3GL	HGNC:28466	223269_PM_at	7.25298	0.0509151	0.929417	0.979122	115	0	115	NA	no	28	38	0.002119
chr1	145470508	145475646	ANKRD34A	HGNC:27639	232735_PM_at	3.10124	-0.708883	0.226352	0.56962	115	0	115	NA	no	28	31	0.002119
chr1	145477085	145501669	LIX1L	HGNC:28715	225793_PM_at	8.17637	0.756751	0.231559	0.575627	115	0	115	NA	no	28	38	0.002119
chr1	145507598	145511444	RBM8A	HGNC:9905	1554602_PM_at	4.84894	0.905548	0.368889	0.705221	115	0	115	NA	no	28	38	0.002119
chr1	145509752	145516076	GNRHR2	HGNC:16341	1553067_PM_a_at	3.1586	0.00424709	0.988704	0.996708	115	0	115	NA	no	28	38	0.002119
chr1	145516252	145523730	PEX11B	HGNC:8853	202658_PM_at	7.50221	0.847674	0.00495278	0.0616005	115	0	115	NA	no	28	38	0.002119
chr1	145524891	145543868	ITGA10	HGNC:6135	206766_PM_at	3.53159	-0.0702841	0.914524	0.975864	115	0	115	NA	no	28	39	0.002119
chr1	145549230	145568526	ANKRD35	HGNC:26323	231118_PM_at	3.36936	2.03176	0.0189154	0.147566	115	0	115	NA	no	28	39	0.002119
chr1	145575233	145586546	PIAS3	HGNC:16861	203035_PM_s_at	5.8976	0.236199	0.753899	0.919517	115	0	115	NA	no	28	39	0.002119
chr1	145586115	145590461	NUDT17	HGNC:26618	229044_PM_at	4.63325	1.52629	0.0068375	0.0765113	115	0	115	NA	no	28	39	0.002119
chr1	145592605	145611025	POLR3C	HGNC:30076	210573_PM_s_at	5.71477	1.54318	0.011863	0.110211	114	0	114	NA	no	26	40	0.002119
chr1	145611036	145690661	RNF115	HGNC:18154	212742_PM_at	7.94803	1.01313	0.0187889	0.146951	114	0	114	NA	no	26	40	0.002119
chr1	145695798	145715614	CD160	HGNC:17013	207840_PM_at	3.06543	0.126828	0.644287	0.871344	115	0	115	NA	no	27	40	0.002119
chr1	145726918	145764074	PDZK1	HGNC:8821	205380_PM_at	3.04994	0.40874	0.497751	0.79281	116	0	116	NA	no	28	40	0.002119
chr1	145764411	145827103	GPR89A	HGNC:31984	NA	NA	NA	NA	NA	115	0	115	NA	no	27	21	0.002119
chr1	145883868	145924373	GPR89C	HGNC:31985	NA	NA	NA	NA	NA	115	0	115	NA	no	27	21	0.002119
chr1	145924388	145942619	PDZK1P1	HGNC:31974	240634_PM_x_at	3.94238	0.1442	0.776004	0.927757	115	0	115	NA	no	27	21	0.002119
chr1	145944938	145945104	RNU1-137P	HGNC:48479	NA	NA	NA	NA	NA	115	0	115	NA	no	27	21	0.002119
chr1	145969270	145969433	RNVU1-7	HGNC:37500	NA	NA	NA	NA	NA	115	0	115	NA	no	27	21	0.002119
chr1	146032647	146082765	NBPF11	HGNC:31993	NA	NA	NA	NA	NA	115	0	115	NA	no	27	21	0.002119
chr1	146059926	146060343	PFN1P5	HGNC:42990	NA	NA	NA	NA	NA	115	0	115	NA	no	27	21	0.002119
chr1	146076838	146080009	ABHD17AP2	HGNC:33538	NA	NA	NA	NA	NA	115	0	115	NA	no	27	21	0.002119
chr1	146124161	146124283	RNA5SP57	HGNC:42834	NA	NA	NA	NA	NA	115	0	115	NA	no	27	21	0.002119
chr1	146310555	146349531	HYDIN2	HGNC:33129	1563529_PM_at	4.7469	1.72632	0.0682438	0.312374	115	0	115	NA	no	27	21	0.002119
chr1	146373546	146467744	NBPF12	HGNC:24297	NA	NA	NA	NA	NA	116	0	116	NA	no	28	21	0.002119
chr1	146392310	146392852	PFN1P8	HGNC:42986	NA	NA	NA	NA	NA	116	0	116	NA	no	28	21	0.002119
chr1	146490895	146596107	NBPF13P	HGNC:31995	NA	NA	NA	NA	NA	118	0	118	NA	no	29	41	not significant
chr1	146551295	146551419	RNVU1-8	HGNC:48315	NA	NA	NA	NA	NA	117	0	117	NA	no	28	40	not significant
chr1	146626685	146644129	PRKAB2	HGNC:9379	214474_PM_at	4.00713	0.316789	0.683166	0.889864	118	0	118	NA	no	29	41	not significant
chr1	146646930	146714700	FMO5	HGNC:3773	1569688_PM_at	2.83947	0.00454748	0.99185	0.997456	117	0	117	NA	no	28	41	not significant
chr1	146649692	146651206	PDIA3P	HGNC:4607	NA	NA	NA	NA	NA	117	0	117	NA	no	28	41	not significant
chr1	146674857	146676513	CCT8P1	HGNC:35144	NA	NA	NA	NA	NA	117	0	117	NA	no	28	41	not significant
chr1	146714291	146767443	CHD1L	HGNC:1916	238070_PM_at	7.65126	1.83103	9.3e-06	0.000646245	115	0	115	NA	yes	27	41	not significant
chr1	146890777	146891610	OR13Z1P	HGNC:31240	NA	NA	NA	NA	NA	116	0	116	NA	no	27	40	not significant
chr1	146917312	146917866	OR13Z2P	HGNC:31241	NA	NA	NA	NA	NA	116	0	116	NA	no	27	22	not significant
chr1	146953988	146954378	OR13Z3P	HGNC:31242	NA	NA	NA	NA	NA	116	0	116	NA	no	27	41	not significant
chr1	146986158	146989699	LINC00624	HGNC:44254	NA	NA	NA	NA	NA	116	0	116	NA	no	27	41	not significant
chr1	147013182	147098017	BCL9	HGNC:1008	204129_PM_at	3.55076	0.776898	0.107497	0.398536	119	0	119	NA	no	29	41	not significant
chr1	147119170	147142618	ACP6	HGNC:29609	218795_PM_at	3.64607	1.17678	0.151873	0.472609	119	0	119	NA	no	29	42	not significant
chr1	147161375	147161681	RN7SL261P	HGNC:46277	NA	NA	NA	NA	NA	118	0	118	NA	no	28	40	not significant
chr1	147228332	147245484	GJA5	HGNC:4279	226701_PM_at	2.42836	0.590545	0.106562	0.396634	117	0	117	NA	no	28	41	not significant
chr1	147374946	147381393	GJA8	HGNC:4281	208489_PM_at	2.81606	-0.40118	0.447098	0.761559	117	0	117	NA	no	28	25	not significant
chr1	147400506	147465753	GPR89B	HGNC:13840	NA	NA	NA	NA	NA	116	0	116	NA	no	27	39	not significant
chr1	147466533	147481824	PDZK1P2	HGNC:31975	NA	NA	NA	NA	NA	116	0	116	NA	no	27	39	not significant
chr1	147486649	147486815	RNU1-129P	HGNC:48471	NA	NA	NA	NA	NA	116	0	116	NA	no	27	39	not significant
chr1	147511004	147511167	RNVU1-9	HGNC:37499	NA	NA	NA	NA	NA	116	0	116	NA	no	27	39	not significant
chr1	147574428	147634886	NBPF24	HGNC:27299	NA	NA	NA	NA	NA	116	0	116	NA	no	27	39	not significant
chr1	147601780	147602181	PFN1P4	HGNC:42992	NA	NA	NA	NA	NA	116	0	116	NA	no	27	39	not significant
chr1	147618673	147621845	ABHD17AP1	HGNC:28394	NA	NA	NA	NA	NA	116	0	116	NA	no	27	39	not significant
chr1	147665993	147666115	RNA5SP58	HGNC:42835	NA	NA	NA	NA	NA	116	0	116	NA	no	27	39	not significant
chr1	147735751	147735907	RNU1-120P	HGNC:48462	NA	NA	NA	NA	NA	117	0	117	NA	no	28	40	not significant
chr1	147806736	147806886	RNU1-122P	HGNC:48464	NA	NA	NA	NA	NA	117	0	117	NA	no	28	40	not significant
chr1	147834502	147834665	RNVU1-10	HGNC:48316	NA	NA	NA	NA	NA	113	0	113	NA	no	24	30	not significant
chr1	147857985	147858119	RNU1-135P	HGNC:48477	NA	NA	NA	NA	NA	113	0	113	NA	no	24	30	not significant
chr1	147860642	147860803	RNVU1-11	HGNC:10134	NA	NA	NA	NA	NA	113	0	113	NA	no	24	30	not significant
chr1	147874868	147875028	RNVU1-12	HGNC:48317	NA	NA	NA	NA	NA	113	0	113	NA	no	24	30	not significant
chr1	147954635	147955419	PPIAL4A	HGNC:24369	217136_PM_at	2.40384	0.0665769	0.830981	0.948104	113	0	113	NA	no	24	30	not significant
chr1	147994146	147994313	RNVU1-13	HGNC:48318	NA	NA	NA	NA	NA	113	0	113	NA	no	24	30	not significant
chr1	148003642	148025863	NBPF14	HGNC:25232	NA	NA	NA	NA	NA	113	0	113	NA	no	24	30	not significant
chr1	148201752	148202536	PPIAL4D	HGNC:33998	NA	NA	NA	NA	NA	113	0	113	NA	no	24	30	not significant
chr1	148241465	148241628	RNVU1-14	HGNC:48319	NA	NA	NA	NA	NA	112	0	112	NA	no	23	30	not significant
chr1	148250249	148347506	NBPF20	HGNC:32000	NA	NA	NA	NA	NA	111	0	111	NA	no	23	30	not significant
chr1	148349256	148349657	PFN1P3	HGNC:42987	NA	NA	NA	NA	NA	111	0	111	NA	no	23	30	not significant
chr1	148555979	148596267	NBPF15	HGNC:28791	NA	NA	NA	NA	NA	112	0	112	NA	no	23	30	not significant
chr1	148574653	148575051	PFN1P7	HGNC:42993	NA	NA	NA	NA	NA	112	0	112	NA	no	23	30	not significant
chr1	148604908	148605072	RNVU1-15	HGNC:48320	NA	NA	NA	NA	NA	112	0	112	NA	no	23	30	not significant
chr1	148644011	148644795	PPIAL4E	HGNC:33997	NA	NA	NA	NA	NA	112	0	112	NA	no	23	30	not significant
chr1	148736689	148737087	PFN1P6	HGNC:42988	NA	NA	NA	NA	NA	112	0	112	NA	no	23	30	not significant
chr1	148739443	148758311	NBPF16	HGNC:31996	NA	NA	NA	NA	NA	112	0	112	NA	no	23	30	not significant
chr1	148766938	148767102	RNVU1-16	HGNC:48321	NA	NA	NA	NA	NA	112	0	112	NA	no	23	30	not significant
chr1	148806015	148806799	PPIAL4F	HGNC:33999	NA	NA	NA	NA	NA	112	0	112	NA	no	23	30	not significant
chr1	148864594	148865175	NKAIN1P1	HGNC:38593	NA	NA	NA	NA	NA	112	0	112	NA	no	23	30	not significant
chr1	148900615	148903715	DRD5P2	HGNC:3028	NA	NA	NA	NA	NA	112	0	112	NA	no	23	30	not significant
chr1	148913273	148913382	RNA5SP59	HGNC:42836	NA	NA	NA	NA	NA	113	0	113	NA	no	24	30	not significant
chr1	149089875	149130302	NBPF23	HGNC:37075	NA	NA	NA	NA	NA	114	0	114	NA	no	25	22	not significant
chr1	149114655	149115188	PFN1P12	HGNC:42995	NA	NA	NA	NA	NA	114	0	114	NA	no	25	22	not significant
chr1	149146714	149146879	RNU1-114P	HGNC:48456	NA	NA	NA	NA	NA	114	0	114	NA	no	25	22	not significant
chr1	149194106	149194269	RNVU1-17	HGNC:48322	NA	NA	NA	NA	NA	114	0	114	NA	no	25	22	not significant
chr1	149215166	149215300	RNU1-92P	HGNC:48434	NA	NA	NA	NA	NA	114	0	114	NA	no	25	22	not significant
chr1	149224058	149224221	RNVU1-18	HGNC:37496	NA	NA	NA	NA	NA	114	0	114	NA	no	25	22	not significant
chr1	149286177	149286322	RNU1-143P	HGNC:48485	NA	NA	NA	NA	NA	113	0	113	NA	no	25	21	not significant
chr1	149320439	149378365	FCGR1C	HGNC:3615	NA	NA	NA	NA	NA	114	0	114	NA	no	26	21	not significant
chr1	149398799	149399179	HIST2H2BB	HGNC:20654	NA	NA	NA	NA	NA	114	0	114	NA	no	26	21	not significant
chr1	149400131	149400542	HIST2H3PS2	HGNC:32060	NA	NA	NA	NA	NA	114	0	114	NA	no	26	21	not significant
chr1	149438750	149459549	FAM72C	HGNC:30602	NA	NA	NA	NA	NA	114	0	114	NA	no	26	21	not significant
chr1	149514090	149514256	RNVU1-19	HGNC:48324	NA	NA	NA	NA	NA	114	0	114	NA	no	26	21	not significant
chr1	149553003	149553787	PPIAL4C	HGNC:33995	NA	NA	NA	NA	NA	114	0	114	NA	no	26	21	not significant
chr1	149605917	149606079	RNVU1-20	HGNC:48325	NA	NA	NA	NA	NA	114	0	114	NA	no	26	21	not significant
chr1	149671723	149671868	RNU1-68P	HGNC:48410	NA	NA	NA	NA	NA	114	0	114	NA	no	26	21	not significant
chr1	149754227	149764074	FCGR1A	HGNC:3613	216951_PM_at	2.44594	-0.365823	0.316622	0.660685	113	0	113	NA	no	25	21	not significant
chr1	149754245	149783928	HIST2H2BF	HGNC:24700	NA	NA	NA	NA	NA	114	0	114	NA	no	26	22	not significant
chr1	149784826	149785236	HIST2H3D	HGNC:25311	NA	NA	NA	NA	NA	114	0	114	NA	no	26	22	not significant
chr1	149804221	149811339	HIST2H4A	HGNC:4794	NA	NA	NA	NA	NA	114	0	114	NA	no	26	22	not significant
chr1	149811110	149812765	HIST2H3C	HGNC:20503	NA	NA	NA	NA	NA	114	0	114	NA	no	26	22	not significant
chr1	149813505	149814478	HIST2H2AA3	HGNC:4736	218279_PM_s_at	2.45598	0.706617	0.0759501	0.330816	114	0	114	NA	no	26	22	not significant
chr1	149814608	149815100	HIST2H2BD	HGNC:20517	NA	NA	NA	NA	NA	114	0	114	NA	no	26	30	not significant
chr1	149821760	149822339	HIST2H2BC	HGNC:20516	NA	NA	NA	NA	NA	115	0	115	NA	no	26	22	not significant
chr1	149822643	149823191	HIST2H2AA4	HGNC:29668	NA	NA	NA	NA	NA	115	0	115	NA	no	26	22	not significant
chr1	149824181	149825836	HIST2H3A	HGNC:20505	NA	NA	NA	NA	NA	115	0	115	NA	no	26	22	not significant
chr1	149825607	149832714	HIST2H4B	HGNC:29607	NA	NA	NA	NA	NA	115	0	115	NA	no	26	22	not significant
chr1	149856010	149858232	HIST2H2BE	HGNC:4760	202708_PM_s_at	7.67564	-0.549539	0.640335	0.868981	116	0	116	NA	no	27	40	not significant
chr1	149858525	149858961	HIST2H2AC	HGNC:4738	NA	NA	NA	NA	NA	116	0	116	NA	no	27	40	not significant
chr1	149859019	149859466	HIST2H2AB	HGNC:20508	NA	NA	NA	NA	NA	116	0	116	NA	no	27	40	not significant
chr1	149859440	149872351	BOLA1	HGNC:24263	219345_PM_at	6.06715	0.447686	0.355097	0.693875	116	0	116	NA	no	27	40	not significant
chr1	149874870	149889434	SV2A	HGNC:20566	203069_PM_at	8.02226	1.62103	0.0601113	0.292275	116	0	116	NA	no	27	39	not significant
chr1	149895209	149900236	SF3B4	HGNC:10771	209044_PM_x_at	6.20492	1.15041	0.000946942	0.0200806	116	0	116	NA	yes	27	33	not significant
chr1	149900543	149908791	MTMR11	HGNC:24307	205076_PM_s_at	3.51942	1.53755	0.0299474	0.195945	116	0	116	NA	no	27	39	not significant
chr1	149912231	149982625	OTUD7B	HGNC:16683	238994_PM_at	5.65543	0.586207	0.543334	0.819042	116	0	116	NA	no	27	39	not significant
chr1	150039369	150117505	VPS45	HGNC:14579	209268_PM_at	8.50347	1.36328	0.000576153	0.014254	115	0	115	NA	yes	26	39	not significant
chr1	150121373	150136916	PLEKHO1	HGNC:24310	218223_PM_s_at	5.72227	4.19349	0.000395816	0.0109602	115	0	115	NA	yes	26	39	not significant
chr1	150183930	150184221	RN7SL480P	HGNC:46496	NA	NA	NA	NA	NA	115	0	115	NA	no	26	39	not significant
chr1	150190717	150208504	ANP32E	HGNC:16673	208103_PM_s_at	6.75985	3.33292	0.000661814	0.0156143	115	0	115	NA	yes	26	39	not significant
chr1	150209315	150209504	RNU2-17P	HGNC:48510	NA	NA	NA	NA	NA	115	0	115	NA	no	26	39	not significant
chr1	150229554	150237478	CA14	HGNC:1372	219464_PM_at	3.15359	-0.132437	0.825838	0.946082	115	0	115	NA	no	26	40	not significant
chr1	150237804	150241980	APH1A	HGNC:29509	1554417_PM_s_at	4.17869	1.72953	0.0130888	0.117497	115	0	115	NA	no	26	32	not significant
chr1	150240600	150253327	C1orf54	HGNC:26258	219506_PM_at	5.40954	0.533064	0.582295	0.83972	115	0	115	NA	no	26	40	not significant
chr1	150254953	150259505	C1orf51	HGNC:25200	227285_PM_at	4.79623	0.844497	0.251485	0.596112	115	0	115	NA	no	26	40	not significant
chr1	150266289	150281414	MRPS21	HGNC:14046	222997_PM_s_at	9.95291	1.24415	0.000235121	0.00740532	115	0	115	NA	yes	26	40	not significant
chr1	150293925	150325671	PRPF3	HGNC:17348	202251_PM_at	7.20464	0.683864	0.04074	0.234393	115	0	115	NA	no	26	40	not significant
chr1	150335567	150449042	RPRD2	HGNC:29039	235415_PM_at	5.38985	1.19352	0.0115544	0.108519	115	0	115	NA	no	26	40	not significant
chr1	150459887	150480078	TARS2	HGNC:30740	221189_PM_s_at	5.18349	0.579622	0.242626	0.587568	115	0	115	NA	no	26	40	not significant
chr1	150480538	150486265	ECM1	HGNC:3153	209365_PM_s_at	2.9905	0.0117316	0.976987	0.993657	115	0	115	NA	no	26	40	not significant
chr1	150488233	150490508	LINC00568	HGNC:43713	NA	NA	NA	NA	NA	115	0	115	NA	no	26	40	not significant
chr1	150521884	150533413	ADAMTSL4	HGNC:19706	220578_PM_at	2.64985	0.0094271	0.985745	0.996172	115	0	115	NA	no	26	33	not significant
chr1	150524405	150524490	MIR4257	HGNC:38312	NA	NA	NA	NA	NA	115	0	115	NA	no	26	22	not significant
chr1	150539040	150539336	RN7SL473P	HGNC:46489	NA	NA	NA	NA	NA	116	0	116	NA	no	26	40	not significant
chr1	150541449	150541745	RN7SL600P	HGNC:46616	NA	NA	NA	NA	NA	116	0	116	NA	no	26	40	not significant
chr1	150547032	150552066	MCL1	HGNC:6943	214056_PM_at	3.09601	0.240974	0.643809	0.871068	116	0	116	NA	no	26	40	not significant
chr1	150573327	150602088	ENSA	HGNC:3360	228851_PM_s_at	5.48409	3.14192	5.64e-05	0.00257294	116	0	116	NA	yes	26	40	not significant
chr1	150618701	150669630	GOLPH3L	HGNC:24882	218361_PM_at	5.95231	0.972946	0.0403578	0.233208	116	1	115	NA	no	25	40	not significant
chr1	150670536	150693364	HORMAD1	HGNC:25245	223861_PM_at	2.39664	0.227938	0.343231	0.684029	116	1	115	NA	no	25	40	not significant
chr1	150674342	150674448	RNU6-1042P	HGNC:48005	NA	NA	NA	NA	NA	116	0	116	NA	no	26	40	not significant
chr1	150702672	150738433	CTSS	HGNC:2545	202902_PM_s_at	3.33732	0.200807	0.87145	0.961362	116	0	116	NA	no	26	40	not significant
chr1	150768684	150780799	CTSK	HGNC:2536	202450_PM_s_at	5.11601	1.90633	0.115632	0.413105	116	0	116	NA	no	26	40	not significant
chr1	150772949	150773507	UBE2D3P3	HGNC:39011	NA	NA	NA	NA	NA	116	0	116	NA	no	26	40	not significant
chr1	150782181	150849244	ARNT	HGNC:700	233724_PM_at	3.18568	1.2019	0.129495	0.436653	117	0	117	NA	no	26	40	not significant
chr1	150785067	150785174	RNU6-1309P	HGNC:48272	NA	NA	NA	NA	NA	116	0	116	NA	no	26	33	not significant
chr1	150898739	150937213	SETDB1	HGNC:10761	214197_PM_s_at	4.90402	0.865834	0.200856	0.538899	117	0	117	NA	no	26	40	not significant
chr1	150933059	150947479	CERS2	HGNC:14076	222212_PM_s_at	7.22019	1.81631	3.41e-05	0.00174809	117	0	117	NA	yes	26	40	not significant
chr1	150954493	150968110	ANXA9	HGNC:547	210085_PM_s_at	2.38622	-0.376469	0.259497	0.60479	117	0	117	NA	no	26	40	not significant
chr1	150969025	150980851	FAM63A	HGNC:25648	226062_PM_x_at	8.7931	-0.226585	0.506077	0.797216	117	0	117	NA	no	26	39	not significant
chr1	150980896	151008189	PRUNE	HGNC:13420	210988_PM_s_at	4.69067	1.44146	0.00170677	0.0301005	117	0	117	NA	yes	26	39	not significant
chr1	150995222	150995328	RNU6-884P	HGNC:47847	NA	NA	NA	NA	NA	117	0	117	NA	no	26	39	not significant
chr1	151009046	151020076	BNIPL	HGNC:16976	1553072_PM_at	2.27019	0.223663	0.363036	0.700583	117	0	117	NA	no	26	39	not significant
chr1	151020216	151024462	C1orf56	HGNC:26045	223459_PM_s_at	4.02041	0.0478746	0.940191	0.982289	117	0	117	NA	no	26	39	not significant
chr1	151023447	151042801	CDC42SE1	HGNC:17719	229120_PM_s_at	6.15753	1.15884	0.00910355	0.091615	117	0	117	NA	no	26	39	not significant
chr1	151030234	151040970	MLLT11	HGNC:16997	211071_PM_s_at	10.8272	1.31732	0.00480126	0.0605997	117	0	117	NA	no	26	39	not significant
chr1	151043054	151098018	GABPB2	HGNC:28441	NA	NA	NA	NA	NA	117	0	117	NA	no	26	39	not significant
chr1	151104161	151119104	SEMA6C	HGNC:10740	208100_PM_x_at	3.5649	1.30257	0.00469373	0.0596291	117	0	117	NA	no	26	39	not significant
chr1	151129105	151132225	TNFAIP8L2	HGNC:26277	223583_PM_at	2.85586	0.150549	0.739625	0.914289	117	0	117	NA	no	26	39	not significant
chr1	151129140	151142773	SCNM1	HGNC:23136	218672_PM_at	7.19074	0.852254	0.0193264	0.149449	117	0	117	NA	no	26	39	not significant
chr1	151132224	151138424	LYSMD1	HGNC:32070	232283_PM_at	4.75896	0.369722	0.558274	0.827254	117	0	117	NA	no	26	39	not significant
chr1	151142462	151148760	TMOD4	HGNC:11874	223762_PM_at	2.83569	0.228247	0.426512	0.747574	117	0	117	NA	no	26	39	not significant
chr1	151142463	151167797	VPS72	HGNC:11644	202261_PM_at	7.5512	1.14	0.000308783	0.0091524	117	0	117	NA	yes	26	39	not significant
chr1	151170425	151222012	PIP5K1A	HGNC:8994	207391_PM_s_at	6.62514	0.0599901	0.891636	0.968647	117	0	117	NA	no	26	39	not significant
chr1	151227179	151239955	PSMD4	HGNC:9561	200882_PM_s_at	8.68392	1.15591	0.000144332	0.00516886	117	0	117	NA	yes	26	39	not significant
chr1	151254094	151264656	ZNF687	HGNC:29277	234924_PM_s_at	4.76595	0.814828	0.049888	0.263529	117	0	117	NA	no	26	39	0.001973
chr1	151264273	151300191	PI4KB	HGNC:8984	210417_PM_s_at	5.95853	0.892712	0.0696762	0.315428	118	0	118	NA	no	27	40	0.001973
chr1	151273143	151273439	RN7SL444P	HGNC:46460	NA	NA	NA	NA	NA	117	0	117	NA	no	26	39	0.001973
chr1	151313116	151319833	RFX5	HGNC:9986	202964_PM_s_at	4.9087	0.929098	0.114382	0.410837	118	0	118	NA	no	27	40	0.001973
chr1	151336778	151345209	SELENBP1	HGNC:10719	214433_PM_s_at	3.1775	1.55608	0.0464113	0.25238	118	0	118	NA	no	27	40	0.001973
chr1	151372010	151374420	PSMB4	HGNC:9541	228204_PM_at	5.26411	0.79162	0.196558	0.533913	118	0	118	NA	no	27	39	0.001973
chr1	151375200	151431941	POGZ	HGNC:18801	215281_PM_x_at	6.93447	1.85901	0.00130557	0.0251332	118	0	118	NA	yes	27	40	0.001973
chr1	151411476	151411571	RNY4P25	HGNC:42475	NA	NA	NA	NA	NA	118	0	118	NA	no	27	40	0.001973
chr1	151482986	151511168	CGN	HGNC:17429	223233_PM_s_at	3.35585	-0.486453	0.444706	0.760023	118	0	118	NA	no	27	40	0.001973
chr1	151512781	151556059	TUFT1	HGNC:12422	205807_PM_s_at	6.12	1.0276	0.185692	0.521361	118	0	118	NA	no	27	41	0.001973
chr1	151518272	151518367	MIR554	HGNC:32810	NA	NA	NA	NA	NA	118	0	118	NA	no	27	40	0.001973
chr1	151584541	151671567	SNX27	HGNC:20073	221006_PM_s_at	4.93722	1.14866	0.0673444	0.310099	119	0	119	NA	no	28	42	0.001973
chr1	151601800	151601906	RNU6-1062P	HGNC:48025	NA	NA	NA	NA	NA	118	0	118	NA	no	27	42	0.001973
chr1	151674880	151689290	CELF3	HGNC:11967	215045_PM_at	6.84785	1.83882	0.000778068	0.0175191	120	0	120	NA	yes	29	42	0.001973
chr1	151682909	151702281	RIIAD1	HGNC:26686	237131_PM_at	6.87791	0.755496	0.588603	0.842056	120	0	120	NA	no	29	42	0.001973
chr1	151720073	151720176	RNU6-662P	HGNC:47625	NA	NA	NA	NA	NA	120	0	120	NA	no	29	42	0.001973
chr1	151732119	151736040	MRPL9	HGNC:14277	211594_PM_s_at	7.64475	1.37812	0.00394578	0.0526778	120	0	120	NA	no	29	42	0.001973
chr1	151735445	151743808	OAZ3	HGNC:8097	222075_PM_s_at	3.86025	0.225364	0.676904	0.886677	120	0	120	NA	no	29	42	0.001973
chr1	151742583	151763892	TDRKH	HGNC:11713	223530_PM_at	5.367	1.70886	0.00996059	0.0981572	121	1	120	NA	no	28	42	0.001973
chr1	151772740	151778630	LINGO4	HGNC:31814	NA	NA	NA	NA	NA	120	0	120	NA	no	29	42	0.001973
chr1	151778547	151804348	RORC	HGNC:10260	206419_PM_at	2.42192	0.630864	0.0659831	0.30681	120	0	120	NA	no	29	43	0.001973
chr1	151810295	151813033	C2CD4D	HGNC:37210	NA	NA	NA	NA	NA	120	0	120	NA	no	29	43	0.001973
chr1	151819739	151826173	THEM5	HGNC:26755	1562490_PM_at	2.39927	0.161896	0.431194	0.750221	120	0	120	NA	no	29	43	0.001973
chr1	151846060	151882284	THEM4	HGNC:17947	229253_PM_at	7.40978	1.01848	0.184716	0.519705	122	0	122	NA	no	31	43	0.001973
chr1	151921999	151923388	KRT8P28	HGNC:33380	NA	NA	NA	NA	NA	122	0	122	NA	no	31	43	0.001973
chr1	151955391	151966866	S100A10	HGNC:10487	200872_PM_at	7.04823	0.760523	0.662709	0.879439	122	0	122	NA	no	31	44	0.001973
chr1	151967007	152015250	NBPF18P	HGNC:31998	NA	NA	NA	NA	NA	122	0	122	NA	no	31	44	0.001973
chr1	152004982	152020383	S100A11	HGNC:10488	200660_PM_at	3.69912	0.69423	0.573191	0.834825	122	0	122	NA	no	31	45	0.001973
chr1	152050428	152050687	SPTLC1P4	HGNC:39671	NA	NA	NA	NA	NA	122	0	122	NA	no	31	44	0.001973
chr1	152056620	152061540	TCHHL1	HGNC:31796	NA	NA	NA	NA	NA	122	0	122	NA	no	31	39	0.001973
chr1	152078793	152086556	TCHH	HGNC:11791	213780_PM_at	2.94037	-0.0220493	0.974317	0.993205	123	0	123	NA	no	32	44	0.001973
chr1	152096914	152097556	HDHD1P2	HGNC:20195	NA	NA	NA	NA	NA	123	0	123	NA	no	32	43	0.001973
chr1	152126071	152131704	RPTN	HGNC:26809	1553454_PM_at	2.37161	-0.307524	0.415259	0.741394	123	0	123	NA	no	32	43	0.001973
chr1	152140601	152339163	FLG-AS1	HGNC:27913	241014_PM_at	4.26738	4.56221	0.0147845	0.126504	123	1	122	NA	no	31	43	0.001973
chr1	152184558	152196669	HRNR	HGNC:20846	NA	NA	NA	NA	NA	122	1	121	NA	no	31	43	0.001973
chr1	152274651	152297679	FLG	HGNC:3748	215704_PM_at	2.25347	0.115789	0.640083	0.868903	122	0	122	NA	no	32	43	not significant
chr1	152321211	152332482	FLG2	HGNC:33276	1569410_PM_at	2.25527	-0.368244	0.201697	0.540226	122	0	122	NA	no	32	43	not significant
chr1	152372053	152372245	HMGN3P1	HGNC:39206	NA	NA	NA	NA	NA	122	0	122	NA	no	32	43	not significant
chr1	152381719	152386739	CRNN	HGNC:1230	220090_PM_at	2.74645	0.206012	0.544637	0.819702	122	0	122	NA	no	32	43	not significant
chr1	152483320	152484653	LCE5A	HGNC:16614	NA	NA	NA	NA	NA	122	0	122	NA	no	32	43	not significant
chr1	152486978	152488486	CRCT1	HGNC:29875	220620_PM_at	2.50802	-0.374426	0.163216	0.490636	122	0	122	NA	no	32	43	not significant
chr1	152538130	152539248	LCE3E	HGNC:29463	NA	NA	NA	NA	NA	122	0	122	NA	no	32	23	not significant
chr1	152551857	152552980	LCE3D	HGNC:16615	224328_PM_s_at	2.98229	-1.18454	0.00369992	0.0503126	122	0	122	NA	no	32	42	not significant
chr1	152573138	152573562	LCE3C	HGNC:16612	NA	NA	NA	NA	NA	130	6	124	NA	no	31	39	not significant
chr1	152586287	152586574	LCE3B	HGNC:29462	NA	NA	NA	NA	NA	117	2	115	NA	no	26	39	not significant
chr1	152595310	152595579	LCE3A	HGNC:29461	NA	NA	NA	NA	NA	119	0	119	NA	no	29	42	not significant
chr1	152627953	152629280	LINC00302	HGNC:31825	216935_PM_at	2.63491	0.0973345	0.794033	0.933827	119	0	119	NA	no	29	41	not significant
chr1	152635872	152637135	LCE2D	HGNC:16518	NA	NA	NA	NA	NA	120	0	120	NA	no	30	23	not significant
chr1	152647771	152649050	LCE2C	HGNC:29460	NA	NA	NA	NA	NA	120	0	120	NA	no	30	40	not significant
chr1	152647771	152659877	LCE2B	HGNC:16610	207710_PM_at	2.41593	0.183684	0.664898	0.880338	120	0	120	NA	no	30	41	not significant
chr1	152670840	152671918	LCE2A	HGNC:29469	NA	NA	NA	NA	NA	120	0	120	NA	no	30	41	not significant
chr1	152680636	152681967	LCE4A	HGNC:16613	NA	NA	NA	NA	NA	120	0	120	NA	no	30	41	not significant
chr1	152691998	152692905	C1orf68	HGNC:29468	216701_PM_at	2.72568	-0.0466864	0.925323	0.978258	120	0	120	NA	no	30	42	not significant
chr1	152730506	152734529	KPRP	HGNC:31823	NA	NA	NA	NA	NA	120	0	120	NA	no	30	42	not significant
chr1	152748848	152749445	LCE1F	HGNC:29467	NA	NA	NA	NA	NA	120	0	120	NA	no	30	42	not significant
chr1	152758690	152760902	LCE1E	HGNC:29466	1559224_PM_at	3.56432	-0.145373	0.77012	0.925621	120	0	120	NA	no	30	42	not significant
chr1	152769227	152770657	LCE1D	HGNC:29465	NA	NA	NA	NA	NA	121	6	115	NA	no	29	42	not significant
chr1	152777311	152779107	LCE1C	HGNC:29464	NA	NA	NA	NA	NA	120	0	120	NA	no	30	42	not significant
chr1	152784447	152785585	LCE1B	HGNC:16611	1560531_PM_at	2.82879	-0.666683	0.0307237	0.198984	120	0	120	NA	no	30	41	not significant
chr1	152799949	152800573	LCE1A	HGNC:29459	NA	NA	NA	NA	NA	120	0	120	NA	no	30	41	not significant
chr1	152815344	152816459	LCE6A	HGNC:31824	NA	NA	NA	NA	NA	120	0	120	NA	no	30	41	not significant
chr1	152850793	152857523	SMCP	HGNC:6962	206406_PM_at	2.55139	0.0747824	0.798489	0.935617	120	0	120	NA	no	30	41	not significant
chr1	152881021	152884362	IVL	HGNC:6187	214599_PM_at	2.39825	-0.550815	0.0696666	0.315428	120	0	120	NA	no	30	41	not significant
chr1	152943142	152945050	SPRR4	HGNC:23173	1552620_PM_at	3.74235	-0.289728	0.530454	0.811598	120	0	120	NA	no	30	41	not significant
chr1	152956557	152958289	SPRR1A	HGNC:11259	213796_PM_at	2.69045	0.239036	0.579948	0.83794	120	0	120	NA	no	30	41	not significant
chr1	152974223	152976332	SPRR3	HGNC:11268	232082_PM_x_at	2.67073	0.0600725	0.875242	0.962563	120	0	120	NA	no	30	41	not significant
chr1	153003678	153005376	SPRR1B	HGNC:11260	205064_PM_at	2.94716	-0.33509	0.401068	0.729922	121	0	121	NA	no	31	43	not significant
chr1	153012201	153014407	SPRR2D	HGNC:11264	NA	NA	NA	NA	NA	121	0	121	NA	no	31	43	not significant
chr1	153028589	153030013	SPRR2A	HGNC:11261	NA	NA	NA	NA	NA	121	0	121	NA	no	31	43	not significant
chr1	153042700	153113927	SPRR2B	HGNC:11262	NA	NA	NA	NA	NA	122	0	122	NA	no	32	43	not significant
chr1	153065611	153078660	SPRR2E	HGNC:11265	NA	NA	NA	NA	NA	121	0	121	NA	no	31	38	not significant
chr1	153084590	153085991	SPRR2F	HGNC:11266	NA	NA	NA	NA	NA	121	0	121	NA	no	31	43	not significant
chr1	153112967	153113185	SPRR2C	HGNC:11263	220664_PM_at	2.44819	-0.199099	0.556292	0.826054	120	0	120	NA	no	30	43	not significant
chr1	153122058	153123345	SPRR2G	HGNC:11267	236119_PM_s_at	3.29445	-0.753966	0.203224	0.54223	121	0	121	NA	no	31	43	not significant
chr1	153175919	153177596	LELP1	HGNC:32046	231363_PM_at	2.31836	0.167695	0.573437	0.834825	119	1	118	NA	no	29	43	not significant
chr1	153190060	153191793	PRR9	HGNC:32057	237732_PM_at	2.44566	0.12166	0.717305	0.904892	119	0	119	NA	no	28	43	not significant
chr1	153232176	153234598	LOR	HGNC:6663	207720_PM_at	2.7151	0.0243301	0.947514	0.984773	119	0	119	NA	no	29	42	not significant
chr1	153270338	153283194	PGLYRP3	HGNC:30014	1553059_PM_at	2.92669	0.0122406	0.971537	0.992381	119	0	119	NA	no	29	43	not significant
chr1	153302596	153321316	PGLYRP4	HGNC:30015	220944_PM_at	2.83001	-0.761976	0.137148	0.448797	119	0	119	NA	no	29	43	not significant
chr1	153304098	153304204	RNU6-160P	HGNC:47123	NA	NA	NA	NA	NA	119	0	119	NA	no	29	43	not significant
chr1	153330330	153333503	S100A9	HGNC:10499	203535_PM_at	2.70907	-0.169692	0.821128	0.944229	119	0	119	NA	no	29	43	not significant
chr1	153346184	153348125	S100A12	HGNC:10489	205863_PM_at	2.58508	-0.0402052	0.886234	0.966236	119	0	119	NA	no	29	40	not significant
chr1	153362508	153363664	S100A8	HGNC:10498	202917_PM_s_at	3.24281	0.51608	0.506828	0.797727	119	0	119	NA	no	29	42	not significant
chr1	153389000	153395701	S100A7A	HGNC:21657	232170_PM_at	2.71582	-0.310394	0.415623	0.741706	119	0	119	NA	no	29	42	not significant
chr1	153409534	153412425	S100A7L2	HGNC:21655	NA	NA	NA	NA	NA	117	0	117	NA	no	27	42	not significant
chr1	153430220	153433177	S100A7	HGNC:10497	205916_PM_at	2.47731	-0.0151888	0.95676	0.9869	116	0	116	NA	no	26	42	not significant
chr1	153472943	153473240	RN7SL44P	HGNC:46060	NA	NA	NA	NA	NA	116	0	116	NA	no	26	41	not significant
chr1	153507075	153508720	S100A6	HGNC:10496	217728_PM_at	7.09863	2.86881	0.0166039	0.135985	116	0	116	NA	no	26	40	not significant
chr1	153509623	153514241	S100A5	HGNC:10495	207763_PM_at	2.53577	0.217915	0.549539	0.822304	116	0	116	NA	no	26	39	not significant
chr1	153516089	153522612	S100A4	HGNC:10494	203186_PM_s_at	4.29326	0.266119	0.812538	0.941121	116	0	116	NA	no	26	39	not significant
chr1	153519805	153521848	S100A3	HGNC:10493	206027_PM_at	2.81736	0.208707	0.570255	0.833264	116	0	116	NA	no	26	34	not significant
chr1	153533584	153540366	S100A2	HGNC:10492	204268_PM_at	2.86201	-0.815141	0.0478954	0.257162	116	0	116	NA	no	26	40	not significant
chr1	153579362	153585621	S100A16	HGNC:20441	227998_PM_at	5.25945	0.936496	0.358575	0.697101	116	0	116	NA	no	26	33	not significant
chr1	153586731	153589462	S100A14	HGNC:18901	218677_PM_at	2.62852	-0.301116	0.442566	0.758823	116	0	116	NA	no	26	38	not significant
chr1	153591263	153606568	S100A13	HGNC:10490	202598_PM_at	5.37805	0.829806	0.433324	0.751669	116	0	116	NA	no	26	39	not significant
chr1	153600402	153604513	S100A1	HGNC:10486	205334_PM_at	3.32207	-0.0543191	0.941647	0.982492	116	0	116	NA	no	26	36	not significant
chr1	153606525	153618782	CHTOP	HGNC:24511	209927_PM_s_at	5.74779	1.03593	0.0516646	0.268665	116	0	116	NA	no	26	39	not significant
chr1	153631130	153634306	SNAPIN	HGNC:17145	223066_PM_at	7.86696	NA	NA	NA	116	0	116	NA	no	26	39	not significant
chr1	153634512	153643524	ILF2	HGNC:6037	200052_PM_s_at	9.28537	2.0413	0.000741803	0.0169406	116	0	116	NA	yes	26	39	not significant
chr1	153651113	153666468	NPR1	HGNC:7943	204648_PM_at	3.16223	-0.447032	0.335019	0.677877	116	0	116	NA	no	26	39	not significant
chr1	153676564	153676859	RN7SL372P	HGNC:46388	NA	NA	NA	NA	NA	116	0	116	NA	no	26	39	not significant
chr1	153700543	153746555	INTS3	HGNC:26153	202809_PM_s_at	6.45943	1.10214	0.0155982	0.130967	116	0	116	NA	no	26	40	not significant
chr1	153746830	153752633	SLC27A3	HGNC:10997	222217_PM_s_at	4.00636	1.38352	0.0666755	0.308196	116	0	116	NA	no	26	40	not significant
chr1	153777201	153895451	GATAD2B	HGNC:30778	238076_PM_at	7.37708	1.74747	0.000534891	0.0135889	116	0	116	NA	yes	26	40	not significant
chr1	153901977	153919172	DENND4B	HGNC:29044	202860_PM_at	7.71182	1.52622	0.000182085	0.0061266	116	0	116	NA	yes	26	40	not significant
chr1	153920145	153931101	CRTC2	HGNC:27301	226307_PM_at	4.19789	1.35842	0.00126188	0.024594	116	0	116	NA	yes	26	40	not significant
chr1	153931575	153940188	SLC39A1	HGNC:12876	217778_PM_at	3.79527	1.29027	0.00618516	0.071706	116	0	116	NA	no	26	40	not significant
chr1	153940010	153946839	CREB3L4	HGNC:18854	226455_PM_at	7.06196	1.90888	0.00569544	0.0677047	116	0	116	NA	no	26	40	not significant
chr1	153946745	153950164	JTB	HGNC:6201	200048_PM_s_at	8.8706	1.25065	0.000119035	0.00453509	116	0	116	NA	yes	26	33	not significant
chr1	153954127	153958834	RAB13	HGNC:9762	202252_PM_at	6.51307	1.86307	0.0942622	0.370145	116	0	116	NA	no	26	34	not significant
chr1	153963235	153964626	RPS27	HGNC:10416	236621_PM_at	6.3962	-0.616999	0.362707	0.700385	116	2	114	NA	no	24	28	not significant
chr1	153965161	154127592	NUP210L	HGNC:29915	232598_PM_at	2.53794	-0.179918	0.604787	0.851005	116	5	111	NA	no	21	41	not significant
chr1	154012392	154012498	RNU6-179P	HGNC:47142	NA	NA	NA	NA	NA	115	2	113	NA	no	23	40	not significant
chr1	154051342	154052439	RPS7P2	HGNC:36079	NA	NA	NA	NA	NA	115	2	113	NA	no	23	39	not significant
chr1	154076997	154077068	MIR5698	HGNC:43487	NA	NA	NA	NA	NA	115	4	111	NA	no	21	24	not significant
chr1	154127784	154167124	TPM3	HGNC:12012	224164_PM_at	6.49586	0.917171	0.245379	0.590326	115	0	115	NA	no	25	41	not significant
chr1	154138723	154139025	RN7SL431P	HGNC:46447	NA	NA	NA	NA	NA	115	0	115	NA	no	25	41	not significant
chr1	154166141	154166219	MIR190B	HGNC:33656	NA	NA	NA	NA	NA	115	0	115	NA	no	25	34	not significant
chr1	154171848	154178809	C1orf189	HGNC:32305	NA	NA	NA	NA	NA	115	0	115	NA	no	25	28	not significant
chr1	154179182	154193104	C1orf43	HGNC:29876	1555225_PM_at	4.87235	1.38101	0.0932556	0.368576	115	0	115	NA	no	25	41	not significant
chr1	154192655	154243986	UBAP2L	HGNC:29877	201378_PM_s_at	5.52932	2.19355	0.000796761	0.017853	115	0	115	NA	yes	25	41	not significant
chr1	154244987	154248351	HAX1	HGNC:16915	201145_PM_at	8.30974	1.04837	0.010628	0.102656	115	0	115	NA	no	25	41	not significant
chr1	154267979	154268077	RNU6-239P	HGNC:47202	NA	NA	NA	NA	NA	115	0	115	NA	no	25	41	not significant
chr1	154270126	154270224	RNU6-121P	HGNC:47084	NA	NA	NA	NA	NA	115	0	115	NA	no	25	41	not significant
chr1	154293566	154297801	AQP10	HGNC:16029	1555338_PM_s_at	3.10366	0.607066	0.0677244	0.311226	115	0	115	NA	no	25	41	not significant
chr1	154298029	154323783	ATP8B2	HGNC:13534	226771_PM_at	5.37602	2.74593	0.00640825	0.0731688	115	0	115	NA	no	25	41	not significant
chr1	154311219	154311278	RNU7-57P	HGNC:34153	NA	NA	NA	NA	NA	115	0	115	NA	no	25	41	not significant
chr1	154377669	154441926	IL6R	HGNC:6019	226333_PM_at	2.809	-0.471056	0.350909	0.690346	115	0	115	NA	no	25	41	not significant
chr1	154442248	154474589	SHE	HGNC:27004	229910_PM_at	3.92114	0.106013	0.870809	0.960987	116	0	116	NA	no	26	42	not significant
chr1	154474695	154520623	TDRD10	HGNC:25316	231371_PM_at	2.72083	0.0532479	0.811283	0.94059	117	0	117	NA	no	27	42	not significant
chr1	154521053	154531504	UBE2Q1	HGNC:15698	222480_PM_at	4.70223	1.24095	0.0473913	0.255559	116	0	116	NA	no	26	42	not significant
chr1	154526085	154527493	UBE2Q1-AS1	HGNC:40722	NA	NA	NA	NA	NA	116	0	116	NA	no	26	42	not significant
chr1	154540257	154552502	CHRNB2	HGNC:1962	241389_PM_at	3.97501	-0.814498	0.215248	0.557234	118	0	118	NA	no	26	42	not significant
chr1	154554538	154600475	ADAR	HGNC:225	201786_PM_s_at	8.90014	0.954601	0.054117	0.275682	118	0	118	NA	no	26	42	not significant
chr1	154675205	154842756	KCNN3	HGNC:6292	205902_PM_at	3.68595	0.364028	0.741318	0.914663	117	1	116	NA	no	27	43	not significant
chr1	154897210	154909467	PMVK	HGNC:9141	203515_PM_s_at	7.0969	0.803792	0.0455496	0.249898	115	0	115	NA	no	26	43	not significant
chr1	154916552	154928599	PBXIP1	HGNC:21199	214177_PM_s_at	5.09253	0.81849	0.291716	0.63717	115	0	115	NA	no	26	43	not significant
chr1	154929502	154936329	PYGO2	HGNC:30257	225370_PM_at	4.07362	0.793044	0.035309	0.216315	115	0	115	NA	no	26	38	not significant
chr1	154934774	154946871	SHC1	HGNC:10840	214853_PM_s_at	5.6209	1.10348	0.179639	0.512665	115	0	115	NA	no	26	43	not significant
chr1	154947129	154951725	CKS1B	HGNC:19083	201897_PM_s_at	7.80692	3.78691	0.00125618	0.024523	115	0	115	NA	yes	26	34	not significant
chr1	154948169	154948259	MIR4258	HGNC:38281	NA	NA	NA	NA	NA	115	0	115	NA	no	26	34	not significant
chr1	154955814	154965587	FLAD1	HGNC:24671	205661_PM_s_at	5.08258	1.50973	0.0206503	0.156065	115	0	115	NA	no	26	42	not significant
chr1	154966062	154966791	LENEP	HGNC:14429	221115_PM_s_at	3.48515	-0.122366	0.77065	0.925621	114	0	114	NA	no	25	42	not significant
chr1	154975127	154990998	ZBTB7B	HGNC:18668	235145_PM_at	2.71592	-0.555319	0.197501	0.534481	114	0	114	NA	no	25	42	not significant
chr1	154990996	155006257	DCST2	HGNC:26562	242988_PM_at	2.53644	0.285845	0.318234	0.66221	115	0	115	NA	no	25	42	not significant
chr1	155006300	155023406	DCST1	HGNC:26539	1553860_PM_at	2.55814	-0.0324822	0.928664	0.97897	114	0	114	NA	no	25	42	not significant
chr1	155023042	155035252	ADAM15	HGNC:193	1555896_PM_a_at	3.22314	0.668531	0.142801	0.458126	114	0	114	NA	no	25	42	not significant
chr1	155036207	155042029	EFNA4	HGNC:3224	205107_PM_s_at	2.71061	NA	NA	NA	114	0	114	NA	no	25	42	not significant
chr1	155036224	155060014	EFNA3	HGNC:3223	210132_PM_at	3.66694	NA	NA	NA	114	0	114	NA	no	25	42	not significant
chr1	155099936	155107333	EFNA1	HGNC:3221	202023_PM_at	4.84197	NA	NA	NA	114	0	114	NA	no	25	42	not significant
chr1	155107820	155111329	SLC50A1	HGNC:30657	219125_PM_s_at	4.00728	0.830435	0.0134989	0.119583	114	0	114	NA	no	25	42	not significant
chr1	155112367	155113071	DPM3	HGNC:3007	219373_PM_at	6.82465	0.670241	0.208273	0.549131	114	0	114	NA	no	25	42	not significant
chr1	155115747	155115808	RNU7-150P	HGNC:45684	NA	NA	NA	NA	NA	114	0	114	NA	no	25	42	not significant
chr1	155121020	155121295	HMGN2P18	HGNC:39382	NA	NA	NA	NA	NA	114	0	114	NA	no	25	42	not significant
chr1	155141884	155159747	KRTCAP2	HGNC:28942	224885_PM_s_at	8.94304	2.00734	6e-09	2.12e-06	116	0	116	NA	yes	27	42	not significant
chr1	155145873	155157447	TRIM46	HGNC:19019	238147_PM_at	4.41434	1.64211	0.000217163	0.00693758	116	0	116	NA	yes	27	42	not significant
chr1	155158300	155162707	MUC1	HGNC:7508	213693_PM_s_at	3.50386	1.04046	0.00510918	0.0629191	116	0	116	NA	no	27	42	not significant
chr1	155164968	155165063	MIR92B	HGNC:32920	NA	NA	NA	NA	NA	115	0	115	NA	no	26	35	not significant
chr1	155165379	155178842	THBS3	HGNC:11787	209561_PM_at	5.75814	1.47667	0.0372634	0.222918	115	0	115	NA	no	26	42	not significant
chr1	155178490	155183614	MTX1	HGNC:7504	210386_PM_s_at	6.5126	0.549664	0.142198	0.457503	115	0	115	NA	no	26	42	not significant
chr1	155183616	155197214	GBAP1	HGNC:4178	NA	NA	NA	NA	NA	115	0	115	NA	no	26	41	not significant
chr1	155200766	155204116	MTX1P1	HGNC:7505	NA	NA	NA	NA	NA	115	0	115	NA	no	26	41	not significant
chr1	155204239	155214653	GBA	HGNC:4177	NA	NA	NA	NA	NA	115	0	115	NA	no	26	41	not significant
chr1	155216996	155225274	FAM189B	HGNC:1233	203550_PM_s_at	7.33667	1.81207	0.000413625	0.0113262	116	0	116	NA	yes	27	41	not significant
chr1	155225770	155232221	SCAMP3	HGNC:10565	201771_PM_at	6.22587	0.813386	0.011712	0.109409	116	0	116	NA	no	27	41	not significant
chr1	155232659	155248282	CLK2	HGNC:2069	203229_PM_s_at	8.24969	1.26024	3.8399e-05	0.0019042	117	0	117	NA	yes	26	41	not significant
chr1	155247374	155259639	HCN3	HGNC:19183	NA	NA	NA	NA	NA	117	0	117	NA	no	26	41	not significant
chr1	155259630	155271225	PKLR	HGNC:9020	210451_PM_at	2.87473	-0.262588	0.388965	0.719901	117	0	117	NA	no	26	41	not significant
chr1	155278539	155290457	FDPS	HGNC:3631	201275_PM_at	8.97628	1.32229	0.00692721	0.0770722	117	0	117	NA	no	26	41	not significant
chr1	155286654	155293967	RUSC1-AS1	HGNC:26680	230256_PM_at	7.78596	2.04926	0.00254083	0.0395016	117	0	117	NA	yes	26	41	not significant
chr1	155290687	155300905	RUSC1	HGNC:17153	206949_PM_s_at	6.73345	2.02665	0.0135741	0.119705	116	0	116	NA	no	25	39	not significant
chr1	155305059	155532598	ASH1L	HGNC:19088	218554_PM_s_at	3.90512	0.756669	0.198556	0.535963	115	1	114	NA	no	23	40	not significant
chr1	155316141	155316236	MIR555	HGNC:32811	NA	NA	NA	NA	NA	115	0	115	NA	no	24	40	not significant
chr1	155328503	155328609	RNU6-106P	HGNC:47069	NA	NA	NA	NA	NA	115	0	115	NA	no	24	40	not significant
chr1	155365801	155366769	ASH1L-IT1	HGNC:41449	NA	NA	NA	NA	NA	114	1	113	NA	no	22	40	not significant
chr1	155389188	155389291	RNU6-1297P	HGNC:48260	NA	NA	NA	NA	NA	114	1	113	NA	no	22	40	not significant
chr1	155402969	155404053	POU5F1P4	HGNC:33310	210905_PM_x_at	2.69497	-0.0399864	0.919845	0.977022	114	1	113	NA	no	22	40	not significant
chr1	155531821	155533775	ASH1L-AS1	HGNC:44146	1554057_PM_at	5.52071	0.795978	0.198661	0.53606	114	0	114	NA	no	23	25	not significant
chr1	155556435	155571988	DAP3P1	HGNC:17624	NA	NA	NA	NA	NA	114	0	114	NA	no	23	40	not significant
chr1	155579979	155718153	MSTO1	HGNC:29678	222584_PM_at	6.93438	0.886956	0.00318578	0.0457866	115	0	115	NA	yes	23	40	not significant
chr1	155581011	155720105	MSTO2P	HGNC:26329	NA	NA	NA	NA	NA	115	0	115	NA	no	23	40	not significant
chr1	155629237	155658791	YY1AP1	HGNC:30935	232516_PM_x_at	6.58034	0.147441	0.691258	0.892579	115	0	115	NA	no	23	40	not significant
chr1	155657751	155708803	DAP3	HGNC:2673	208822_PM_s_at	8.58739	0.908088	0.0246379	0.174256	115	0	115	NA	no	23	39	not significant
chr1	155719508	155829191	GON4L	HGNC:25973	219846_PM_at	5.01416	0.597163	0.175104	0.506394	114	0	114	NA	no	23	39	not significant
chr1	155829300	155854990	SYT11	HGNC:19239	209197_PM_at	7.74369	1.98889	0.00010978	0.00427943	114	0	114	NA	yes	23	39	not significant
chr1	155864072	155864177	RNU4-19P	HGNC:46955	NA	NA	NA	NA	NA	114	0	114	NA	no	23	39	not significant
chr1	155867599	155881195	RIT1	HGNC:10023	209882_PM_at	4.8554	0.826486	0.0778823	0.335997	114	0	114	NA	no	23	39	not significant
chr1	155882834	155904191	KIAA0907	HGNC:29145	230028_PM_at	5.43616	1.90498	0.000522186	0.0133965	115	0	115	NA	yes	24	38	not significant
chr1	155889700	155889836	SNORA42	HGNC:32635	NA	NA	NA	NA	NA	114	0	114	NA	no	23	38	not significant
chr1	155895749	155895877	SCARNA4	HGNC:32560	NA	NA	NA	NA	NA	114	0	114	NA	no	23	38	not significant
chr1	155911480	155912625	RXFP4	HGNC:14666	NA	NA	NA	NA	NA	115	0	115	NA	no	24	38	not significant
chr1	155916645	155972355	ARHGEF2	HGNC:682	209435_PM_s_at	6.36739	2.3809	0.00687062	0.0767195	115	0	115	NA	no	24	38	not significant
chr1	155978839	155990750	SSR2	HGNC:11324	200652_PM_at	8.65281	1.48259	0.0037831	0.0510774	115	0	115	NA	no	24	38	not significant
chr1	156005092	156023585	UBQLN4	HGNC:1237	222252_PM_x_at	5.99109	-0.515681	0.169033	0.498277	115	0	115	NA	no	24	39	not significant
chr1	156024543	156028301	LAMTOR2	HGNC:29796	218291_PM_at	6.61683	0.823349	0.0435931	0.24379	115	0	115	NA	no	24	40	not significant
chr1	156030951	156040295	RAB25	HGNC:18238	218186_PM_at	2.49967	-0.568032	0.0788854	0.338452	116	0	116	NA	no	25	40	not significant
chr1	156041804	156051789	MEX3A	HGNC:33482	226346_PM_at	6.30615	2.92799	0.00254133	0.0395016	116	0	116	NA	yes	25	40	not significant
chr1	156052364	156109880	LMNA	HGNC:6636	1554600_PM_s_at	3.73596	NA	NA	NA	115	0	115	NA	no	24	40	not significant
chr1	156117157	156147543	SEMA4A	HGNC:10729	219259_PM_at	3.91118	1.04028	0.02321	0.167573	115	0	115	NA	no	24	38	not significant
chr1	156163880	156182587	SLC25A44	HGNC:29036	212683_PM_at	5.32678	1.15318	0.0246835	0.174418	115	0	115	NA	no	24	40	not significant
chr1	156182773	156213123	PMF1-BGLAP	HGNC:42953	NA	NA	NA	NA	NA	115	0	115	NA	no	24	40	not significant
chr1	156182784	156212874	PMF1	HGNC:9112	202337_PM_at	5.74756	1.76991	0.00338936	0.0475698	115	0	115	NA	yes	24	40	not significant
[truncated: 30,512 more rows]
