# Supplementary material for: A Meta-Analysis of Retinoblastoma Copy Numbers Refines the List of Possible Driver Genes Involved in Tumor Progression
Source: PLoS One. 2016 Apr 26;11(4):e0153323. doi: 10.1371/journal.pone.0153323 (PMC4846005; doi:10.1371/journal.pone.0153323)
Supplement: S6 Table — Regions that were determined to be significantly (S3 Fig, q-value < 0.05) altered based on recurrence, amplitude and focality are given. Regions are annotated with HGNC gene symbols. (XLSX) [file pone.0153323.s012.xlsx]

## Sheet: annotatedpeaks-GISTIC
chromosome	start	end	cytoband	SCNA direction	GISTIC q-value	number HGNC genes	Gene symbols
chr1	1	6742280	1p36.32	gain	0.00030221	138	DDX11L1, WASH7P, MIR1302-2, MIR1302-9, MIR1302-10, MIR1302-11, FAM138A, OR4G4P, OR4G11P, OR4F5, CICP27, RNU6-1100P, CICP7, OR4F29, WBP1LP7, MTND1P23, MTND2P28, MTATP8P1, MTATP6P1, WBP1LP6, OR4F16, CICP3, RNU6-1199P, FAM87B, LINC00115, FAM41C, TUBB8P11, SAMD11, NOC2L, KLHL17, PLEKHN1, C1orf170, HES4, ISG15, AGRN, RNF223, C1orf159, MIR200B, MIR200A, MIR429, TTLL10-AS1, TTLL10, TNFRSF18, TNFRSF4, SD…
chr1	145454319	146475386	1q21.1	gain	0.0021189	26	POLR3GL, ANKRD34A, LIX1L, RBM8A, GNRHR2, PEX11B, ITGA10, ANKRD35, PIAS3, NUDT17, POLR3C, RNF115, CD160, PDZK1, GPR89A, GPR89C, PDZK1P1, RNU1-137P, RNVU1-7, NBPF11, PFN1P5, ABHD17AP2, RNA5SP57, HYDIN2, NBPF12, PFN1P8
chr1	151254042	152223995	1q21.3	gain	0.0019732	35	ZNF687, PI4KB, RN7SL444P, RFX5, SELENBP1, PSMB4, POGZ, RNY4P25, CGN, TUFT1, MIR554, SNX27, RNU6-1062P, CELF3, RIIAD1, RNU6-662P, MRPL9, OAZ3, TDRKH, LINGO4, RORC, C2CD4D, THEM5, THEM4, KRT8P28, S100A10, NBPF18P, S100A11, SPTLC1P4, TCHHL1, TCHH, HDHD1P2, RPTN, FLG-AS1, HRNR
chr1	202782258	204678232	1q32.1	gain	0.00026819	39	RABIF, KLHL12, HNRNPA1P59, ADIPOR1, CYB5R1, TMEM183A, PPFIA4, MYOG, ADORA1, MYBPH, CHI3L1, CHIT1, NPM1P40, BTG2, RNU6-487P, FMOD, PRELP, OPTC, ATP2B4, SNORA77, LAX1, ZC3H11A, ZBED6, SNRPE, KRT8P29, CBX1P3, LINC00303, SOX13, ETNK2, REN, KISS1, GOLT1A, PLEKHA6, PPP1R15B, PIK3C2B, MDM4, RNA5SP74, LRRN2, RNA5SP75
chr13	38113261	38122834	13q13.3	loss	0.0018436	0
chr13	45138019	45306075	13q14.12	loss	0.00030221	2	TSC22D1, SMARCE1P5
chr13	49451864	49480390	13q14.2	loss	0.00026119	0
chr13	67420964	67487412	13q21.32	loss	0.00030221	2	PCDH9, PCDH9-AS2
chr14	22863023	22922237	14q11.2	gain	1.59e-53	5	TRDV2, TRDD1, TRDD2, TRDD3, TRDJ1
chr14	57157767	57540463	14q22.3	gain	0.027703	5	OTX2, OTX2-AS1, RN7SL461P, RNU6-1204P, RPL3P3
chr16	35196681	61218395	16q21	loss	0.021041	158	ANKRD26P1, RNU6-845P, SHCBP1, RAB43P1, VPS35, ORC6, MYLK3, C16orf87, CKBP1, GPT2, DNAJA2, NETO2, RPL23AP72, ITFG1, RNA5SP424, PHKB, RNA5SP425, EIF4BP5, NDUFA5P11, ABCC12, ABCC11, LONP2, UBA52P8, SIAH1, RN7SL54P, MOCS1P1, N4BP1, RPS2P44, KLF8P1, RNU6-257P, CBLN1, C16orf78, ZNF423, ADAM3B, MRPS21P7, MRPS21P8, RPL34P29, CNEP1R1, HEATR3, RNY4P3, RPL10P14, PAPD5, ADCY7, BRD7, NKD1, SNX20, NOD2, CYLD, …
chr16	76014471	76062977	16q23.1	loss	0.0047733	0
chr17	1	3469852	17p13.3	loss	0.0018436	80	DOC2B, RPH3AL, C17orf97, FAM101B, VPS53, RPS4XP17, FAM57A, GEMIN4, DBIL5P, GLOD4, RNMTL1, NXN, TIMM22, ABR, MIR3183, BHLHA9, TUSC5, YWHAE, CRK, MYO1C, INPP5K, PITPNA-AS1, PITPNA, SLC43A2, RN7SL105P, SCARF1, RILP, PRPF8, TLCD2, MIR22HG, WDR81, SERPINF2, SERPINF1, SMYD4, RPA1, RTN4RL1, DPH1, OVCA2, MIR132, MIR212, HIC1, SMG6, RN7SL624P, SRR, HNRNPA1P16, TSR1, SNORD91B, SNORD91A, SGSM2, MNT, METTL16…
chr2	16036369	16358714	2p24.3	gain	1.5e-17	3	MYCNOS, MYCN, RN7SL104P
chr6	445914	27521889	6p24.1	gain	1.81e-06	273	EXOC2, HUS1B, FOXQ1, FOXF2, RN7SL352P, FOXC1, GMDS, HMGN2P28, C6orf195, MYLK4, WRNIP1, SERPINB1, MIR4645, SERPINB9, SERPINB6, NQO2, HTATSF1P2, FAM136BP, SERPINB8P1, RIPK1, RNA5SP201, BPHL, TUBB2A, TUBB2BP1, TUBB2B, PSMG4, SLC22A23, PXDC1, FAM50B, TDGF1P4, PRPF4B, FAM217A, C6orf201, ECI2, RNA5SP202, PSMC1P11, CDYL, RPP40, RMRPP2, PPP1R3G, LYRM4, MIR3691, FARS2, HNRNPA1P37, RN7SL221P, PKMP5, NRN1, …
chr6	29896660	44642695	6p21.31	gain	0.00064384	442	HLA-K, HLA-U, HLA-A, HCG4P5, HLA-W, MICD, HCG9, DDX39BP2, MCCD1P2, ZNRD1-AS1, HCG4P3, HLA-J, ETF1P1, ZNRD1, PPP1R11, RNF39, TRIM31, TRIM31-AS1, TRIM40, TRIM10, TRIM15, TRIM26, PAIP1P1, HCG17, TRIM26BP, HLA-L, HCG18, TRIM39, TRIM39-RPP21, RPP21, HLA-N, HCG19P, UBQLN1P1, MICC, TMPOP1, SUCLA2P1, RANP1, HLA-E, GNL1, PRR3, ABCF1, MIR877, PPP1R10, MRPS18B, ATAT1, PTMAP1, C6orf136, DHX16, PPP1R18, NRM, …
chr6	58294829	58774715	6p11.2	gain	1.48e-05	2	GAPDHP15, RBBP4P4
chr7	38287928	38402495	7p14.1	gain	0.0066734	20	TRGC2, TRGJ2, TRGJP2, TRGC1, TRGJ1, TRGJP, TRGJP1, TRGV11, TRGVB, TRGV10, TRGV9, TRGVA, TRGV8, TRGV7, TRGV6, TRGV5P, TRGV5, TRGV4, TRGV3, TRGV2
chr7	142389367	142474622	7q34	gain	1.04e-14	9	TRBVA, TRBV26, TRBVB, TRBV27, TRBV28, PGBD4P1, TRBV29-1, PRSS1, PRSS3P1
