# Supplementary material for: A Meta-Analysis of Retinoblastoma Copy Numbers Refines the List of Possible Driver Genes Involved in Tumor Progression
Source: PLoS One. 2016 Apr 26;11(4):e0153323. doi: 10.1371/journal.pone.0153323 (PMC4846005; doi:10.1371/journal.pone.0153323)
Supplement: S7 Table — For the Mol study and the current study, SNP-arrays were used and conventional DNA diagnostics for RB1 was available. Using this data, the tumor cellularity can be estimated. In case the second hit was LOH (40 tumors), B allele frequencies of the RB1 allele should often (34/40 tumors) exceeded 0.95 indicating non-cancer contamination at maximum was 10% for these tumors. (XLSX) [file pone.0153323.s013.xlsx]

## Sheet: Sheet1
arrayId	RB1.mBAF	Tumor RB1 genotype	RB1 copy number loss	estimated tumor cellularity
101372-02	0.5	compound heterozygous	no	not performed
101372-03	0.5	compound heterozygous	no	not performed
101372-04	0.5	compound heterozygous	no	not performed
101372-07	0.5	compound heterozygous	no	not performed
101372-11	0.5	compound heterozygous	no	not performed
101372-13	0.5	compound heterozygous	no	not performed
101742-007	0.5	compound heterozygous	no	not performed
101742-011	0.5	compound heterozygous	no	not performed
101742-013	0.5	compound heterozygous	no	not performed
101742-015	0.5	compound heterozygous	no	not performed
101742-023	0.5	compound heterozygous	no	not performed
101742-029	0.5	compound heterozygous	no	not performed
101742-034	0.5	compound heterozygous	no	not performed
101742-063	0.5	compound heterozygous	no	not performed
101742-066	0.5	compound heterozygous	no	not performed
101742-069	0.5	No RB1 mutation, MYCN amplification	no	not performed
101742-076	0.5	No RB1 mutation, MYCN amplification	no	not performed
101742-078	0.5	compound heterozygous	no	not performed
101742-080	0.5	compound heterozygous	no	not performed
101742-081	0.5	compound heterozygous	yes	not performed
101742-083	0.5	compound heterozygous	no	not performed
101742-085	0.5	compound heterozygous	no	not performed
101742-091	0.5	compound heterozygous	no	not performed
101372-14	0.61	compound heterozygous	no	not performed
101742-031	0.61	compound heterozygous	no	not performed
101742-061	0.66	No RB1 mutation, MYCN amplification	no	not performed
101032-11	0.74	RB1 mutation + LOH	no	moderate
101742-036	0.83	RB1 mutation + LOH	yes	moderate
101742-043	0.86	RB1 mutation + LOH	no	moderate
101372-10	0.87	RB1 mutation + LOH	no	moderate
101742-008	0.93	RB1 mutation + LOH	no	high
101742-074	0.93	RB1 mutation + LOH	no	high
101742-022	0.95	RB1 mutation + LOH	no	high
101742-067	0.95	13q- (copy number loss and LOH)	yes	not performed
101742-071	0.95	RB1 mutation + LOH	no	high
101372-01	0.96	RB1 mutation + LOH	no	high
101372-16	0.96	RB1 mutation + LOH	no	high
101742-005	0.96	RB1 mutation + LOH	yes	high
101742-016	0.96	RB1 mutation + LOH	no	high
101742-018	0.96	RB1 mutation + LOH	no	high
101742-027	0.96	RB1 mutation + LOH	no	high
101742-038	0.97	RB1 mutation + LOH	no	high
101742-045	0.97	RB1 mutation + LOH	no	high
101742-026	0.98	RB1 mutation + LOH	no	high
101032-02	0.99	RB1 mutation + LOH	no	very high
101032-04	0.99	RB1 mutation + LOH	no	very high
101032-06	0.99	RB1 mutation + LOH	no	very high
101372-06	0.99	Promotor hypermethylation + LOH	no	very high
101372-08	0.99	RB1 mutation + LOH	no	very high
101372-09	0.99	RB1 mutation + LOH	no	very high
101372-15	0.99	RB1 mutation + LOH	no	very high
101742-003	0.99	13q- (copy number loss and LOH)	yes	not performed
101742-020	0.99	RB1 mutation + LOH	no	very high
101742-040	0.99	RB1 mutation + LOH	no	very high
101742-050	0.99	RB1 mutation + LOH	no	very high
101742-052	0.99	RB1 mutation + LOH	no	very high
101742-054	0.99	RB1 mutation + LOH	yes	very high
101742-056	0.99	RB1 mutation + LOH	no	very high
101742-059	0.99	RB1 mutation + LOH	no	very high
101742-087	0.99	Promotor hypermethylation + LOH	no	very high
101742-090	0.99	RB1 mutation + LOH	no	very high
101032-09	1	RB1 mutation + LOH	no	very high
101032-13	1	RB1 mutation + LOH	no	very high
101372-05	1	RB1 mutation + LOH	no	very high
101372-12	1	RB1 mutation + LOH	no	very high
101742-047	1	RB1 mutation + LOH	no	very high

## Sheet: Sheet2
10022	0
10036	0
101032-02	0
101032-04	1
101032-06	0
101032-09	0
101032-11	0
101032-13	0
101372-01	0
101372-02	0
101372-03	0
101372-04	0
101372-05	0
101372-06	0
101372-07	0
101372-08	0
101372-09	0
101372-10	0
101372-11	0
101372-12	0
101372-13	0
101372-14	0
101372-15	0
101372-16	0
101742-003	-1
101742-005	-1
101742-007	0
101742-008	0
101742-011	0
101742-013	0
101742-015	1
101742-016	0
101742-018	0
101742-020	0
101742-022	0
101742-023	0
101742-026	0
101742-027	0
101742-029	0
101742-031	0
101742-034	0
101742-036	-1
101742-038	0
101742-040	0
101742-043	0
101742-045	0
101742-047	0
101742-050	0
101742-052	0
101742-054	-1
101742-056	0
101742-059	0
101742-061	0
101742-063	0
101742-066	0
101742-067	-1
101742-069	0
101742-071	0
101742-074	0
101742-076	0
101742-078	0
101742-080	0
101742-081	-1
101742-083	0
101742-085	0
101742-087	0
101742-090	0
101742-091	0
1021	0
10212	0
1256	0
1278	0
1321	0
1323	0
1406	-1
1440	0
1441	0
1479	0
1485	0
1501	0
1518	0
1519	0
1530	0
1542	0
1545	0
1560	0
1562	0
1575	0
1624	0
1625	0
247C	0
264	0
302	0
318	0
356	0
370	0
382	0
383	1
386	0
410	0
412	0
428	0
445	0
493	0
494	0
502	0
626	0
Herzog-001	0
Herzog-002	0
Herzog-003	0
Herzog-004	0
Herzog-005	0
Herzog-006	0
Herzog-007	0
Herzog-008	0
Herzog-009	0
Herzog-010	-1
Herzog-011	1
Herzog-012	0
Herzog-013	1
Herzog-014	0
Herzog-015	-1
Herzog-016	0
Herzog-017	0
Herzog-018	0
Herzog-019	0
Herzog-020	0
Herzog-021	0
Herzog-022	0
Herzog-023	0
Herzog-024	0
Herzog-025	0
Herzog-026	0
Lillington-001	0
Lillington-002	0
Lillington-003	0
Lillington-004	0
Lillington-005	-1
Lillington-006	0
Lillington-007	0
Lillington-008a	0
Lillington-008b	0
Lillington-009	1
Lillington-010	0
Lillington-011	0
Lillington-012	0
Lillington-015	0
Lillington-016	0
Lillington-017	0
Lillington-018	0
Lillington-019	0
Lillington-020	0
Lillington-021	0
Lillington-022	0
Lillington-023	0
Lillington-025	0
Lillington-026	0
Lillington-028	0
Lillington-029	0
Lillington-032	0
Lillington-033	0
Lillington-034	0
Lillington-035	-1
Lillington-036	0
Lillington-037	0
Lillington-038	0
Lillington-039	0
Lillington-040	0
Lillington-041	0
Lillington-042	0
Lillington-043	0
Lillington-044	0
Lillington-045	0
Lillington-046	0
Lillington-047	1
Lillington-048	-1
Lillington-050	1
Lillington-051	0
Lillington-052	0
Lillington-053	0
Lillington-054	0
Lillington-056	1
M5450	0
M5715	0
Mairal-001	-1
Mairal-002	0
Mairal-003	0
Mairal-004	0
Mairal-005	-1
Mairal-006	-1
Mairal-007	-1
Mairal-008	0
Mairal-009	0
Mairal-010	-1
Mairal-011	-1
Mairal-012	0
Mairal-013	0
Mairal-014	0
Mairal-015	-1
Mairal-016	0
Mairal-017	0
Mairal-018	-1
Mairal-019	0
Mairal-020	0
Mairal-021	0
Mairal-022	0
Mairal-023	0
Mairal-024	0
ommited1	0
ommited2	0
ommited3	0
ommited4	0
ommited5	0
ommited6	0
ommited7	0
ommited8	0
ommited9	0
Sampieri-001	0
Sampieri-002	0
Sampieri-003	0
Sampieri-004	0
Sampieri-005	0
Sampieri-006	0
Sampieri-007	0
Sampieri-008	0
Sampieri-009	0
Sampieri-010	0
Sampieri-011	-1
Sampieri-012	0
Sampieri-013	-1
Sampieri-014	0
Sampieri-015	0
Sampieri-016	0
Sampieri-017	0
Sampieri-018	0
SJRB001	0
SJRB002	0
SJRB003	0
SJRB004	0
SJRB005	0
SJRB006	1
SJRB008	0
SJRB009	0
SJRB010	0
SJRB011	-1
SJRB012	0
SJRB014	-1
SJRB015	0
SJRB016	0
SJRB017	0
SJRB019	0
SJRB020	0
SJRB022	0
SJRB024	0
SJRB025	-1
SJRB027	0
SJRB028	0
SJRB029	0
SJRB030	0
SJRB031	-1
SJRB032	0
SJRB033	0
SJRB035	0
SJRB036	0
SJRB037	-1
SJRB038	0
SJRB039	1
SJRB042	0
SJRB043	0
SJRB044	0
SJRB045	0
SJRB046	-1
SJRB047	0
SJRB048	0
SJRB050	-1
SJRB052	0
SJRB053	0
SJRB054	0
SJRB055	0
SJRB066	0
vanderWal-001	0
vanderWal-002	1
vanderWal-003	0
VanderWal-004	0
vanderWal-005	-1
vanderWal-006	0
vanderWal-007	-1
vanderWal-008	0
vanderWal-009	0
vanderWal-010	1
vanderWal-011	0
vanderWal-012	0
vanderWal-013	-1
Zielinski-001	0
Zielinski-002	0
Zielinski-003	0
Zielinski-004	0
Zielinski-005	0
Zielinski-006	0
Zielinski-007	0
Zielinski-008	-1
Zielinski-009	0
Zielinski-010	0
Zielinski-011	0
Zielinski-012	1
Zielinski-013	-1
Zielinski-014	0
Zielinski-015	0
Zielinski-016	0
Zielinski-017	0

## Sheet: Sheet3
101032-02	0
101032-04	1
101032-06	0
101032-09	0
101032-11	0
101032-13	0
101372-01	0
101372-02	0
101372-03	0
101372-04	0
101372-05	0
101372-06	0
101372-07	0
101372-08	0
101372-09	0
101372-10	0
101372-11	0
101372-12	0
101372-13	0
101372-14	0
101372-15	0
101372-16	0
101742-003	-1
101742-005	-1
101742-007	0
101742-008	0
101742-011	0
101742-013	0
101742-015	1
101742-020	0
101742-026	0
101742-029	0
101742-031	0
101742-034	0
101742-036	-1
101742-038	0
101742-040	0
101742-043	0
101742-045	0
101742-047	0
101742-050	0
101742-052	0
101742-054	-1
101742-056	0
101742-059	0
101742-061	0
101742-063	0
101742-066	0
101742-069	0
101742-071	0
101742-074	0
101742-076	0
101742-078	0
101742-080	0
101742-081	-1
101742-083	0
101742-085	0
101742-087	0
101742-090	0
101742-091	0
